# Supplementary material for: Transcriptome changes in the developing sugarcane culm associated with high yield and early-season high sugar content
Source: Theor Appl Genet. 2022 Feb 27;135(5):1619–36. doi: 10.1007/s00122-022-04058-3 (PMC9110458; doi:10.1007/s00122-022-04058-3)
Supplement: Supplementary file 1 — Supplementary file1 (XLSX 864 KB) [file 122_2022_4058_MOESM1_ESM.xlsx]

## Sheet: Data Summary
Table S1	Values of the phenotypic traits (Brix, Polarity, CSS, Fibre for the different periods)
Table S2 - Sequences	List of one hundred transcripts with highest genes significance to early, mid sugar content have been selected. Independently to their co-expression (from all modules) ( 100 sequences >> 98 uniq kegg_ID)
Table S3	Co-expressed genes (26) with highest gene significance and specifically correlated to early, mid sugar content, associated to KEGG pathways (Sorghum bicolor, sbi was used as reference in KEGG database).
Table S4 - Sequences	Co-expressed genes (36) with highest gene significance and specifically correlated to fibre content, associated to KEGG pathways (Sorghum bicolor, sbi was used as reference in KEGG database).
Table S5	List of one hundred transcripts with highest genes significance to fibre content have been selected. Independently to their co-expression (from all modules) (100 sequences >> 87 uniq KEGG_ID)
Table S6	Co-expressed genes (382) from the black module significantly (p-value < 0.1) positively correlated to early, mid sugar content.
Table S7	Gene sequences supporting Table S6 (354 sequences) - These sequences match the co-expressed the 382 co-expressed genes Table S6 (Explanation of the difference of number: some genes have more than one KEGG ID, and only Uniq KEGG IDs represent the list of co-expressed genes).
Table S8 - Sequences	Co-expressed genes (301) from the pink module significantly (p-value < 0.1) positively correlated to fibre content.
Table S9 - Sequences	Gene sequences supporting Table S8 (513 sequences) - These sequences match the co-expressed the 301 co-expressed genes Table S8 (Explanation of the difference of number: some genes have more than one KEGG ID, and only Uniq KEGG IDs represent the list of co-expressed genes).
Table S10	Essential genes (13) with the highest positive correlation with early-season sugar content from the grey module.

## Sheet: Table S1
Table S1 - Values of the phenotypic traits (Brix, Polarity, CSS, Fibre for the different periods)
Genotype	Sample	Brix_March_2018	Pol_March_2018	Purity_March_2018	CCS_March_2018	Fibre_March_2018	Brix_June_2018	Pol_June_2018	Purity_June_2018	CCS_June_2018	Fibre_June_2018	Brix_Sept_2018	Pol_Sept_2018	Purity_Sept_2018	CCS_Sept_2018	Fibre_Sept_2018	Plot_Wt(kg)_Sept_2018	TCH_Sept_2018	Delta_Brix_June_minus_March	Delta_Brix_Sept_minus_June	Delta_Pol_June_minus_March	Delta_Pol_Sept_minus_June	Delta_Purity_June_minus_March	Delta_Purity_Sept_minus_June	Delta_CCS_June_minus_March	Delta_CCS_Sept_minus_June	Delta_Fibre_June_minus_March	Delta_Fibre_Sept_minus_June
KQ228	KQ228_R1	13.7904	38.9688	72.8115	6.31236	10.382	21.538	80.773	99.5653	15.3737	11.6743	28.2492	109.486	104.417	20.1488	13.9529	310.84	102.25	7.7476	6.7112	41.8042	28.7126	26.7538	4.85186	9.06135	4.77513	1.29232	2.27859
KQ228	KQ228_R2	12.9162	34.814	68.9918	5.42814	10.0483	19.698	73.626	95.0412	13.9577	11.7838	25.9354	98.3238	92.1349	17.6232	13.4813	417.12	137.211	6.7818	6.2374	38.812	24.6978	26.0494	-2.90626	8.52956	3.66554	1.73548	1.69759
KQ228	KQ228_R3	14.6162	39.2797	71.1239	5.95592	11.7798	18.4824	65.3616	87.583	12.1668	10.394	28.313	111.424	107.025	20.9138	13.1572	303.42	99.8092	3.8662	9.8306	26.0819	46.0619	16.4591	19.4415	6.21083	8.74706	-1.38576	2.76322
KQ236	KQ236_R1	12.738	26.807	57.7617	2.97741	11.2936	17.9504	61.62	86.9912	11.1475	11.8417	26.8488	101.022	100.894	18.4273	13.5973	293.88	96.6711	5.2124	8.8984	34.813	39.402	29.2296	13.9023	8.1701	7.27983	0.548109	1.7556
KQ236	KQ236_R2	10.9344	24.0414	56.1626	2.90693	10.5694	18.128	57.046	84.6181	9.84056	11.4985	28.1596	115.317	109.299	21.6644	14.7341	303.2	99.7368	7.1936	10.0316	33.0046	58.2705	28.4555	24.6809	6.93363	11.8239	0.929152	3.23557
KQ236	KQ236_R3	11.5132	21.614	50.2957	1.88265	11.1162	17.4528	56.7418	80.0052	9.78899	12.1668	27.5988	107.147	99.7917	19.5464	13.9026	274.68	90.3553	5.9396	10.146	35.1278	50.4052	29.7094	19.7866	7.90634	9.75739	1.05061	1.73577
KQB09-20432	KQB09-20432_R1	10.608	22.236	53.6161	2.4229	12.6039	16.9388	54.3038	83.2433	9.13238	14.8426	25.3152	94.3488	95.6383	16.6599	15.4894	311.26	102.388	6.3308	8.3764	32.0678	40.045	29.6272	12.395	6.70948	7.52748	2.23873	0.646781
KQB09-20432	KQB09-20432_R2	11.4816	23.4936	53.2198	2.41952	13.0134	17.0986	53.4358	81.9127	8.81823	14.8814	23.4896	88.3404	95.2108	15.7651	15.4879	312.36	102.75	5.617	6.391	29.9422	34.9046	28.6929	13.2981	6.39871	6.94687	1.86798	0.606555
KQB09-20432	KQB09-20432_R3	11.1398	33.0488	81.1539	5.556	13.6435	15.477	44.2575	73.9309	6.77779	15.1832	26.151	97.4625	102.123	17.3885	15.9657	314.16	103.342	4.3372	10.674	11.2087	53.205	-7.22295	28.1926	1.22179	10.6108	1.53969	0.782454
MQ239	MQ239_R1	11.2528	28.8496	66.7437	4.34282	9.79744	18.396	64.113	89.0719	11.8264	11.0041	25.41	99.4875	97.3821	18.6151	12.2565	301.5	99.1776	7.1432	7.014	35.2634	35.3745	22.3282	8.31024	7.48357	6.7887	1.20666	1.25237
MQ239	MQ239_R2	11.4648	30.702	68.2535	4.76021	10.8008	16.968	56.9539	82.7626	10.2917	10.549	26.598	104.687	102.565	19.4133	13.9302	268	88.1579	5.5032	9.63	26.2519	47.7331	14.5091	19.8019	5.53146	9.12167	-0.251771	3.38117
MQ239	MQ239_R3	10.6212	23.8712	59.8385	3.02835	10.4876	19.5804	62.5041	86.2033	10.7023	12.5337	25.1878	97.8943	98.7709	18.5417	11.4022	214.2	70.4605	8.9592	5.6074	38.6329	35.3902	26.3648	12.5676	7.674	7.83933	2.0461	-1.13147
Q124	Q124_R1	13.0604	30.7043	60.1402	4.062	9.87179	19.1404	68.6373	95.1246	13.1256	9.81427	24.6896	100.131	100.096	19.7385	9.59273	170.1	55.9539	6.08	5.5492	37.933	31.4939	34.9843	4.97158	9.06361	6.61287	-0.0575208	-0.221547
Q124	Q124_R2	13.266	26.224	54.1466	2.58835	9.84473	16.2656	49.712	77.9711	8.63391	8.74944	24.2528	92.432	96.2054	17.5036	10.6582	114.76	37.75	2.9996	7.9872	23.488	42.72	23.8245	18.2343	6.04555	8.86969	-1.09529	1.90875
Q124	Q124_R3	11.2312	20.7555	46.6631	1.77651	7.94815	16.7692	55.0458	85.2907	9.93202	10.3939	16.2864	49.7536	77.9302	8.64108	8.70388	101.91	33.523	5.538	-0.4828	34.2903	-5.2922	38.6276	-7.36057	8.15551	-1.29094	2.4457	-1.68997
Q135	Q135_R1	10.706	23.6239	55.8405	2.85804	11.0077	19.9034	72.1362	95.8645	13.3366	13.0666	28.6824	109.44	102.641	20.0599	13.2201	412.51	135.694	9.1974	8.779	48.5123	37.3038	40.024	6.77664	10.4786	6.72332	2.05898	0.153436
Q135	Q135_R2	11.7272	23.6791	54.0499	2.42402	11.6764	16.96	59.4766	91.0512	10.8044	13.7111	26.355	106.659	100.296	19.8514	13.8374	328.68	108.118	5.2328	9.395	35.7975	47.1824	37.0014	9.24486	8.38036	9.04707	2.03468	0.126255
Q135	Q135_R3	12.1426	32.7	73.3789	5.11348	11.3731	16.8504	56.4978	83.5882	10.2522	10.3993	27.8844	110.5	106.901	21.1037	11.8738	199.68	65.6842	4.7078	11.034	23.7978	54.0024	10.2093	23.3123	5.13877	10.8515	-0.973758	1.47454
Q138	Q138_R1	12.9336	30.957	60.6352	4.12254	11.292	19.293	68.1032	93.5838	12.6596	11.3841	24.2668	99.7761	100.576	19.2341	12.156	204.36	67.2237	6.3594	4.9738	37.1462	31.6729	32.9486	6.9922	8.53701	6.57459	0.0921732	0.771807
Q138	Q138_R2	11.73	25.5612	55.4792	3.05953	9.44475	19.5764	64.6261	87.4265	11.4474	11.3485	24.7968	93.0312	96.4605	17.2545	11.8207	233.25	76.727	7.8464	5.2204	39.0649	28.4051	31.9472	9.03406	8.38789	5.80704	1.90373	0.472202
Q138	Q138_R3	12.98	26.18	55.3075	2.67829	10.8808	20.7126	71.3841	92.679	12.8404	12.52	24.9672	98.056	95.8072	18.2653	12.5307	245.68	80.8158	7.7326	4.2546	45.2041	26.6719	37.3715	3.12813	10.1621	5.42497	1.63924	0.0106928
Q151	Q151_R1	13.3056	32.6484	65.9166	4.63662	9.42516	18.9108	71.0532	92.8923	13.8306	9.58677	29.21	110.584	102.636	20.247	12.8389	137.76	45.3158	5.6052	10.2992	38.4048	39.5308	26.9757	9.74335	9.19398	6.41636	0.161608	3.25212
Q151	Q151_R2	13.728	36.0048	67.5962	5.46685	9.40957	19.5328	69.0079	93.578	12.9895	10.1521	25.3968	98.3016	102.315	18.8698	10.7525	61.32	20.1711	5.8048	5.864	33.0031	29.2937	25.9818	8.73663	7.52266	5.88027	0.742486	0.600453
Q151	Q151_R3	15.378	42.768	75.5662	6.80805	10.6199	19.7348	74.7883	94.3712	14.4349	10.5055	27.082	111.727	107.316	21.0694	14.5287	90.48	29.7632	4.3568	7.3472	32.0203	36.9387	18.805	12.9449	7.62682	6.63454	-0.114417	4.02322
Q155	Q155_R1	12.636	30.0996	64.1586	4.06168	11.0736	21.4076	82.7637	101.683	16.0242	11.6126	26.859	102.375	94.2802	18.3273	13.9071	228.25	75.0822	8.7716	5.4514	52.6641	19.6113	37.524	-7.40232	11.9625	2.30313	0.539003	2.29448
Q155	Q155_R2	14.98	40.7884	71.9595	6.26842	11.543	22.236	90.8406	107.115	17.7604	13.0519	26.381	108.549	112.657	20.8155	14.4643	283.48	93.25	7.256	4.145	50.0522	17.7079	35.1556	5.54197	11.4919	3.05517	1.50888	1.41237
Q155	Q155_R3	13.9302	37.06	71.9908	5.628	11.5842	20.5852	82.0652	102.058	16.0329	12.1419	28.1568	114.374	107.363	21.5813	13.6771	122.4	40.2632	6.655	7.5716	45.0052	32.3092	30.0676	5.30453	10.4049	5.54842	0.557721	1.53523
Q157	Q157_R1	11.9382	29.5425	62.3002	4.16547	10.7041	16.728	56.6814	84.5154	10.4635	9.64163	23.6542	102.808	104.31	20.5372	11.4055	144.3	47.4671	4.7898	6.9262	27.1389	46.1265	22.2152	19.7949	6.29805	10.0737	-1.06246	1.76382
Q157	Q157_R2	12.1788	28.7028	59.8907	3.80512	10.5204	16.3664	50.5938	80.4489	8.8163	9.60058	26.1382	101.795	100.644	19.0431	12.5875	96	31.5789	4.1876	9.7718	21.891	51.2013	20.5582	20.195	5.01118	10.2268	-0.919778	2.98692
Q157	Q157_R3	12.4432	30.4818	61.5423	4.25785	10.0297	19.2416	62.9552	89.3195	11.1929	11.2171	26.7486	104.912	101.132	19.6612	12.48	174.15	57.2862	6.7984	7.507	32.4734	41.9573	27.7773	11.812	6.93501	8.46829	1.18738	1.26289
Q186	Q186_R1	12.1806	32.6836	67.4842	5.0531	10.5136	18.6136	66.0804	91.581	12.3036	11.3408	27.6398	108.073	104.553	20.1857	13.1292	319.96	105.25	6.433	9.0262	33.3968	41.9928	24.0967	12.9716	7.2505	7.88213	0.827209	1.78837
Q186	Q186_R2	11.0696	26.2802	59.9871	3.55861	10.3035	18.5288	65.5716	91.3218	12.2069	11.2208	28.566	112.286	106.804	20.8148	14.1359	227.14	74.7171	7.4592	10.0372	39.2914	46.7144	31.3347	15.4818	8.64829	8.60791	0.91733	2.91513
Q186	Q186_R3	13.904	35.662	70.0837	5.22547	11.3641	20.8096	74.48	97.1467	13.6154	13.5244	26.166	100.138	94.9131	18.2247	13.078	196.02	64.4803	6.9056	5.3564	38.818	25.6585	27.0631	-2.23368	8.38996	4.60921	2.16028	-0.446394
Q200	Q200_R1	10.8	23.274	58.4631	2.74526	11.1456	17.3196	52.3056	75.1463	8.49202	12.5626	27.5116	111.507	104.215	20.7054	14.5665	274.68	90.3553	6.5196	10.192	29.0316	59.2014	16.6832	29.0686	5.74675	12.2134	1.41705	2.00383
Q200	Q200_R2	10.8968	21.889	53.4228	2.24143	11.3821	17.3922	59.1052	83.6486	10.6752	11.0757	24.336	97.2816	98.7956	18.6165	11.6615	378.48	124.5	6.4954	6.9438	37.2162	38.1764	30.2259	15.147	8.43372	7.94132	-0.306451	0.585849
Q200	Q200_R3	11.3712	24.5037	55.508	2.79721	12.3451	18.1684	58.3424	82.9819	10.0997	11.7376	27.7476	106.898	103.975	19.4242	15.0572	267.54	88.0066	6.7972	9.5792	33.8387	48.5554	27.4739	20.9935	7.30251	9.32452	-0.607451	3.31954
Q208	Q208_R1	14.364	37.5948	70.0212	5.58059	11.5148	21.164	79.211	99.5037	14.9488	12.5412	28.138	113.102	104.159	21.0305	13.9751	328.8	108.158	6.8	6.974	41.6162	33.891	29.4825	4.65535	9.36825	6.08169	1.02641	1.43387
Q208	Q208_R2	12.747	24.2235	49.6697	2.10263	12.0939	19.7308	68.4158	89.9662	12.3472	12.2808	25.0278	96.8489	92.3655	17.7368	12.6856	318.24	104.684	6.9838	5.297	44.1923	28.4331	40.2965	2.39926	10.2445	5.38961	0.186896	0.40478
Q208	Q208_R3	12.733	24.7491	51.8233	2.30579	11.3773	21.428	78.804	97.6768	14.6618	12.7091	26.5848	105.746	99.5244	19.4131	14.3198	331.17	108.938	8.695	5.1568	54.0549	26.9416	45.8535	1.8476	12.356	4.75128	1.33185	1.61067
Q237	Q237_R1	13.2192	34.5924	70.3217	5.28685	9.72372	18.4022	66.3166	88.3386	12.5212	10.0685	27.904	104.705	96.3434	18.8997	12.8325	277.97	91.4375	5.183	9.5018	31.7242	38.3888	18.0169	8.00474	7.23436	6.37847	0.344757	2.76403
Q237	Q237_R2	13.886	36.8668	69.7722	5.57357	11.2222	19.824	73.3005	93.9733	14.0456	10.1994	22.9278	87.3131	93.643	16.3345	11.7003	212.8	70	5.938	3.1038	36.4337	14.0126	24.2011	-0.330357	8.47206	2.28883	-1.02284	1.50088
Q237	Q237_R3	12.0972	26.1936	55.0423	3.08341	9.58796	20.856	75.735	96.653	14.1909	11.6552	26.2704	103.178	96.3469	18.9923	13.1146	198.45	65.2796	8.7588	5.4144	49.5414	27.4434	41.6107	-0.306101	11.1075	4.8014	2.06725	1.45941
Q238	Q238_R1	11.3578	24.0563	57.889	2.78307	9.83678	18.6258	64.7019	94.1415	12.1448	10.2824	25.4664	100.948	101.662	19.5961	10.29	224.68	73.9079	7.268	6.8406	40.6456	36.2457	36.2525	7.52089	9.36175	7.45126	0.445618	0.00759242
Q238	Q238_R2	12.204	28.4148	62.8175	3.74262	10.7779	19.2888	69.282	94.2886	13.1371	10.4072	25.4824	103.53	102.079	20.0352	11.3413	180.91	59.5099	7.0848	6.1936	40.8672	34.2482	31.4711	7.79072	9.39447	6.89807	-0.370712	0.934104
Q238	Q238_R3	11.6424	25.0668	58.2172	2.96488	9.9686	19.3802	67.4056	92.178	12.5762	10.093	25.809	103.341	99.4386	19.7994	11.1066	272.97	89.7928	7.7378	6.4288	42.3388	35.9354	33.9608	7.26057	9.61131	7.22322	0.12437	1.01358
Q240	Q240_R1	13.002	32.186	67.8749	4.5138	12.1812	18.939	67.3779	92.5871	12.5207	11.6592	28.2384	106.704	98.8633	18.9587	14.9786	334.4	110	5.937	9.2994	35.1919	39.3264	24.7122	6.27613	8.00686	6.43805	-0.522037	3.31937
Q240	Q240_R2	13.8672	32.3568	62.5451	4.13055	12.4155	18.2328	64.2642	91.979	11.9861	11.1909	25.9584	102.44	96.9233	19.1778	12.0742	312	102.632	4.3656	7.7256	31.9074	38.1758	29.4339	4.94433	7.85551	7.1917	-1.22459	0.883291
Q240	Q240_R3	13.25	32.9024	65.4232	4.60874	11.6207	18.7254	66.2762	86.647	12.2513	10.6841	26.1872	103.282	96.7814	18.9571	13.6035	231	75.9868	5.4754	7.4618	33.3738	37.0062	21.2238	10.1344	7.64255	6.7058	-0.936683	2.91943
Q241	Q241_R1	10.8732	24.0414	56.4931	2.92486	10.8678	19.58	69.641	95.1201	12.7791	13.052	25.3552	97.3856	94.5526	17.7365	13.3689	316.92	104.25	8.7068	5.7752	45.5996	27.7446	38.6271	-0.567522	9.8542	4.95743	2.18417	0.31689
Q241	Q241_R2	11.2312	21.9776	49.4107	2.11924	10.1247	19.9356	68.4315	92.5744	12.375	12.2245	26.7066	106.993	105.397	20.404	12.4977	283.86	93.375	8.7044	6.771	46.4539	38.5614	43.1637	12.8229	10.2557	8.02905	2.09978	0.273231
Q241	Q241_R3	12.1472	27.6016	58.9397	3.40953	12.4479	20.9244	77.115	94.2242	14.095	13.7471	25.2	75.9465	75.019	11.3871	14.922	298.68	98.25	8.7772	4.2756	49.5134	-1.1685	35.2845	-19.2051	10.6854	-2.70789	1.29929	1.17486
Q253	Q253_R1	11.6064	25.532	57.1864	3.0778	10.6888	20.5128	74.148	97.277	13.7428	12.791	26.334	104.863	103.867	19.4088	14.8281	316.68	104.171	8.9064	5.8212	48.616	30.715	40.0906	6.59004	10.665	5.66597	2.10225	2.0371
Q253	Q253_R2	14.5092	41.0024	74.822	6.4704	12.77	18.584	67.4882	88.954	12.6156	11.2186	26.5032	103.108	99.3917	18.9533	13.651	357.87	117.72	4.0748	7.9192	26.4858	35.6194	14.132	10.4377	6.14516	6.33773	-1.55141	2.43237
Q253	Q253_R3	12.5256	30.294	61.3727	4.12997	10.8174	18.7476	66.555	87.8266	12.3191	10.9385	26.8812	102.11	102.833	18.2774	16.1	364.19	119.799	6.222	8.1336	36.261	35.5548	26.454	15.0062	8.18912	5.95836	0.121078	5.1615
QN05-1743	QN05-1743_R1	11.877	25.1985	56.7589	2.89705	9.76349	18.3826	65.2486	92.5734	12.2023	11.2764	28.405	112.136	107.326	20.4285	16.0666	218.88	72	6.5056	10.0224	40.0501	46.8879	35.8145	14.7528	9.30526	8.22616	1.5129	4.79017
QN05-1743	QN05-1743_R2	11.319	22.8585	53.0885	2.39586	9.67862	18.7916	65.7924	92.997	12.3278	10.4499	24.8888	104.262	105.489	20.4975	11.6993	205.6	67.6316	7.4726	6.0972	42.9339	38.4692	39.9085	12.4925	9.93196	8.16968	0.771324	1.2494
QN05-1743	QN05-1743_R3	12.3808	25.2492	53.9165	2.67588	9.54884	19.224	65.3724	89.2898	11.9042	10.7828	23.5108	84.9272	91.4422	15.3058	12.4533	182.4	60	6.8432	4.2868	40.1232	19.5548	35.3733	2.1524	9.22827	3.40168	1.23394	1.67048
SRA1	SRA1_R1	11.4608	24.8976	56.5074	3.04161	7.87995	18.639	65.4327	93.2997	12.5185	8.77573	26.6328	103.421	99.1608	19.6897	10.3502	154.7	50.8882	7.1782	7.9938	40.5351	37.9881	36.7923	5.86106	9.47686	7.1712	0.895781	1.57444
SRA1	SRA1_R2	11.448	21.9844	50.9595	2.10246	7.86924	15.7728	48.6646	80.481	8.58975	8.68481	22.422	80.5416	95.9895	15.0153	10.8095	120	39.4737	4.3248	6.6492	26.6802	31.877	29.5214	15.5085	6.48729	6.42555	0.815568	2.12473
SRA1	SRA1_R3	10.3206	20.4352	51.2254	2.13008	7.24753	17.1564	59.1294	85.8147	11.2001	8.17374	25.308	97.0362	101.385	18.6096	10.3635	126.75	41.6941	6.8358	8.1516	38.6942	37.9068	34.5893	15.5699	9.06998	7.40958	0.926216	2.18978
SRA2	SRA2_R1	12.1604	31.3504	64.8445	4.6792	9.83639	18.6702	67.3548	97.7523	12.862	10.9546	27.6912	110.052	101.089	20.0339	14.9736	125.61	41.3191	6.5098	9.021	36.0044	42.6972	32.9078	3.3366	8.1828	7.1719	1.11825	4.01894
SRA2	SRA2_R2	11.3712	17.6439	39.9685	0.677336	10.5388	14.0526	37.629	73.8262	5.83966	10.5305	24.4522	99.9718	99.9368	19.3903	11.2802	91.26	30.0197	2.6814	10.3996	19.9851	62.3428	33.8577	26.1106	5.16232	13.5507	-0.00827365	0.749674
SRA2	SRA2_R3	13.3824	34.5882	65.3546	5.09561	10.4571	19.7726	70.3486	94.1538	12.9983	12.126	25.3968	99.3096	96.2473	18.5333	12.1803	191.88	63.1184	6.3902	5.6242	35.7604	28.961	28.7992	2.09348	7.90271	5.53501	1.66886	0.0542932
SRA3	SRA3_R1	12.8088	31.8816	66.9949	4.37925	14.3168	18.281	51.7726	69.4564	7.78734	13.1063	27.236	107.173	102.302	19.6909	14.4173	323.85	106.53	5.4722	8.955	19.891	55.4004	2.46153	32.846	3.40809	11.9035	-1.2105	1.31097
SRA3	SRA3_R2	12.2512	22.8904	48.4441	1.90236	12.2984	19.2198	66.5998	86.4675	11.6673	14.1398	27.117	95.7605	96.4386	16.3968	15.9827	268.6	88.3553	6.9686	7.8972	43.7094	29.1607	38.0234	9.97107	9.76495	4.72947	1.84145	1.84288
SRA3	SRA3_R3	13.161	31.2761	63.254	4.06403	13.4484	19.0688	56.9438	73.0036	8.75883	14.8114	26.8816	101.209	94.0975	17.5571	16.1711	246	80.9211	5.9078	7.8128	25.6677	44.265	9.74961	21.0939	4.6948	8.79828	1.36293	1.35974
SRA5	SRA5_R1	11.7502	25.2771	58.7057	2.86677	13.6327	17.6868	62.2914	87.5045	10.8192	16.3051	25.9638	111.747	111.297	20.6156	18.5974	356.29	117.201	5.9366	8.277	37.0143	49.4554	28.7988	23.7923	7.95244	9.79644	2.6724	2.29228
SRA5	SRA5_R2	10.6708	17.716	42.8896	0.996818	12.3659	18.656	53.0954	73.4057	7.95339	14.8552	24.64	92.008	99.9495	16.3627	16.3752	440.16	144.789	7.9852	5.984	35.3794	38.9126	30.5161	26.5439	6.95657	8.40927	2.4893	1.51995
SRA5	SRA5_R3	11.193	21.7875	51.1968	2.01987	13.3213	18.5592	61.7271	90.1578	10.6705	15.064	24.102	99.6834	101.235	18.4031	16.0721	396.95	130.576	7.3662	5.5428	39.9396	37.9563	38.961	11.077	8.65062	7.7326	1.7427	1.00807
SRA8	SRA8_R1	13.288	30.415	62.6908	3.88464	10.7836	19.3584	68.3316	95.3997	12.6865	11.8679	26.1508	103.041	99.7739	19.5695	11.3621	272.55	89.6546	6.0704	6.7924	37.9166	34.7094	32.7089	4.37416	8.80186	6.88303	1.08428	-0.505799
SRA8	SRA8_R2	13.354	33.561	68.816	4.81027	11.6092	19.215	69.3735	91.9764	12.9891	11.2574	25.6048	103.303	99.2248	19.5892	12.2316	366.24	120.474	5.861	6.3898	35.8125	33.9297	23.1604	7.24844	8.17878	6.60014	-0.351792	0.97424
SRA8	SRA8_R3	14.014	34.848	67.9179	4.87634	12.1015	19.5464	73.458	96.5967	13.9492	12.2197	25.788	102.186	98.4152	18.9788	13.2915	269.25	88.5691	5.5324	6.2416	38.61	28.728	28.6788	1.81851	9.07288	5.02962	0.118262	1.07177

## Sheet: Table S2
Table S2 - Sequences List of one hundred transcripts with highest genes significance to early, mid sugar content have been selected. Independently to their co-expression (from all modules) ( 100 sequences >> 98 uniq kegg_ID)
Genes	geneName	KeggId	KeggMap	GS.CCS_Jun_2018	p.GS.CCS_Jun_2018	GS.Fibre_Sept_2018	p.GS.Fibre_Sept_2018	SEQUENCES
Ccr4-not transcription complex		K12604	map03018	0.492506	2.15e-23	-0.219858	2.57e-05	GGGGACCCGTTGCCATCTTTACTCACAGGAACTCGCTCGACCCCCAAACCCCTCTTGCCCTAGCGCTCCCCGCCCCCGCCTCTCGCCGACGGCGAGATGATCCCCGTCAGCGCCGATGTCGCTGCGGAGCTGCGCCTCCTGCTCGAATGCGCCACGGACTCCAACTTCGACTCCATTCGGCGCGAGCTTTGCCAGTTAGTTGACAGTGGCCTGGATGGATGCATTTTGGTGCTCCGAGTATGTCTGAATCAAGTGTTGCTGAATGCTGGGGAGGTCAAGAACCTCCAGTTGCAACAAAAGCTTTTATCTGATGTTTTCAGATATTGTTTGCATAAGACATGCTTCGCAACCAGTTTTTGCGAGGTGCTGACAACGATAGCCTTGACGGATGATTTTCTT…
Membrane-associated apoptosis protein		K05750	map04810	0.491481	2.73e-23	-0.1599	0.00234272	GAGGCGACGGGGGCCGACCGACCGAGAGGGACGCCTCGCCACCGCCGTCGCTGTCGCTCCCTCCCCACGCAATGGCGCCGACATCCCCGCGCTGAGCGAGCCTAGGTGGAACATCCGATTCGGCGCTACCGTCCCGCAGTGCAGTTGAAGACGAGGCAGCTGTTCTCTACTTAAGGAAGAGATGGCCCATGCTTCGTTCAAAAGCAAAGATGTGGACGGCGGTATGTCACGATGGTCCGAGTATCTAAGTGCTGAAGAACCGATTCCTTCGGCACTGGCAACCTGGAGGAACATGGGTGTTGATGGGCCGCAAGGCTCTTCTGCCGGTGGCCACAAACATCTTCAGATGGAGCCGGTGGTTCAGCTGTCAAAGGTTGCAGAAGGCTTGCTGGCCAAAAT…
Nucleolar RNA-binding protein, Nop10p family	NOP10	K11130	map03008	0.48074	3.22e-22	-0.349423	8.91e-12	ACACACATCGGCAGTTCGGCACCTCACACATCGACACCCTCGTCCGGTGACTGCCCTTCACCCTCCCAAGATTTATCAGGGCTCGTCGCTGCTCGTGGATTCAAGATGTATCTGCAGTACTACATCAACGAGAAGGGGGACAAGGTTTACACCACCAAGAAGGAGTCGCCTCTTGGGGTGCCGACGCAGTCTGCTCACCCGGCTCGCTTCTCACCAGATGACAAGTACTCTCGCCAGCGGTTCCTGTTGAAGAAGAGATTTGGACTTCTGCCAACCCAGAAGCCAGCACCGAAGTACTGAAGCCTCAAGCCCTCAACTGTCCAACCACGGATGTTCAGGAGAAAATCATCTGTAACTCTGCTTGTTGGTTGGAATGTACTGTAGAGTAGCTATCTGAGA…
ABC transporter C family member		K05666	map01523,map01524,map02010,map04976	0.480222	3.62e-22	0.037002	0.484013	AGACCAACCACAGAGCTCCAGTGGGAGTCTGGGGCTGGGAGAGAGCCCCTGATCGCCGACTGGTAGGTGGTGGCGGTGCATTATTGCGCACGAGGACGACGAACACGCAGGGCCGAGCCGTGCCGCGCTTGGTTGATGGGATAAGCGCCGCTGGGTAGACCAAGAGGGGTTTGAAGGGGATCTGACCCAGGCATCAGCACAGTAAAGATTGGACATGTCCCACGCATCATCAGTGCAGTAAAGATTGGACACATGGATTTCCTCAAGATTCATGGTTACAGAGGGGCTTGAAGGGGATCTCACCCAGGCATCATCATCAGCAGAGTAAAGATTGGACATGACCCACGCATCATCAGTGAAGTAAAGATTGAACACATGGCTTCTTTCCTCAAAAGTTCT…
Modifier of rudimentary (Mod(r)) protein		K12185	map04144	0.479564	4.2e-22	-0.118112	0.0250208	AGCCCACGGAGAGGGAGAAGCACAGACAGGAAGAAACGCGTGGAGGAAACCTCTCTCGTTCACCCGCGTGTGCTCTCTCTCTCACGCACGGCGACGACTGGGCAGCCGCCGCCGTTGCTCTACGCCGGGTGCCTAGATCTCCATCGGGGCCTTCAAGGTCTTCTTCGGGACCTTTGCGGGCGACGAGCAGATTACTCTATACAATGAGCTGGAGATTTCCTCTCTTCGGCTCTCAGCAGCAGCAAACAGATCCAAATTTCCAGGACATCCCTACGCAGTCTTGGTACCCTCCCTCGGTTGTAGGTTTGTCTTCACGTCCATCCACCCCTACCTCTTCTAGTGCTAGTCCACACCAAAGACCTTCAGATAATCCGCAGTCTTCATCCCGTGGGCAACCAT…
Membrane-associated apoptosis protein		K05750	map04810	0.477013	7.44e-22	-0.231461	9.13e-06	GCATCCGTCCTCGTCTGCTCCGTCGCCTACTCCCCTCCCACTCCTTCCCGTCACGTCCGAGGCGACGGGGGCCGACCTACCTATAGGGACGCCTCGCCACCGCCGTCGCTGTCGCTCCCTCCCCACGCAATGGCGCCGACATCCCCGCGCTGAGCGAGCCTCGGTGGAACATCCGATTCGGCGCTACCGTCCCGCAGTGCAGTTGAAGACGAGGCAGCTGTTCTCTACTTAAGGAAGAGATGGCCCATGCTTCGTTCAAAAGCAAAGATGTGGACGGCGGTATGTCACGATGGTCCGAGTATCTAAGTGCTGAAGAACCGATTCCTTCGGCACTGGCAACCTGGAGGAACATGGGTGTTGATGGGCCGCAAGGCTCTTCTGCCGGTGGCCACAAACATC…
Nascent polypeptide-associated complex subunit beta		K01527	map04214	0.473585	1.59e-21	-0.196429	0.000176397	GGGGGTTGTTGGCCTCCCGACCCGAACCCGACTCCCCCCTATCTCTATCTGCTTCCTGCTGAGCTCAGGAAATCCCCTCCCGTCCCCCATTCCACCCGCCGCCGCCGGTCGCCGCGCCTGTCCAAGATGAATGTGGAGAAGCTCAAGAAGATGGCGGGCGCTGTGCGCACTGGAGGAAAGGGCAGCATGCGCAGGAAGAAGGCAGTTCACAAGACCACAACCACTGATGACAAGCGGCTTCAGAGCATGTTGAAAAGAATCGGAGTGAACACTATTCCTGGTATTGAGGAGGTCAACATCTTCAAGGATGATGTTGTTATCCAGTTTCAGAACCCTAAAGTGCAAGCATCCATTCCTGCAAATACATGGGTAGTCAGTGGAGTACCCCAGACAAAGAGT…
Flavinator of succinate dehydrogenase		K18168		0.466394	7.64e-21	0.0877828	0.0963163	GCGTCGGCGGTCGGCCGATCTCACTATCTCCCCGTGCCTCTCGCCCGCCACCCAAGCAGCCATGGCGGCCTGTGTCCGCGCGCGCTCCACCTCCGCGCGTGCTCCTCGTCCCGCCGTCATCCGCGCCTCCGCACAGCGCTCGCCCGCCGCCTTTTTCGACCACCCGGACCCCGACGACCTCCCAGCAGAGCGCCGCCACCACCACGATCGACCTCTCCTCCGACGAGAGCCGCCGCCGCCTCCTCAACAGGTTGGTGTACCGGAGCAAGCAGCGGGGGTTCCTGGAGCTGGACCTGGTGCTGGGGACCTGGGTCGAGCAGCACGTGCACGGCATGGACGAGGCCAACATCCGCGCCCTCCTGCAAGTGCTCGACCTCGAAAACCCAGATTTGTGGAAGT…
Non-specific serine threonine protein kinase	CIPK1	K07198	map04068,map04140,map04150,map04151,map04152,map04211,map04213,map04371,map04530,map04710,map04714,map04910,map04920,map04921,map04922,map04931,map04932,map05410,map05418	0.464351	1.18e-20	-0.149429	0.00449255	GTGTTTACCAGCTGCCCATCCGGTTACAGCGCACGGAACCTCAGGCTGAGGCGACGGAGAGCAAGCAAGCGGAAGGCTCTGCCTGCAACACAAGAGACAACAAGGGAAGAGGAGAAGAGTAGACGACGACTGAGGCTGGAAGAAGAGCAGGACGGAGCTATAAGTACCCCGCCCCTTCCACCCCCTCTCCCTCCACCTCCCTCCCTGCCTCATCCATCCGTCCGCCGTTCCTCAGCTGGCCGGTTGCATCCATCCCAGAGCCCAGCTCCAGCGAGCGAGGCAGACAGAGAGACAGAGAGAGAGGTTGAGGGATCAGCAAGGTCGGCCACACGACCTCTCTCGGCAATCCGGCGCGCGTGCGTTTGTGAATGGTGAACGGCGAGCCGGCGGGGGCGGAGT…
Prefoldin subunit		K09549		0.45988	3.06e-20	-0.31831	6.41e-10	ACACGTGGTGACAACTGCGGGACCGCCGCCGCCCTACGCCAGGCGCCGAGGTCTCCGCCGAACCCTTCGCCGGCGACGAACGAGCACTCACAGGGAAAAAAATGGCAAGCAGAGCAGGTGGTGATGGCAAAGAAGCCATAAATGAACAAGTAATCGCCAACACTTATGCCAACATGCGTACCGAAATGAACCAGCTCTACACGAAGATCACAGAGCTGGAGATGGAGGTCAGCGAGCACTCCCTTGTGATCGGCGCGATCGAGCCGCTGGATCCCTCAAGGAGGTGCTACAGGATGATTGGCGGCGTCCTGGTAGAGAGGACCATCAAGGAGGTCCTGCCCGCTGTGAAGCGCAATAAGGAGGGACTCGAAGAGGTGATTGCTCGCATGCACGAAGCAC…
Glycosyl transferases group 1		K09480	map00561,map01100	0.459699	3.18e-20	-0.151558	0.00394809	ATTTATATGGCAGCGGAGAAGATTCTGATGAGGTCTGTGAATCTGCCAAACGTTTAAGTTTGTCTGTCAATGTTCATCCTGGTCGTGATCATGCAGATCCCTTGTTCCATGAGTATAAAGTGTTCATCAATCCCAGCACCACAGATGTGGTCTGTACGACCACCGCTGAAGCCCTGGCAATGGGAAAGATAGTTATATGTGCCAATCACCCATCAAATGAGTTCTTCAAGCAATTCCCCAACTGCCGTATCTATGACAATGAAGACGAGTTTGTACAACTAACACTGAATGCTCTATCAGAGCAGCCTGCTCCATTGACAGACGCGCAGAGGTACGAGTTGTCATGGGAGGCTGCGACTCAGAGATTCATTGAGGCTGCTGATATAAATCTTCATGTGC…
		K20283		0.459678	3.2e-20	-0.0945943	0.0730401	ATTCCCATTCGCCAATCCCTTTCCTCTGCCCTGCTACTGCTAGCTAGCTCACCTTCTCTCCCTCTCCCCTCTCCAGCTGAGCTCTCCCCCTTCGCCTTCCGCCGGGTGGGTGAAGTCGGGGGACATGGTTTCTTTCTCCGCTTCCTAAGATTCCTCTTCTTCCCCCAACCCCACCCTACTACATACACCTTTTGCCGCGCTGCACCTGCGCCGCCGTATCTGAGGTCAGCATCACCAACCGCAGCTCCACCTCCCGATCTAGGAGGAGCCGGAGGAGGACGAGGCCGGTCCAGGATTCTGCCGCCGCCCTCCCTCGGCCGCATCGCATGCTACCACTGCCACTACCACGACCGACCAGCAGCAGCAGGAGGACAGGATGTTCAAGCTTCACCGCCACCG…
WD domain, G-beta repeat	RAE1	K14298	map03013,map05164	0.457924	4.62e-20	-0.426575	2.37e-17	GTCCGCTGCATCCCTGCTCGTGCGTTCTGTCTGCCTCTCTCGCCCCCTCTCGCTCTCCGACGACTGGTGCGCCGCGCCGCCGCCGCCGCCCTAAGCCAGGTGCTGAGGCTTTAGTTGGTATCTTCGCCGGCGAGGAGCACCCACCAGGCGTAGAGAGAGATGGCGAGTCTAACCGGCCTCGCCGCGAACCCTAATCCGAACAAGTCATTCGAGATACTGCCAAACCCGGGTGACTCTGTCTCCAGCCTCAGCTTTAGTCCCAAGAGTAATCTGCTTGTGGCAACCTCCTGGGATAACCAGGTGAGGTGTTGGGAGATTGTTGGTGGCAACAGTCAGCCAAAGGCATCCATATCACATGATCAGCCGGTCCTCTGCTCGGCTTGGAAGGATGATGGAACT…
alcohol dehydrogenase		K18857	map00010,map00071,map00350,map00592,map01100,map01110,map01120	0.455541	7.6e-20	-0.00399989	0.939714	CTCGACAAAGTTTGTATCCTCAGCTGTGGTATCTCAACTGGCCTTGGCGCAACACTGAATGTGGCAAAACCGGTGAAGGGTTCGACAGTGGCGATTTTCGGTCTTGGGGCTGTGGGTCTTGCTGCTATGGAAGGTGCTAGACTGGCTGGGGCATCAAGGATCTTCGGTGTGGACATCAACCCAGCAAAATACGAGCAAGCTAAGAAATTTGGCTGCACTGATTTCGTTAATCCCAAGGACTATGACAAGCCAGTGCAGGAGGTACTCATTGAGCTGACCAACGGCGGTGTGGACCGCAGCGTGGAGTGCACCGGCAACGTCAACGCCATGATATCTGCCTTCGAATGTGTCCACGACGGATGGGGTGTGGCCGTGCTGGTGGGTGTCCCGCACAGAGAG…
Eukaryotic porin		K15040	map04020,map04022,map04216,map04217,map04218,map04621,map04979,map05012,map05016,map05166	0.450546	2.13e-19	-0.194699	0.000201653	CGGCGCCCTGTCCTGTCCTTTTTCCTCGCCTTCGATCGGCGGCCGCCTCCCTCCTCCACTTCCGTCCTGCCGCCGCCGCCACCTCCACCGCCGCCATGAAGGGACCCGGCCTCTTCTCCGACATCGGCAAGAAGGCCAAGGATCTACTTACTAAGGACTACACGTACGACCAGAAGCTGACCATCTCCACCGCCAGCGCCTCTGGAGTGGGCCTTACTTCCACAGCTGTGAAGAAAGGAGGTCTTTATTCTCTGGATGTCAGTTCAGTTTACAAGTACAAGAATACCACTGTTGATGTTAAAGTGGACACAGAATCAAATATCTCTACTACATTGACTGTGTTGGACGCCTTGCCATCCACAAAGCTTGTCACTTCTGTGAAGCTGCCCGACTACAATT…
Belongs to the small Tim family	TIM9	K17777		0.447064	4.32e-19	-0.124444	0.0181704	GAGCCGACTCACCCCCTCTGTCTTCTAGCCGTCGCCAGCGCCTGCCGCCGGCGAAGCTTCTGCGGGTCCTCGTCGTCGGCCAGGTGCTGGATCCGTGGCAGCGGCGGCCATGGACAAGAGCATGCTCGGTGACTTGGACGGCCTCCCCGAGGAGGACAAGATGCGGATGGCCGCCATGATCGACCAGCTCCAGATCCGCGACAGTCTAAGAATGTACAATTCCCTGGTGGAGAGGTGCTTCACAGACTGTGTGGACACATTCCGCCGCAAGACCCTGGAGAAGCAAGAGGAGTCATGCGTCCGCCGCTGCGCAGAGAAGTTCCTGAAGCACTCCATGAGGGTTGGCATGAGATTCGCCGAGCTTAACCAGGGTGTGGCCACGCCTGACTAATCGTGGCG…
Belongs to the eukaryotic ribosomal protein eS8 family		K02995	map03010	0.443107	9.57e-19	-0.333735	8.17e-11	GATACCGAGCGGCGGCGCGGGCGGACCAGGAGTAGGAGGCGGAGGAGCAGCCCAGCGAAGCCACCGCCGTCACCATGGGTATCTCGCGTGACTCGATGCACAAGCGCCGGGCCACCGGTGGAAAGCAAAAGGCCTGGAGGAAGAAGCGAAAGTATGAGCTTGGGCGCCAGCCGGCCAACACCAAGTTGTCAAGCAACAAGACAGTGAGGAGGGTTCGTGTTCGTGGAGGTAATGTGAAGTGGAGGGCTCTTCGCCTGGATACTGGTAACTACTCATGGGGAAGTGAAGCTGTTACCCGTAAGACCCGTATCCTCGACGTGGTCTACAATGCATCAAACAATGAGCTTGTGAGGACTCAAACCCTTGTGAAGAGTGCCATTGTGCAAGTTGATGCTGCCC…
The proteasome is a multicatalytic proteinase complex which is characterized by its ability to cleave peptides with Arg, Phe, Tyr, Leu, and Glu adjacent to the leaving group at neutral or slightly basic pH		K02735	map03050	0.442422	1.1e-18	0.119162	0.023751	GGACACGCGGCTCCGGAGCGGCATCGCTGGACCTTCTTGCTCAAGAAGCCCAACCCGGCCTCCATCAAAAGCCCACCGCCGTCGCTAGTCGCTACTTCCCCTCCGATCCTCGACGCCGACGCATCCACTCGAACCCTCCTCCGCCGCAGCTTTGGCTATGTCGATCTTCGAGTACAACGGGTCCGCCGTGGTGGCGATGGTGGGGAAGAACTGCTTCGCGATCGCCAGCGACCGGCGCCTGGGCGTGCAGCTTCAGACCATCGCGACCGACTTCCAGCGGGTGTTCAAGATCCACGACAAGCTCTACATCGGCCTCTCCGGGCTCGCCACCGACGCCCAGACGCTGTACCAGCGGCTGGTGTTCAGGCACAAGCTGTATCAGCTGCGGGAGGAGAGGGA…
DnaJ central domain		K09503	map04141	0.440768	1.52e-18	-0.28347	4.44e-08	CTCTCGCTTCCCACTACGCTCGGCCACCAGCTTTGACCGCCTCCGCCCCTCCCCTCCCCTCCCCTCCCCTCCGCTCCTGCTCCTCCCCACCCCACACCCCCGCAGGAGCGGCGGCGGCGGCGGCAAAGGCAAAGGCAAGATGTTCGGGCGCGCGCCGAAGAAGAGCGACAACACCAAGTACTACGAGATCCTCGGGGTGCCCAAGTCGGCGTCCCAGGACGACCTCAAGAAGGCCTACCGCAAGGCAGCTATCAAGAACCACCCCGACAAGGGCGGTGACCCCGAGAAGTTCAAGGAGCTCGCACAAGCCTATGAGGTTCTGAGCGACCCAGAGAAGCGTGAGATTTATGATCAGTATGGTGAAGATGCCCTTAAGGAAGGAATGGGCGGTGGAGGAGC…
Belongs to the universal ribosomal protein uS3 family		K02985	map03010	0.437803	2.73e-18	-0.48438	1.41e-22	CCAGTTAACGAGTACATTGACTCAGCTGTGAGACACGTCCTTCTCAGACAGGGTGTTCTTGGTATCAAGGTGAAGATCATGCTTGACTGGGACCCGAAGGGCAAGGTTGGCCCCATCACCCCTCTTCCGGACCTGGTGACCATCCATACCCCTAAGGACGAGGATGAGCTGCGCCCTCCGGTCTTGGCACCTGAGGTCTAAGGTCCCAGCATTGTCCTCGAAATGGCAGTTTGGTCGGGTCCTAGCTAGGTTTCTATCTTATGATAAGGGCAATGCTAAGACAGTTGGTTACCTTAAGCTTTATGAACAGATGCTCTGTATTGGTTCTGTGTTACTTTTGTTTAAGCTAAGTTTTGCCGAGACAAGCTACATTGATATG
ABC transporter E family member 2		K06174		0.434538	5.17e-18	-0.0862458	0.102311	AAACCGGTTGAGCACACGAAACCGGGTCCCATCCCAAGCCTAGGGTTTGGTCTGCCCGTCGGGCGCGAGCCCCCGGCCGCCGCTACGCTTTTGCCTCCATCGCCCACTCCTCTTCGGAGCCTCTCTTTCGGCGGCGGCGCAAGAAGAGATGGCGGAGCGGCTGACCCGTATCGCCATCGTCAGCGAGGACAAGTGCAAGCCCAAGAAGTGCCGCCAGGAGTGCAAGAAGAGCTGCCCCGTCGTCAAGACCGGGAAGCTTTGCATTGAAGTGACTCCGGCGTCAAAACTCGCTTTCATTTCCGAAGAGCTGTGCATAGGTTGTGGTATCTGTGTAAAGAAATGCCCATTTGATGCCATTGAAATCATCAACCTTCCAAAGGACTTGGAAAAGGATACCAC…
Transcriptional activator that binds specific DNA sequence		K14491	map04075	0.433112	6.81e-18	-0.227689	1.29e-05	AAGGGACCAGTCATCTTTGCGACTGGCTGCAATCAAAGGAAACAAGCCCCATGGAGAGAGAGAAATAGCATTTGGTCAACCCATATACAAGTGCCAGAATAACACATATGGCGCATTCCCTCAAAGCAGCCCAGCAGTTGGAGGATTGCCATCTTTTGCAGCTTGGCCCAATAACAAACTTGGTATGACCGATTCACCAAGCACATTGGGAAATGTGGGCAATTCTCAAAATAGCAATATGCTATTGCATGAATTGCAGCAACAGCCAGACACCTTGCTGTCAGGAACCCTTCACAATATCGATGTCAAACCTTCTGGTGTAGTTATGCCATCTCAGTCGTTAAATGCTTTCCCGGCTAGTGAGGGTATCTCACCTAATCAAAATCCCTTGATTATACC…
Cwf15/Cwc15 cell cycle control protein		K12863	map03040	0.432535	7.61e-18	0.189411	0.000301392	GAGGAGAAAACGCGAAGCAGCTGCTTCCCTTGCAGGCTAGGGTTCCGACATGACGACGGCGACGCGCCCCACCTGGGCGCCGGCGAAGGGCGGCAACGAGCAGGGTGGCACTCGCATATTCGGCCCCTCGCAGAAGTACTCCTCCCGCGACCTCGCCGCACATACCTCCCTCAAGCTCAGGAAAGACGGCCAACAGACCCAAGAGGAGTTACAGAAGAGGAACCTCAGGGAGGAACTTGAGGAACGTGAGCACAAGCACTACTCTTCCAAGGACAAGTCCTATGCTGAAGAAAGAGACCGTCGGAAAAGTTCAAGTCAGCTACTCTTAGAAGCTTCAAAAAGAGAAGCAGAGGATAAGATAGTTCCACGGGAAATCGATGCAGATGACTCTGATGTGGA…
Belongs to the universal ribosomal protein uS3 family		K02985	map03010	0.432326	7.92e-18	-0.482042	2.4e-22	GCGCCGCCACTCCCCTCCCGACCCACTCGCCCAAAACCCTAGCGCTCTCGCCCGCTCGCCGCCACCGCCGCCGGAGCGAGCTCCCCATCTTTCTCCGTCCACCATGGCGACCCAGATCAGCAAGAAGAAGAAGTTCGTCAGCGACGGTGTGTTCTACGCCGAGCTCAACGAGATGCTGACGCGGGAGCTGGCGGAGGACGGCTACTCCGGCGTGGAGGTGCGCGTCACGCCGATGCGCACGGAGATCATCATCCGCGCCACGCGCACGCAGAACGTGCTCGGCGAGAAGGGCCGCAGGATCAGGGAGCTCACCTCTGTTGTCCAGAAGAGGTTCAACTTCCCCGAGAACGGCGTCGAGCTCTACGCCGAGAAGGTCGTCAACCGTGGCCTCTGCGCCAT…
MafB19-like deaminase		K11991		0.431802	8.77e-18	-0.155847	0.00302839	ACTATACTCCGGCGGTCGCCGGAACCGGAGACACAAGGCAGCAGCCGGTGTCCGCTGCCAATCCTCTTTCAGCTGCCATGTACAGTTCCTACTCCGCCGCCGCCTTCGCGCTGAGGGCCGCGAAGCCATCCTTGCACGCCCATTCCTCCTACTCCTACTTCTACTACCCACCTTCCCCCCTCTGCCATCGCGACGACGCCGACGAGCACCGCCACCGCTACCACAACGAGCTCATCCCGCAGAGCCCGTATCTCGCCCCACGCTTCTTGCTCGACGGCTGCCTGCTCCGCCACTCGGCCCACCTCCTGCTCCTTTCCGCGCGGCTCCGGCCCCCGCCGCCGCCGCCGCTGCACCCGTATGCACCCCGATGCTGCCGCCGGCGAGCGCCCATACGATGTT…
60S ribosomal protein L9		K02940	map03010	0.429693	1.31e-17	0.0805271	0.127245	CTTCGCGCACACAAGCAAACCCTCCTCCCCTCCGCCCGCCCGAGGAGGAGGAAGAGAAGACCAAGGAGCAGCAGCACCGGGCAAGATGAAGACGATCCTGGCGTCGGAGACGATGGACATCCCGGAGGGCGTGACGGTGACGGTGGCCGCGAAGCTGGTGACGGTGGAGGGCCCCCGCGGGAAGCTCACCCGCAACTTCAAGCACCTCAACCTCGACTTCCAGCTGCAGGAGGGCGGGCGCAAGCTCAAGGTGGATGCCTGGTTCGGCACCCGCCGCACCATGGCCGCCATCCGCACCGCCATCTCCCACGTCCAGAACCTCATCAAGGGGGTCACCAAGGGGTACCGCTACAAGATGAGGTTCGTCTACGCTCACTTCCCCATCAACGCCTCCATCAC…
Peptidyl-prolyl cis-trans isomerase	FKBP12	K01802		0.42941	1.39e-17	0.0058137	0.912469	ACTCCGGTCGCAATTCGCAACACAAACGCCGCCGCCCAAAGAGAGGAGACAGAGGACCGTCGGAGGAGAAGCGAACGATGGGCTTCGAGAAGCAGATCCTGAGAGCAGGGACCGGCCCCAAGCCGGTAAAGGGCCAGAAGGTCACCGTCCACTGCACCGGCTACGGGAAGGATCGTGATCTATCCAAGAAATTTTGGAGCACCAAGGATCCTGGGCAGCAGCCATTCAGTTTCAACATTGGTCTGGGTTCAGTGATCAAAGGATGGGATGAGGGAGTTATGACCATGCAAGTGGGTGAAGTTGCTCGTATCCAGTGTACGCCTGATTATGCTTATGGAGCCAGCGGGTTCCAAGCCTGGGGAATTCAACCAAACTCAGTGCTGGCGTTCGAGATTGAAG…
DnaJ central domain		K09503	map04141	0.425792	2.75e-17	-0.0190377	0.718854	TCCAAGGAGGAGCAACAACACCAAGTACTATGAGGTACTTGGCGTCTCCAATACCGCAAGCCAGGATGAGCTTAAAAAGGCATACCGGAAGGCTGCTATAAAGAGCCACCCTGACAAGGGTGGAGACCCAGAAAAGTTTAAAGAATTATCTCAAGCTTATGAGGTGCTTAGTGACCCAGAAAAGAGGGAGATATATGATCAATATGGGGAGGATGGTCTCAAGGAGGGAATGGGAGGAGGCAGTGATTACCATAATCCGTTTGACATATTTGAGCAGTTTTTTGGGGGTGGTGCCTTTGGGGGGAGTAGCTCAAGGGTACGCAGGCAAAAACGTGGTGATGATGTGGTGCATTCATTGAAGGTTTCTTTAGAAGATGTGTACAATGGGGCTACCAAGAA…
Nuclear nucleic acid-binding protein		K12592	map03018	0.424113	3.77e-17	-0.0317429	0.548282	ACGACCGACCTATTTTACCTGTTCACGCCAAGGACCCGCCTCCCTGAATTCGTCGCCGCCGTCTACACCCGAAATCCAAAAGGACCAAAACCATGGTCTCCCCCGCTACCGACGCCGCCTCAGCAGTTCCGCCGTCTGTGGTCTCGGCTGCTGAGGAGACGCTCGCGGCTGCCGAATCCGTAGGGGACCATCTCTCCCATCTGCTCGCGGCGGCGGCGGACCCGACGCCTGGCGAGCTCCGCCCCTGCTCCGGGCGCGCGCTTTCCTCGCCGTGGCGCATGCCGCCACTTCACTCCTCGGAGTTCGTCTAAGGTGTTCGGGAATTGACCCTGACGAGCACCCCATCAGAAAGGAGTTTGAAAGGTTAAGACTATGGCAGGAGAAGTTAAATCAATTTGA…
DJ-1/PfpI family		K18881	map00620,map01120	0.423684	4.09e-17	-0.355309	3.76e-12	ACAGTAGAGACGAAGGAGAGGCTTCTAGACTCCGAGCTCGACGAAACAAGCCGAAGCGTCTCGCCTGCGCGGTCGCGAGCGAGCGAGGGGGGATTAGGGATGGCGGCGAAGAAGGTGCTCATGCTCTGCGGCGACTACATGGAGGACTACGAGGTCATGGTCCCGTTCCAAGTGCTGCAAGCGTATGGGGTGTCCGTGGATGCCGTCTGCCCTAGCAAGAAGGCCGGCAACATCTGCCGCACCGCCGTCCATCAGGGGATCGGCCACCAGACATACTCCGAGACAAAAGGTCATAATTTCACACTAAATGCTTCATTTGATGAGATTACTGCTAGTGAATATGATGGATTGGTAATTCCTGGAGGACGTGCACCAGAATATCTTGCAATGGATAGCAAG…
Soluble inorganic pyrophosphatase		K01507	map00190	0.42284	4.79e-17	-0.413039	2.89e-16	GAGGGAGAGAGAGAATCGAGCAGAGCCACCGATCGCTCCTTTCCACTTTCCACATTCCACTCCGCCTCCGTTCATCCGTTGCCGATCGCCGTCTCCGACCGCAGGAGGATGAGTGAAGAAGATAAGACTGCTGCTTCTGCTGAGCAGCCTAAGAGGGCTCCTAAGCTCAATGAAAGGATCCTCTCTTCTCTGTCCAGGAGGTCCGTAGCTGCTCATCCGTGGCATGATCTTGAGATCGGTCCTGGTGCTCCTGCTGTATTCAATGTTGTTGTTGAGATCACGAAGGGAAGCAAAGTTAAATATGAGCTTGACAAGAAAACTGGACTGATTAAGGTTGATCGAGTCCTGTACTCATCGGTTGTATACCCTCACAATTATGGTTTCATTCCAAGGACTCTG…
Haemolysin-III related		K07297	map04152,map04211,map04920,map04932	0.422553	5.05e-17	-0.130212	0.0134156	GAGGAAGCCGCATACCCTCCCGGCCCGGCTCGCTCGCCTCGTCCCCGCTCTCGGCGATCGATGGCCGCGACGGCGGTGGCGGAGGAGGCGGAGAGGATGGTGGAGGCGAAGTGGGAAGAGGAGGAGGGGAAGCAGGGGATGAGGAAGAGGAAGCGCTACGGGCTGGTGGAGTACAGGGCGCTGCCTGCCTACCTGCGGGACAACGAGTACATCCACCGCCACTACCGCTGCGAGTGGCCGCTGCCGCAGGTGCTGCTCTCCGCCTTCTCCATCCACAACGAGACCCTCAACGTCTGGACGCATCTTATTGGATTTTTCATTTTTCTCGCTCTGACCATATACACAGCAACACAAGTTCCAAATGTAGTAGACATCCAGAGCTTGCAGCATTTGCCGGAT…
ATP-citrate synthase	ACLB-1	K01648	map00020,map00720,map01100,map01110,map01120,map01130	0.422148	5.45e-17	-0.30332	4.25e-09	AAACAAGGAAAGGTTCAGAAACCAGTCGTTGCATGGGTTAGTGGGACATGTGCACGTCTATTCAAATCAGAAGTGCAGTTTGGTCATGCTGGTGCCAAGAGTGGTGGTGAGCTGGAATCAGCACAGGCTAAGAATCAGGCACTAAGGGAAGCTGGTGCAATTGTGCCTACTTCATATGAAGCTCTAGAAAGTGCAATTAAGGAGGCATTTGACAAACTGGTTGAGGAAGGAAAAATTTCTCCTGTGACTGAAATTACACCTCCTTCCATTCCTGAGGACCTTAAAACCGCAATCAAGAGTGGGAAGGTCCGAGCTCCTACCCACATCATCTCCACTATCTCTGATGACAGAGGTGAGGAACCATGCTATGCTGGTGTCCCTATGTCTACAATTGTTGAA…
Belongs to the arginase family	ARG1	K01476	map00220,map00330,map01100,map01110,map01130,map01230,map05146	0.421049	6.68e-17	-0.178809	0.000653497	AGAGTGAAGAGCAGGCAGGCACGCCGCCACGGTACGTCTCCTCTGTCCTCTCCCCGCCTGCCTCTCGCGTCCTCCGCCTCTTTTCCTGCTCGCTGGCAGCCGCGGTGTCCGATCGATCGAGACTCGAGAGGGAGAGTGAGCCCGAAGGGAGAGGGCTTAGTCGGGCTCCGCCTTGGGAGAGGCCCAAGAGATGGGCGGCGCGGCGGCGGGTACCAAGTGGATCCACCACATCCAGCGCCTCAGCGCGGTGAAGGTGTCGGCGGAGGCGGTGGAACGGGGCCAGAGCCGCGTCATCGACGCCTCCCTCACCCTCATCCGCGAGCGCGCAAAGCTCAAGGTTGGATTGAGATCAATTACCAAAGAAGGGCGTGAGCAAGGGAAGAGATTTGGTGTGGAACA…
Protein of unknown function DUF89		K09680	map00770,map01100	0.420374	7.57e-17	-0.151275	0.00401693	ACCTGTGGCGGGCGGCGCTCGCGTTTCTCTTCCTCCGCTTTGCCAGTTCCAACTTCAAGTCCCACAAGTCCAGAGCAAACCAAAATCTCGCCTCGAGCGGCCGGCGAAGAATCCAAAAAAACCGTACCCGTGAGCGAGCAGGGCGATCGCCCGGCCAGTTCACCTTAGCGGAGTGTAGCATACCATGGAGAGCTCGTCGCCGTCGGTGCCGTTCCCGCTGCTGCAGGCGCCGGTCGAGAGCACCTACCGCGCCTGCACCATCCCCTACCGCTTCCCCTCCGACAACCCGCGGAAGACCACTCCTGTCGAGATCCAGTGGATTGACCTCTTCCTCAACTCTGTCCCGTCCTTCAAGCAGCGCGCTGAGAACGACCCCACCGTACCCGATGCGCCGGCGAA…
Belongs to the protein kinase superfamily		K04733	map04010,map04064,map04620,map04621,map04624,map04722,map05133,map05140,map05142,map05145,map05152,map05162,map05164	0.42004	8.05e-17	-0.103305	0.0501705	ACGGCCGAGTTCTCGCAGGCGCGTGCGAAGAGGGGGTGTACCGCTGCTGTTCCTGGCAGCTCCTACCCAGGAGCCGGCATCGGGGCGGTCGGATCGGTCGATGTGTCGCCGGTAGATTGGCCGGCGGCAGCGGACGGAGGAGATGGGGAACTGCATGGACAAGGCGGTGCCGGTGGACCACAACACCTCCTATCAATCGAAATTAGGGAGCAAATCAATTTCATCATCCAACCCCTCAACGGTCAAAAGTGGTTCGACTCGGTCAACTTGGACTGTGGCCTCATACAAAGATAGTCGAGAGCTTCCTACTCCTAGGACAGAAGGGGAAATCTTGTCGTCGTCAAATTTGAAGGCATTCTCATTTGGTGATCTCAAATCTGCATCGAAGAACTTTAGATC…
Type 1 membrane protein		K19514	map04614	0.418111	1.15e-16	-0.168583	0.00132493	GCAATCCAGGTTCACGAAGATTTCTCAGGTGTCATGAACCCTGCAGAGCTACTAGAATGCCACTTCACAGGGATAAAGGCTCTGGAGAATGAATATGGTTCCACTGAAATTGTTAAGCAGGCAACTGAAATAGTTCAGAGAGCTGTCACCAAATCATTCGAGTTCCTACATGAAGCATACAAAGGGAAAATTGTTGGGCTGGTAATATCCACAAAGGAGGCTTCATCATCCTTAGGATCCATAATTGACGCACCTTCTTCACTGCACATTTCAAGACGGCTAGAAGAAGCAAGCAAGACTAAAGAAGCCTCTGTGGCACTTGTTCGAAAGAGTTTGGCATGGATTACAGGGATCATCCTGCTTGTTTCAACTCTCATAGGGGCTTGCTTGCTTATGAAC…
callose synthase		K00706,K11000	map00500,map04011	0.417847	1.21e-16	-0.0548021	0.299754	TCTTCCCACTTCCGCCCCTTCCTCCCTCCTCTCTCTCTCTCTCTCTCTCCTCCCTCGCAACACTCAAAAACCTCTCGTCGGCCTCGCCTCGACCGCGACGATCACCTCCCCCGCGCGGAGGTAACCGCTGACCAGCTCGCCGCCGTACCTCCAGGAGCTCCCGCCGGCGGTTGCCTCGAGGCGGCTCTCGCGCGTCGGCGGCCGTACGTCGGTCGCGGTGGTTTTCGCTCGAGTCCCGGCGGATTGGTGCGCGTCCCGTGTGTCCACGACTCCACGTGCGCGAGGTTCTTGAGCGCTGCATGCGCGCGCCACCAAAAGCTCTGTGCTGGATTTCTGAAGCTTCAAGCATGGGCTAGCTGCCTAGCTTCAAGACGGGGCCTCCATTCCAGGTAGTTGGTT…
Belongs to the ubiquitin-conjugating enzyme family		K10577	map03013,map04064,map04120,map05206	0.417585	1.27e-16	-0.231512	9.09e-06	CGCAACCGCGTAGGAAGTCCAGTCCCCAAACTCCCCCAGCGGAGGAAGAGCAGCCGCCGCAGCTATGTCGGGGGGAATTGCCCGCGGCCGCCTCGCCGAGGAGCGCAAGGCCTGGCGCAAGAACCACCCGCACGGTTTCGTCGCGAAGCCGGAGACGCTGCCCGACGGGACGGTGAACCTGATGATCTGGCACTGCACCATCCCCGGCAAACAAGGGACTGATTGGGAGGGTGGATACTTCCCTCTCACCCTTCATTTCAGTGAGGATTACCCTAGCAAGCCTCCCAAGTGCAAGTTCCCTCAGGGTTTCTTCCACCCAAATGTCTATCCTTCTGGAACAGTCTGCCTCTCGATCCTTAATGAGGACAGTGGTTGGAGACCAGCTATTACTGTTAAGCA…
Catalyzes the isomerization of citrate to isocitrate via cis-aconitate		K01681	map00020,map00630,map00720,map01100,map01110,map01120,map01130,map01200,map01210,map01230	0.415858	1.74e-16	-0.354401	4.3e-12	GGGCTTGTCAACTGAATGAAGGGATGTGGTCCAGATGCGTTGTAGCGATTTTTGGATAGTGGATCCATTGGCGCTGACTGGCCATTTCCTGTTTGGCGCGTGGGTTCGTTTGATGCGTGGGCGAAGATACCTCTGCTGGATTCGGTTGGGGGTTTAGGAATCGGGGCGAATAGATTCCTAGTTTTTCGCTCCTTTTACTTTTTGGATGTGGGTATTGGATATTCGAGAGATGGATATTTTGCTACTTATTGGGTTCGCGTTTTGAGTTGATTTGATGACTTGGTTTTCATTGAAGCACGCGACTGTTTGCACTCAGCTTAGATTGCATCTTAAGCTAGTGCTTTTTTTTCCCCCTTGTCATGCTGCAAGCAGAAACAGAGCTCGAGCTCAGGATGTGAT…
callose synthase		K00706,K11000	map00500,map04011	0.415588	1.82e-16	-0.0833322	0.114482	CGCACGCATACCACAGTCTCCTCTGCAGGCTGCTCCTGCAGGTCCAGTGGCAGGGGGCGGTAAATAGAGCCCAGTCTCCGGCCCCCTCAGCTTCGCGGTGTCGTCTTCCCACTTCCGCCCCTTCCTCCCTCCCTCTCTCTCTCTCTCTCTCTCTCCTCCCTCGCAACACTCAAAAACCTCTCGTCGGCCTCGCCTCGACCGCGACGATCACCTCGCCCGCGCGGAGGTAACCGCTGACCAGCTCGCCGCCGTACCTCCAGGAGCTCCCGCCGGCGGTTGCCTCGAGGCGGCTCTCGCGCGTCGGCGGCCGTACGTCGGTCGCGGTGGTTTTCGCTCGAGTCCCGGCGGATTGGTGCGCGTCCCGTGTGTCCACGACTCCACGTGCGCGAGGTTCTTGAG…
callose synthase		K00706,K11000	map00500,map04011	0.414417	2.26e-16	-0.145711	0.00560828	ACCAAGCAAAGCAAAGCAAAGCAAAGCTCGCACTCCCACTGCGAGCGCTTCTCTCCTCTTCTCTTCTTCGCAGCAGCAGTCCAGCACCTGCACCACCACCACCACCGGGGGAGGGAGGCAGAGAGAGCGGATTGAGGAGGAGGAGGAAGGAAAGCATCGACCGCCATTCACTTGCTGCTGCTGCTCTACTACGGTAGTCAGTAGCCGAGGACCCGCCCATACCCATGGCGTCCTCCTCGGGGGGCCGCAGGATGGCCCCCGGGGGAGACTCCTCCTCCTCCGCCTCCCCCGCCCCCGCCGGCGCCAGGAGGATCTACCGCACCCAGACCGCCGGCAACCTCGGCGACTCCATATTCGACAGCGAGGTCGTCCCGTCGTCGCTTGTCGAGATCGCGCCCA…
Translation initiation factor IF-2, N-terminal region		K00921	map00562,map04070,map04145,map04810	0.414271	2.32e-16	-0.282749	4.82e-08	CCGTCGTCTTCCTTCGCCTCCTCTTTCTTCTTCTCGTTTCTAGACTAGTCTTGGCTTTGTTGCCTTACCTTGGACTCCCCTCTCCTCTCTCCTCTCTCCTCTCTCCTCTCCTGGTGTGCTGGTGTGCCTGGTGTGCGTGCTTCTGCTACCTAGCTGGTCCAATCGCCGCGGCCAGAGCCCCCGCGCACGCTACCGGGGAGGATTCCAGCGCCGTCGAGCAACGGGACTCTAGCGCCACGCCCGACACCGACCACTAGTAGACGCTGCCGCCTCCCTCCACCAAATTGGGACGGGACGGGACGGAGGAGCAGAGAGATCCATCCGCCGAATTGCTTGCAGGCACCCCGTACGGCCGTACCATTGGGATTCCGATCCCAGGATCGCTCGCTCGGGGGTGTG…
photo-lyase	PHR	K01669		0.413399	2.71e-16	-0.0827634	0.116985	CGTGCACCAGGTGGACGCACACAACGTAGTGCCTGTCTGGGCGGCGTCAGGGAAGCTGGAGTACTCGGCCAAGACCTTTAGAAGCAAGGTGAGCAAGGTGATGGACGAGTACCTGGTGGAGTACCCCGAGTTGCCGGGGTGGGCACCTTGGTGCATGGAGCAGCCGAAGGGTGTTGACTGGGATGCACTTATCAATAGCATCTTCAGTGAGGCTGAGAATGTGCCGGAGATTGACTGGTGCGAGCCGGGGGAGGCCGCAGCAATGGAGGTGCTTCTTGGGAATAAGGATGGGTTCTTGACGAAGAGGATTAAGAGCTATCACATAGGCCGGAATGATCCTACAAAGCCACATGCATTGTCGTGCCTTTCACCATACTTACATTTTGGGCACATTTCTGC…
Heat shock chaperonin-binding motif.		K04523	map04141	0.412544	3.17e-16	0.0333646	0.528025	GTATCAACGCAGAGTACATGGGGCGATCCCCAATCCAAACTTAGGGTTCCACAACCATCTTCTCCAAGCGCCGCCACTTTCCTCAACTCGATCTCGATTTGCCGCCGGAACCCCTTCTTGCGCGGTCGATCAGCTCCAGGGATGGCGGGCAACGAGGATCCGATGAAGAATTTCCGCGCCGTTGGCCAAGGGAGTAAGGCTGCCGAGAGGGTGGAGGTGGTGGAAGAGTTCAAAGTGGAGGAGCTGCCTGCATTTATGCCCCATCCTCTGCTGAGAACCTTGCCCGGCAGGCATAAGCAGGTGGAGACTGAGGAGGTTGGCCGGATGTCTCGCTTTTCACTGAGGCCATGCAGCACTAGGCATACGCCTACGGAGGACTCCGATTTGGTGTACGGCGGT…
Belongs to the synaptobrevin family		K08515	map04130	0.412286	3.32e-16	-0.323157	3.4e-10	GAAGGAGACGAGAGAGAGAGAGGAGGGGAGCCCCCGCCGCGCCGCTCGAAGTCCCCAAACAAACCCCTAGGCAAGAAAGATCAAATCCGATCAGATCTCTGCACCCCAACCCCCAGCCCATCCATGGCGATCGTGTACGCCCTGGTGGCGCGCGGCACGGTGGTGCTGGCCGAGTTCGCCGCCGTCTCGGGCAACGCCGGCGCCGTGGCCCGCCGGATCCTCGAGAAGCTGCCGCCCGACGCCGAGTCCAGGCTGTGCTTCGCGCAGGACCGGTACATCTTCCACGTCCTCCGATCCGATGCCGCCGGCATCACCTTCCTCTGTATGGCCAACGACACCTTCGGAAGAAGAATCCCCTTCCTCTACCTGGAGGACATCCAAATGAGGTTCATGAAAAAC…
Triose-phosphate Transporter family		K15285		0.411641	3.72e-16	-0.231494	9.1e-06	GATTGATCGATTAATTAATACATACTAAATATATAATTATTATATACGCCAAGAGAAGAGAAGAGGAACGCCGGCCGGTTTCACTTGTCTCCTTCCTCCGATCCCTCCCTGCCTGCCTCGGCGGCCGGCTGGGCTCGGGCGTTTCCCTTTTCCTTCCCATGGAGGACGCCAAGATGGGGAACGCCGCCACCATCCGCGCGGTGCTCGCCATCCTCCAGTGGTGGGGATTCAACGTCACCGTCATCATCATCAACAAGTGGATCTTCCAGAAACTGGAGTTCAAGTTCCCTCTGACGGTGTCGTGCGTCCACTTCATATGCTCTTCTATTGGAGCCTACATCGCAATCAAAGTTCTGAAAATAAAGCCGCTGATTGAGGTTGCCTCGGAGGATCGATGGA…
Homeobox KN domain		K11657		0.411094	4.11e-16	-0.390311	1.51e-14	AGAGTCCAGACCCGCGAGCTCACCGCTGCTCAGCTTTCACGGTTCAGCCTTTTGTTCTCCGTTACTAAGTTCACCCCGTCAGGCGTGAGCTCTCCCTGTGTCTTGGCGACGACTGGGCGACCGACGACGCAGCCGTAGGCCAGGGGCCCAGGTCTTCCTCTGGCCCTTCGCCGGCGACGAGCACCCGTCAGGTCCTGATACATCTATTTTGACTGGATAACTTACCTTGTTAACGAAGGTTTCTCTGATATTCCGATGGCCTAGCAGTTACTGTGGAGGATGTTCATTTGTGTTTATCATTTACAACATTGGGAACAAGCGTACGACAGACAAACAGTAAAATGGGAAGGAAAGGCTCAGAAATGTCATCAAGTAACAGGTATCCCTTGAGGTCTGCAC…
Interconversion of serine and glycine		K00600	map00260,map00460,map00630,map00670,map00680,map01100,map01110,map01120,map01130,map01200,map01230,map01523	0.410581	4.51e-16	-0.251893	1.29e-06	TCCTTCCCTCCGCCTCCGCCTCCGCCCCCGCCCCCTCCTCGCCTCCGCCACTCCTGTCACCCCCTCCCACGCCGCCGCAGCCGCCATGGACCCCGTCGCCACATGGGGGCTAACCCCGCTCGCCGGCGCCGACCCGGAGATCTACGACCTCCTGGAGCGCGAGAAGCGGCGCCAGCGTCGCGGCATCGAGCTCATCGCCTCCGAGAACTTCACCTCCTTCGCCGTCATGGAGGCGCTCGGCTCTCCGCTCACCAACAAGTACTCTGAGGGCATGCCCGGCGCCCGCTACTACGGCGGCAACGACGTCATCGACGAGATCGAGAACCTCTGCCGATCACGCGCGCTCGCTGCCTTCCGCCTCGACGCCGCGTCCTGGGGCGTCAACGTGCAGCCCTACTC…
Domain of Unknown Function (DUF913)		K10592	map04120	0.408936	6.04e-16	0.0905941	0.0860786	ACAAACGTTTAATGCTGTCCAAACTTCACAAAGTTCAGATTCAGTGGCAGATGAGATGGATCATGATCGTGATATGGATGGTGGCTTTGCTCGTGATGGTGAAGATGATTTTATGCATGAGATGGCTGAAGATGGAACTGGTAATGAATCTACAATGGAAATCAGATTTGAAATTCCGCGCAATAGAGAGGATGATATGGCTGATGATGACGAGGACACTGATGAAGATATGTCTGCAGAGGATGGTGAGGAGGTTGACGAAGATGATGAAGACGAAGATGAGGAGAATAACAATCTGGAGGAAGATGATGCCCATCAGATGTCTCATCCTGACACAGATCAGGAAGACCGTGAAATGGATGAAGAAGAATTTGACGAGGATTTGCTAGAAGAAGATGA…
Exonuclease		K18416,K18417,K18418		0.408359	6.7e-16	-0.231476	9.12e-06	GTCATCGCGTGGTGACCGCGCCGCTCTGTTCCTCCGCCCCCTCCTCCTTCCGGCTCTCGCCGTCACATGTCGTGTGGCGCGGGGGGAGCTCTGATCCGGATGGTGCAGCGCCGCGGGATCGCCCACGGCCATGATTGATCGCAAACAAGCAGAGGAAATGCAAGTCAATAATGAGGCACCACTAGGGTGCCTCAAGCCAAATATTTCTCAGTATAACTCTCCAGAGCAGAGAGGTGGAGTTGAAGGGTTTCCTGAGAATAATGAAAAAAGGAATGATATTGTTGCTGCCGAAAAAATCTGGGAGGCGTCTCCTATTCCAAATCAAGGCCTTAGCAGGCCCTTCTACCGACAAGAATTTTATGCCTGGCCATATATTTATTCAGATTATCAAATGGTGCG…
Purple acid phosphatase		K22390		0.408283	6.79e-16	-0.187034	0.000359837	ATTATATGCAACATTTGTGGGATTCCTTTGGCACATTGGTGGAGCCACTTGCTAGCAACCGGCCTTGGATGGTGACGGAAGGCAACCATGAGAAGGAGCAGATTCTATTTTTTAAGTCAGGATTTCAATCTTATAATGCACGATGGAAAATGCCTTATGAGGAGAGTGGATCTAGATCAAATTTGTACTACTCTTTTGAAGTTGCAGGTGCACACTTCATAATGCTAGGTTCATACACAGATTATGATGATAGCTCAGATCAGTATGCTTGGCTAAAGGCTGATCTTGCCAAGGTTGATAGAAAGAGGACACCCTGGCTCATTGTGTTGTTGCATGTACCATGGTACAATAGCAATTGGGCTCATCAGGGTGAAGGTGACAGTATGATGGCTTCAATGG…
Peptidyl-prolyl		K09571	map04915	0.40711	8.36e-16	-0.225906	1.51e-05	ACGTCATCAAAACTGATTCCAATCATACTATCAAGTGTGGCCTCCCCAACCCCCTATGTGCGCATGCGCATCAACGCTGGGCTTGATCTGTTGTTATCTGCCCCAAGAGCTAGGTAATGGGAGGCAGGCGAAGGAGAAGACGCGGTGGTCGCCGGAGGTCATCAATCCCATCTCCTGGAGCTGAACATAAGGATGCCGACGAATCTTGTGCTGAGATACCCGTTCAAGGTGCAAACAGATCCAGAGGTGATTCTGCAGTAGTAGAGCATGATGGCAAATTTTTTTTCCGTACCTTTGGTACTTGGAGGCCACACCCATGGATTGATCCCGGGCATAAGACCAGGGTACTCTTCGCCATTATGTACCCCCAGTGTCCTTGGGACGAAAACGTGGCCAGCT…
BLOC-1-related complex sub-unit 8		K20822		0.406832	8.78e-16	-0.452014	1.58e-19	GCAGGAGAGAGAAACGGAGAGGCTCCCTCCTCCGCTGCCGCCGCTGCCGGGTCGTCGTTGCCGCTCTCCCCCGCCGACGGCTTCCTCCGCGTGAAGGACGGCGTGGACGGGATGATCAAGTACGTCGCCAACGAGCCCTCCGTCGGGCTCTACTTCGTTCAGCAGCACGCCCGGGCCTCCATGCCTCTCCTCCTCGACGTCAAGGGTAAGCTTGCAGAAAAGACTCACGAGGTGACACTGCACACAGAAGACATGGAGGATTCTATTTGCGCTGTGAGATCCATGGCTGATTTTGGACTTCCACTTGCTGATGACATGATCAAGGACATAAATAGATCACTGCAAATAATGTCAAAGACCCAGCCAAAGAGAGGGTTGATCCAGAACCCCATTTGGGGG…
Belongs to the glyceraldehyde-3-phosphate dehydrogenase family		K05298	map00710,map01100,map01120,map01200	0.403603	1.55e-15	-0.0235933	0.655484	GCGACCAGAGGCTGCTGGACGCGTCCCACCGTGACCTCCGGAGGCCCGCGCGGCGGCGCTGAACATCGTGCCGACGAGCACGGGCGCGGCCAAGGCCGTGGCGCTGGTGCTGCCGCAGCTGAAGGGGAAGCTGAACGGCATCGCGCTCCGTGTGCCGACCCCGAACGTGTCAGTGGTGGACCTGGTGATCAACACCGTGAAGACGGGCATCACGGCGGACGACGTGAACGCGGCGTTCCGCAAGGCCGCCGACGGCCCGCTGAAGGGCGTGCTGTCGGTCTGCGACGTGCCGCTCGTGTCCGTGGACTTCAGGTGCTCCGACGTGTCCTCCACCATCGACGCGTCGCTCACCATGGTCATGGGCGACGACATGGTCAAGGTCGTCGCCTGGTACGACAA…
SHS2 domain found in N terminus of Rpb7p/Rpc25p/MJ0397		K03015	map00230,map00240,map01100,map03020,map05016,map05169	0.403495	1.58e-15	0.0469363	0.37457	AGAACAGACTTTGGTCGCCTCACAACTCGACTCGCCGCCGGCCGCCGCCGAGGGGAGCGGAGCAAGATGTTCTTCCACATCGTGCTGGAGCGGAACATGCAGCTGCACCCGCGGCACTTCGGGCCGCACCTCCGCGACAAGCTCGTCTCCAAGCTCATCAAGGACGTCGAGGGCACCTGCAGCGGGCGGCACGGGTTCGTGGTGGCGATCACGGGTGTGGAGGACATCGGCAAAGGGCTCATCCGAGAAGGCACGGGATACGTCACCTTCCCCGTCAAGTACCAGTGCGTCGTCTTCAGACCCTTCAAGGGCGAGATCCTCGAGGCTGTCGTCACCATGGTGAACAAGATGGGCTTCTTTGCGGAGGCTGGGCCGGTGCAGATCTTTGTATCCAACCAT…
Belongs to the mitochondrial carrier (TC 2.A.29) family		K15100		0.401885	2.09e-15	-0.228306	1.22e-05	GGGGAGGGTGTGTTCCAGCCTTGCAGGCCGCCGCGATGGTGGGAGGCAGCAAGCCGCTGGGGGACAGCGTGTTCGCGGGCCACGCGGCCGCCGGTGCGGCGGCGATAAGCGCCTCCTCCGTCGCCGTGTACCCCCTCGACACGGTCAAGACACTCCTCCAGCTGGGACCGGTGGGGCAGAAGCAGAAGATGGGGCAGAAGCAGAAGATGGGGCTTCGGCAGGTGGTGGACCGGCTCTTGGCCTCTTCTGGCCCTGCAGGTTTTTACAGTGGCATCGGATGGTCCATAATGGGTAAACTTCCTGGGTTGGGAGCACGTTTTGGGACCTATGAACTTTTAACAGCCTTCTATAAAGATGGAAGGGAGGACAACTATGTCTATTATTCTGAGGCTATGTTGG…
Dual specificity phosphatase, catalytic domain	IBR5	K04459	map04010	0.400589	2.62e-15	-0.26234	4.44e-07	AGGAAAAGGAGAAGGCACCACCTCGATCGATCTTCCTTCCATTTACTCCTCCGTGCGAGCTCCCGATTCGATCGACGGCGTTTCGCAATCTCCTTTGATTCGATCGGCGGCGTTTCGCAATCTCCTTTGATTCGATCGGCGGCGGCGGCGGCGGCGGCGGGGAGAGATGAGGAAGCGTGAGCGAGAGAACCCGTGCGGGATCTGCGGGCACTACCACAAGTACGAGGAGGGGGAGGTGTGCGGCGTCTGCGGGCACCGCCCACCTGCAGCGTCGCCAGCGGGGGCGAGGCAGCAGGACTCGGCGTTCCCGTCCGAGATCCTCAAGGAGTTCCTCTTCCTCGGCAGCTACGACAACGCCTCCCGCTCGGAGCTCCTCAAGACCATCGGCGTCTCGCACAT…
Nucleotidyl transferase		K00966	map00051,map00520,map01100,map01110	0.399511	3.16e-15	-0.232477	8.32e-06	CAGCCGAATCCCCAACCTGGTACAGATATACCTCATCGGGTTCTACGAGGAACGGGAATTCGCGCTCTATGTCTCGTCTATCTCCAACGAGCTCAGGATCCCTGTCAGGTACCTGCGAGAGGATAAGCCTCACGGGTCAGCTGGAGGGCTCTACAGCTTTAGAGATTACATCATGGAAGACAGTCCGTCACACATAGTTCTGCTGAACTGCGACGTCTGTTCTAGCTTCCCCCTTCCAGACATGCTGGAGGCCCATAAAAAGTATGGAGGAATGGGTACTTTACTAGTCAACAAGGTATCTGCAGAGTCAGCAAACCAGTTTGGCGAGTTGGTAGCTGATCCTGAAACAAACGAACTGCTACACTATACGGAAAAGCCAGAGACTTTTGTGAGTGATCT…
Peptidase dimerisation domain	AAH	K02083	map00230,map01120	0.398789	3.58e-15	-0.362555	1.27e-12	GTGGGAGAAGGGGAGGAGCCAGCCAGCCACCACCCACAGCGGCCACACATCCTCGGCGGCTCAATTCAATGGCTCCTTCCTCCTCCCGCCCCCTGCGCCAGCGCCACCACCCGTCGCCCCTCCTCATCCTCCTCGTCTCCGTCTCCGTCCTCCTCACGTCGCTCCCAATCTCTGCCACCGCCGATGGGCTGCCGGAGCTGGGAGGAGGCGACGGCCTGTACCGGGAGATTCTCAGGGACGAGACCGTGCTGAGGCTCAACGAGCTGGGCAAGATATCTGATGGGGAGGGCTACCTTGAAAGGACGTTTCTGAGTCCAGCTTCTATCAGAGCCACAGCTGTCATCATCAACTGGATGAAAGATGCTGGACTTACGACGTGGGTTGATCAACTGGGGAATA…
SNARE domain		K08501,K08503	map04130	0.397857	4.2e-15	-0.2484	1.83e-06	AAGAAAAGGTCCAACTATTGCCTCTCTTTCTTGCTCGCCACAGCTTCGTCAAAGACACGCGGAAAAGAAGGGAAAGGGGGAGGCGACTCGACCGAGGCCAGGTTCCGATTTGCGCCTCCAGATTTACCAGCAATGGCATCATCTTCGGACCCATGGATGAAGGAGTACAATGAAGCATCCAGACTTGCTGATGACATCAGTTCCATGATTGCCGATAGAGGGTCTCTTCCACAATCAGGCCCAGAGATTATGCGGCATACTTCAGCCATCCGGAGAAAAATAACTATTCTTGGGACTAGACTGGATAGCTTGGAGTCATTGCTTGGCAGAATTCCTCCAAAGTCAATCACTGACAAGGAGATGCATAAACGCCAAGACATGCTTTCCAGTTTGAAGTCT…
Ribosomal protein L14	RPL14	K02875	map03010	0.396425	5.36e-15	-0.280888	5.95e-08	CTTCCCCAGCCGCCCACCCCGCTTCGCCGCCCCGCGCCGCCGCCGTCCCCGCCCGCAGCCAAAATGCCGTTCAAGAGGTTCGTGGAGATCGGGCGAGTGGCCCTTGTGAACTACGGCAAGGAGTATGGCCGCCTCGTCGTCATCGTCGACGTCGTCGACCAGAACAGGGCCCTTGTGGATGCCCCTGACATGGTCCGTTGCCAAATGAACTTCAAGCGGTTTTCTCTGACTGACATCAAGATTGATATTAAACGTGTTCCAAAGAAGACCACATTGATTAAGGCAATGGATGAAGCTGATGTCAAAAGCAAGTGGGAGAATAGCTCATGGGGCAAGAAGCTGATTGTCCAGAAGAGGAGAGCATCGCTCAATGACTTTGACAGGTTCAAGGTCATGTTG…
Spinocerebellar ataxia type 10 protein domain		K19323		0.395947	5.82e-15	-0.163007	0.00191662	AGGGCCTCTCCGACGTGCTCGCCGACACCCTCTTCCTCCTCCCGGCCTCCCCGTCGCGCCTCCTGCTCCTGCGCCTCCGCCTCCTCCGCAACCTCCTCGCGGGCCACGAGCTCAACCAGTACGCCTTCATCGAGCACTGTGGCCCCGCCGCCGTCGCCGCCTCCGTGCTCTCCTTCCCCTCGCTCGCTCCCGACGTGGCGCGCGCCGCGCTCCAGGCGCTCGGGAACGCCGCGCTCGCCGGGGAGTTCCACCGCGACGCCGTCTGGGAGGCGCTCTTCCCCGAGGCGCTGCGGGAGTTCGCGGGGCTCAGGGACCAGGGAGTCCTGGATCCCCTGTGCATGGTCCTCGACACGTGCTGCGGCGGGGAAGGCGGTCGCGGGAGGCTCGAGGAGCTGTGCC…
Protein phosphatase 2C		K17506		0.395634	6.14e-15	-0.27507	1.14e-07	CTTTGTTATGTGGGCTGGGACATGGCGAGTGGGTGGTGTTCTCGCTGTCTCTCGAGCATTTGGTGATAAACTCTTGAAGCAGTATGTTGTCGCTGACCCCGAAATCAAGGAGGAGGTGGTTGACAGCTCCCTTGAATTCCTCATCCTTGCTAGTGATGGACTCTGGGATGTTGTCACTAATGAGGAAGCTGTTGCCATGGTCAAGCCAATTCAGGACCCCCAGGAAGCAGCAAACAAGCTTCTCGAAGAAGCTTCCCGAAGGGGAAGCTCCGATAACATCACAGTTGTCATTGTTCGCTTCCAAGATGGAACAACTACTGGTGATAAATCAGGTGAAGACAAAGAGACCACCAATGACCAAAACTCCTAGTTGTCACCTGTAGGGATGCATCATGCGTG…
The chloroplastic, NADP-dependent form is essential for the photosynthesis C4 cycle, which allows plants to circumvent the problem of photorespiration. In C4 plants, NADP-MDH activity acts to convert oxaloacetate to malate in chloroplasts of mesophyll cells for transport to the bundle sheath cells	NADP-MDH	K00051	map00620,map00710,map01100,map01120,map01200	0.395389	6.4e-15	-0.182025	0.000519073	AACCATTCGACAACTCAGGTTCCTGATTTCTTGAATGCCAAAATTGATGGAAGACCAGTGAAAGAAGTCATTAAGGATACCAAGTGGTTAGAAGAAGAGTTCACCATGACAGTTCAAAAGCGTGGAGGTGTGCTCATCCAAAAATGGGGCAGATCGTCAGCTGCATCAACTGCTGTTTCAATAGCGGATGCTATTAAATCCCTTGTAACTCCTACCCCAGAAGGCGACTGGTTCTCTACAGGGGTTTATACGACTGGAAATCCTTATGGCATAGCAGAGGATATCGTGTTCAGCATGCCATGCAGATCGAAGGGTGACGGTGATTACGAACTAGCTACTGATGTGTCAATGGACGATTTTCTCTGGGAACGGATTAAAAAGAGTGAAGCTGAATTGCTT…
4'-phosphopantetheinyl transferase superfamily		K06133	map00770	0.394826	7.04e-15	-0.127043	0.015871	AATCCACCCGGTCGCGCCGCCGCCGCGCAGATCCGTCCGCCTGGTTGAACTCCGGGCGACGGCGACGGGCGAGCAAGGACGCAGCCGGGATTGGACCCCATCGACGGGGGCAGCCCGCAGCCCATCGGTTTCGCCGACCGGCGCCTCGTTCGTATCGACTCCACTTGGACCCCCTCCTCGCACGCACCCGCACGCTATAAACTAGACTAGGCCGTGGATGCGGCACCGCCTGCTCCGCCGCGCGATGCCGCTCCCGCCGCAATCCCCGCCTCCCGCTCCCCGGACGCCGGGGGTCGCCGGCGGGCGTCTCTTCGCTTCGCTCCAGCCGCCGCCGCCGCTCCAGTCTCGAAGAGAGGTGCATGTTTGGTATCTTTTGCCTGATGAGTTGAATGATGCCTC…
Participates in electron transfer between P700 and the cytochrome b6-f complex in photosystem I	PETE	K02638	map00195	0.394576	7.35e-15	0.0922611	0.0804341	GGCCTCTTGCTGCTATCTATCTAGCTTAATAATTAGCTGACGATCGACCGACCTCGCTCGCCAATCGCCATGGCCTCCCTCTCCTCTGCCACCATCACCGCCCCTTCCTTCGCCGCGCCGGCCGCCCGCGCCGTGGCCAGGAGGTCCTTCACCGTGCGCGCCTCTCTCGGCAAGGCCGCCGGCACCGCCGCCGTGGCCGTGGCCGCCAGCGCCCTGCTTGCCGGCGGCGCCATGGCCCAGGAGGTGCTGCTGGGCGCAAACGGAGGCGTGCTCGTCTTCGAGCCCAGCGAGTTCACCGTCAAGGCCGGCGACACCATCACCTTCAAGAACAACGCCGGGTACCCGCACAACGTCGTCTTCGACGAGGACGAGGTGCCCAGCGGCGTCGACGCCACCAAG…
Belongs to the peroxisomal membrane protein PXMP2 4 family		K13348	map04146	0.394076	8e-15	-0.130639	0.0131118	GAGTTGGAACGCGCGTCAGCGCGCCTGTGATCGGGTAGCGAGCCGAGGAGCGTGCGCGGGCGATGGCGGCGGCGTCCGTGGCGACCGTGGCCTCCCCATCATCCCCCGCCTCCAGGCGGCGGCTGCTCCCCCTCCCCTCCTCCGCCGCGCCGTCTCTCCTCCGTCTCCCTTCGAGGCCGGCCAGGCGGCTCCGGCGCGTCGCCCTGCGGGTCGCCGCGGCGGGGGACGAGGCGGACGTGCTGCCTGGCCCGGGGGCCGAGGGGGAGGCGGCGGTGCCCGGGAGGCTGGAGGAGCAGCGGGACGAGCCCCCGCTGGGGGGAAGCCAGCTCGACATCGGAGGGCTCGCCTTCCAGGGCGACGTCGGCGGGGGCTTCACCGGCGTCGGGTCGGGCTCCGGGT…
Accessory subunit of the mitochondrial membrane respiratory chain NADH dehydrogenase (Complex I), that is believed not to be involved in catalysis. Complex I functions in the transfer of electrons from NADH to the respiratory chain. The immediate electron acceptor for the enzyme is believed to be ubiquinone		K03939	map00190,map01100,map04714,map04723,map04932,map05010,map05012,map05016	0.393116	9.41e-15	-0.398873	3.52e-15	AAAGTTGAGGGGGAAATTGAACTTTTTCCCTTTCCCGAATTCCCCAGGGTCCGCCTCGCTCGCAACCTTCCCCAGCCATGGCGACCGCGACGCGGAGGCTGCTCCCCGCGCTCCTCAAGACCCTAGCTCCTGCCGGCGCGCGCGGCCTCTCCACCGAGAAGGCTGTTGGCGCCGCCGCCGTCGTCGGCAGCCACACCGCTAAGTGGATGCAGGACACGAGCAAGAAGTCACCAATGGAACTGATCAACGAGGTACCTCCAATCAAGGTTGATGGTCGCATTGCTGTCTGTGAAGGGGCTTCTGAAGGTGTTGGACTTGGCCATCCGATCGAGTATATCTGCCTTGATCTGGAGGCGCCTAATGTATGCAAATACTGCGGTCTCCGTTATGTTCAAGTTC…
Type 1 membrane protein		K19514	map04614	0.392686	1.01e-14	-0.0654427	0.215457	GGCGTCGTCGTGTCTCCCCCGATCCCCTCTCGTTTCCTCTCCCCTCGTCGTCTCATCAATTCAAGATCCAATCTTTGCTGCCGCCACTCGGCGATCCGATCGTTCTCGAGCAAGGTCGGTGGCCATGGCTCGCTGCCGCCACCACCTCCTCCTCCTTCACCTCTTTCTTGCCTTGGCTGCTGCTGCTCCGGGGAAGGCGCAGAGTCATGGGGAAGCCTCCGCCGTCTTCATCGATGCCGCGTCGCACCGCTACCTGCGGGACCAGCAAGCCGACGGCCAGGACGCTTCAATGTCGTTAAATGAAGTTTCTGCAGCTGTTTCTGTCTTGCTTGGTTTTGCACCGTCAACCTCGCTACCAGCGATTTCTTCTTCGAAGTTGAACAAAGTGCTTCTTCCTAA…
		K20283		0.391618	1.21e-14	-0.0262776	0.619235	GGTGAAGTCGGGGGACATGGTTTATTTCTCCGCTTCCTAAGATTCCTCTTCTTCCCCCAACCCCACCCTACTACACCTTTTGCCGCGCTGCACCTGCGCCGCCGTATCTGAGGTCAGCATCACCAACCGCAGCTCCACCTCCCAATCTAGGAGGAGCCGGAGGAGGACGAGGCCGGTCCACGATTCTGCCGCCGCCCTCCCTCGGCCGCTACCACGACCGACCATCAGCAGCAGGAGGACAGGATGTTCAAGCTTCACCGCCACCGCTCCTCCGACCGCGTCGGCGAGCGCTTCGACTTCAGATTCTCCAACTTCCGCGCCGTCCAGGTCCCCACGGTATCAGACAGGCTCTTCCTATCCATAGTTTCAGTCGACAATGGAAAAACAATTGCAAAGTCC…
DEAD-box ATP-dependent RNA helicase 38	LOS4	K18655		0.390806	1.39e-14	-0.188406	0.000324926	CCTGTGCAATCCCGCCAGCTCAAAAAGACTATATGCCGATCTCTAATGGCTCCGATTACTGACCAGATTGTTATTGGCACATCTGGTACGCTCATCAAATGGATTACCCATAAGAAGCTGGCCACAAGGGATATCAAGATACTTGTATTTGATGAGGCAGATCATATGCTTGCTGAGGATGGCTTTAGGAGTGATTCTGAAAGGATCATGAGGGATATACAAAGAAGCGCTGGTGGTTGTCAGGTGCTTCTCTTTTCTGCGACCTTCAATGAGAGGGTGAAGGATTTTGTTACAAAGGTCATTAGGGATGGAAATCAGATATTCGTGAAGAAGGAAGAGCTTACTTTGGAAAAAGTAAAGCAATACAAAGTTCAAGTCCCTGATGAATCGGCAAAAATA…
Component of the endosomal sorting complex required for transport II (ESCRT-II), which is required for multivesicular body (MVB) formation and sorting of endosomal cargo proteins into MVBs	VPS22	K12188	map04144	0.390476	1.47e-14	-0.0838695	0.112156	TGCCTCATCCGGCTGTTTCTGGCGGCTCTTGGGCCTCCCTCGCCCTCCCTGACGGCCCTGAGCTCGCCCTCCATCTCCCGCCCAAGCTCGTGCCGTCTCGACTCCTCGAGCTCGTCGTCCTCGCTTCCGTGGTCACCGCTGGGAAGCATGAGGAGGCGGCCTGGGATCGCTGGCTTGCAGAATGCGGTGGCTACTCGCGACCAATTCCGGCTGGTTGGGGAGAATGTGGCCAAGGTGAGGACCGATGTCATGAAGGAGCAGCTTGCGATGTTCCGGTCACAGCTCGAGGAATTTGCTCGCAAGCATAAGAGTGACATCCGTAAAAACCCAGTATTTCGACAGCAGTTCCATGAGATGTGCGCAAAAGTTGGAGTAGATCCACTGGCATCTAATAAAGGA…
Splicing factor 3B subunit 10 (SF3b10)		K12832	map03040	0.39005	1.57e-14	-0.211606	5.19e-05	CTCTCGGCAGTCGGCGACGCCTGGGCGACCACCGCCGCCGCCGCCTTACGCCAGGTGCGCAGGTCTCCATCATACCCTTCGCCAGGTCTTCTTCGGACCCTTCGCCGGCGACGAGCACCTCCAGTTACTCCACCCCTTCTCTCCCTTCTTGCTGTGCGAAACCGAGCACCCAAACCCTAACTTAAACTGTTTTTTTTCGGATCGGATCTATTAACAGATGTATGTACATGCTTTCTAACTTTATTTTTGTAAAATTATCGGGTATACACCCATGTCCTCCACTGCTTCTAGGCACGTTTCTGAATCCGGAGTTGCCAGCATTCGCTTGAGGTGCCAAACCAGAGCACACCATCATGCAGGCTAGCGATAGATTCAACATAAACTCTCAGCTTGAGCATC…
Aldo/keto reductase family		K00002	map00010,map00040,map00561,map00930,map01100,map01110,map01120,map01130,map01220	0.388289	2.11e-14	-0.139627	0.00797711	TTTTTTTTTTTTTTTTTTTTTTTGGAGGGATAAATGGAGCATAAAAATAGTGTGGGGAGATGAAGCAATGAAATTCCGATACAGACTAATGATGCCTGGCGAATTAACTTCTTTGGTCACAGTTTACCAGAAAAATCAAGCGGCACTAGGATGGACTGCAGCAGCACATCCCGTAGGACAAAGTAAACCGCTGACAAATTTCCGAACAGTTCGCGACACAGGATGGCATCAGAGCTTCCGAACACTGAACCTTCATTTCAAAAGAGCAAATTTGGAGATAAAATGGTCTGACAGGCCCTAATGGAACGCTGCTCCCTGCTCAGGATGAACAATGGTGTCCTTCCTAAATTTCACCATCCCAGAGCTCCTCATGGGTCTTGTAAACGCTCGCTGGATTAA…
Belongs to the SKP1 family		K03094	map04110,map04111,map04114,map04120,map04141,map04310,map04341,map04350,map04710,map05168,map05200	0.387504	2.41e-14	-0.0942392	0.0741284	CCAATCGACTTCCCCAATCTATCGCCCTCTTCGCGCAGCAGCTGCAGAGCTAGGGTTCCGTCCTCGATCCGATCCGGCGAGTGCACACCACCTTTCCCCACATCCCTCCGATCGAATCGATGGCGGCCGAGGGCGAGAAGAAAATGATAACCCTCAAAAGCTCCGATGGTGAGGAGTTCGAGGTGGAGGAGGCGGTGGCGATGGAGTCGCAGACCATCCGCCACATGATCGAAGATGACTGCGCCGACAACGGCATCCCGCTGCCTAACGTGAACTCCAAGATCCTATCCAAGGTAATCGAGTACTGCAACAAGCACGTACATGCCGCCGCAGCCGCTGCCGCAGCCTCCAAGGCCGGCTCCGACGACGTGGGTGCCGCCGCCGCCAACAGCACCGCCG…
Membrane-associated apoptosis protein		K05750	map04810	0.387098	2.57e-14	-0.0386892	0.464293	ACCGAAACCCGCATCCGCCTGGTCTGTCCGGTGCCCTACTCCTCCCACTCCCTCGCCGTCACGTGAGAGCGACGGGGCGACCGACCGAGAGGGACGCCTCGCCACCGCCGTCGCTGTCGCTCCCTCCCCACGCAATGGCGCCGACATCCCCGCGCTGAGCGAGCCTCGGTGGAACATCCGATTCGGCGCTACCGTCCCGCAGTGCAGTTGAAGATGAGGCAGCTGTTCTCTACTTAAGGAAGAGATGGCCCATGCTTCGTTCAAAAGCAAAGATGTGGACGGCGGTATGTCACGATGGTCCGAGTATCTAAGTGCTGAAGAACCGATTCCTTCGGCGCTGGCAACCTGGAGGAACATGGTTGTTGATGGGCCGCAAGGCTCTTCTGCCGGTGGCCACAA…
belongs to the protein kinase superfamily		K02218	map04011,map04392	0.38641	2.88e-14	-0.392248	1.09e-14	GGTCCAAGCCTTGAAGAGATTTTCAGCTTTTGCAACAGAAAACTGTCTCTGAAGACCGTTTTGATGCTTGCTGATCAGTTGATCAATCGGATCGAGTATGTTCATATGAAGTCATTCTTACATCGAGATATTAAGCCTGACAATTTCCTCATGGGCCTTGGCAAGAGAATAAATCAGGCATACGTGATCGATTTTGGTTTGGCAAAGAAATACAGGGACAGTGCAAAGCAGCACATTCCATACAGAGAGAACAAAAATTTGACTGGGACAGCACGATATGCAAGTGTAAACACTCATCTCGGAATTGAACAAAGCAGGAGGGATGACATGGAATCACTTGGATATGTACTCATGTACTTCTTAAGAGGAAGTCTTCCTTGGCAAGGCCTGAAAGCTGGA…
Belongs to the aldehyde dehydrogenase family		K00128	map00010,map00053,map00071,map00280,map00310,map00330,map00340,map00380,map00410,map00561,map00620,map00625,map00903,map00981,map01100,map01110,map01120,map01130	0.38562	3.28e-14	0.0230145	0.663411	GACGCCTCCCAGCAGATCGGGCCATCTCCTATCAGCAGCCGCCTCCCGTCCCCTCCCCTCTCAGCCACTCCTCTCAGTAGCCGCCTCCCGTCCCCTCCCCTCTCGTCTTCCTCATCTCCCCCACGGGACAGATCCAGCGAAGGATCCGGCGCTCCTCGTTCGTGCGCCCCCTCATGGTCGTAGATCGGGCCATCTCCTATCGTCGCCGGCTTGCGGAGGCTGCGAGTCGCCATGGCCGGCCTCTGTCGTCTCCGACCAAGTCCCGATCCTGGGGCTGGCCTCCACTCCGTTCCTCGTCAAGTCCAAGCCGGATGGACACGGGGCGCGACCCCAATCTGACCCTCGCCGCCGGCCTCCCGCACTCGCCCTCTCTTCCCCGAGGCTCGTTGGACGGCTGGG…
Belongs to the pyruvate kinase family		K00873	map00010,map00230,map00620,map01100,map01110,map01120,map01130,map01200,map01230,map04922,map04930,map05165,map05203,map05230	0.383604	4.57e-14	-0.0835857	0.11338	GAGGCAGCAGCCAAACGAATCCCACGCGTTCCAGCACCTGCCTCTCCTCCCCTTGCTCGCGCAGATCTAGCGATGGCGGCGGGCGGCGACACGGCGGCGTGGGGGGAGGAGCCCGTGGCGCGGCGCCGGCCCAAGACCAAGATCGTCTGCACGCTCGGCCCGGCGTCGCGGTCCGTCGAGATGATCTCGCGCCTGCTGCGCGCCGGCATGTGCGTCGCGCGCTTCAACTTCTCCCATGGCTCCCACGAGTACCACCAGGAGACGCTCGACAACCTCCGCGCCGTTATGCTCGACACCAAGGGTCCAGAGATTCGAACTGGATTTTTGAAAGATGGGAAGCCTATTCAGTTGAAAAAAGGTCAAGAAATCACAATTTCTACAGACTACAGCATTAAGGGT…
Ribosomal proteins 50S-L15, 50S-L18e, 60S-L27A		K02876	map03010	0.383589	4.58e-14	-0.21064	5.63e-05	ACCGGCGAGGGCCTGCAAGAACACCGCTAGCCATGTGGCGCCGCGCTTCCCACCTCCTCCTCCGCACCGCCGCCGCCGCCCCCACCCTGCAGCCTCCCGCCTGTACGCCCGCCGTTACCCCTCGCCCCAAGGGTGACCTCCGCATCCTCATCTTACGCCACAGCGACCGCGGCGGCGGCGAGGCGCCGCGGACGGTGGGGACCCTGCTGCGGCTCAACGACCTGCGTGACAACCCGGGCGCGCGGAAGCAGAAGACGCGCAAGGGACGCGGGATCGGCTCCGGCAAGGGCAAGACGGCGGGCCGCGGCCACAAGGGGCAGAAAGCGCGCGGCACCGCTAGGTTCGGCTTCGAGGGTGGCCAGACGCCGCTCCGCCGCCGCCTGCCCCGCCGGGGATTCA…
LSM domain		K11097	map03040	0.383328	4.78e-14	-0.106063	0.0443174	GCAGACGCGTCTAGCTAGGTTTTGGTCTCGCCGCCCCGCCGCGCACGCCTCCAGAAGCTTCTAGACGCTCCGAGGAGGAGGAGGGGAGGCTCCCGCCGCCGCAGCAGCCATGGCGTCCACCAAGGTCCAGCGAATCATGACCCAGCCCATCAACCTCATCTTCCGTTTCCTCCAGAGCAAAGCGCGCATCCAGATCTGGCTGTTCGAGCAGAAGGACCTCCGGATTGAGGGTCGCATCATCGGATTCGATGAGTACATGAACTTGGTCCTCGATGATGCTGAGGAAATCAACGTCAAGAAAAACACTAGGAAATCACTGGGCCGGATACTCCTCAAAGGTGACAACATAACTTTGATGATGAACACTGGCAAGTGAAGATTCTTATGGCAGGAATGATG…
Belongs to the GST superfamily		K00799	map00480,map00980,map00982,map00983,map01524,map05200,map05204,map05225,map05418	0.38329	4.81e-14	0.0595615	0.25967	GAGGAGGCCGGCTCCGACTACGAGATCGTGCCCATCAACTTCGCCACCGCTGAGCACAAGAGCCCCGAGCACCTCGCCCGCAACCCGTTTGGTCAGGTTCCAGCTTTGCAAGATGGGGACTTGTACATCTTCGAATCACGCGCAATCTGCAAGTATGCTGCTCGCAAAAACAAACCAGAGCTGTTGAGGGAAGGAAACCTTGAGGAGTCAGCAATGGTGGATGTTTGGATGGAGGTGGAGGCAAACCAGTACACCTCTGTACTGAATCCCATCCTCTTCCAGGTCCTCATCAGTCCGATGCTTGGGGGAACCACCGACCAGAAAGTTGTCGATGAGAACCTTGAGAAGCTGAAGAAGGTGCTAGAGGTGTATGAGGCACGTCTGACCAAGTCCAAGTAT…
Homeobox associated leucine zipper		K09338		0.383063	4.99e-14	0.00256706	0.961288	GGAGAGCCCGGCTGGGAGGAAGAGAACAGCTGCTGCCTACTACTAGCTATAGGATCCAACGATCGATCGATCGATCGATCGACCAACATGGACAGGCCAGACCACCACCAGCACCAGTTCTTCATGCCGGCGCCGGTGCAGGTGCCGCAGCCGCAGCAGCAGCTCTGCGTGCCGATGATGGACGAGCCGTCGTCGTTCTTGGCGGGGGATGGCGGCGGAGGTTGGGCCGCCGTCGTCGCGGCGGCGAGGTGGTGAGAGGAAGCGGCGGTTCACGGAGGAGCAGATCCGGTCGCTGGAGTCCATGTTCCACGCGCACCACGCCAAGCTGGAGCCCCGGGAGAAGGCGGAGCTGGCGCGGGAGCTGGGCCTGCAGCCGCGCCAGGTGGCCATCTGGTTCCA…
WD40 repeats		K11805		0.382948	5.09e-14	-0.29065	1.94e-08	AGAAACCCCCAAATCCGCTCCCTTCCCCTATCCACCTCGACCCCTTCCTTCCATAGCGGCGGCGGCGGCGGCGGCGAAGGGCGGCGGAGCCATGGGCGGAGCCGGCGAAGGCGATGCGTGGGCGGATCAGGAGCAAGGCAACAACACCAACGGCTCCGTCCGCTGCAACGGCACCCAGCAGCCGGGCATCGAGCTGCGCTGCGAGCTCAACGGCAACCGCAACAGCGACTTCTGCGGCCCGCTCACCTCCTTCGACTGGAACGACGCTGACCCGCGCCGCATCGGTACCTCCTCCATCGACACCACCTGCACCATCTGGGACGTCGAGCGCGAGGCCGTCGACACCCAGCTCATCGCCCACGACAAGGAGGTCTACGACATCGCCTGGGGCGGCGCGGG…
mediator of RNA polymerase II transcription subunit		K15156	map04919	0.382242	5.71e-14	0.17022	0.00118627	AGAGAGGAGGAGGAGGCCGCACCCCCGCCGCCGCTTCGCCGCCGGCGACCTCCGTCTCTCGCTTCCACCATATCTCTCCTTTCCACCCTTTCTCGCGGCCACCCTCGGTCGCCTCCTGGAGCCCTACCCTTGATTGATTGGATTCCAATTTCAGTTCCACTCCCCCCTCCCACCACTATTCACGGAGCGGCTCGGAGCGGCGCGGCGAACCGCGCGCGATTGCTCCCGGCCCACGCGTGCGCACGTTGGCGATACAGGGCTAGAGTTTCGTCTCCGGCGCCTTGCGGAGTTAAGCTAGGAGAAGGAACTGAAGAAAGTGAAGGTGGTGGGGCGCTGAAACCCTAGCTGCTGGACGCCCGGGCGTGCGGGTATGGCGGGGGAGCTGGGGCAGCAGACGGT…
Prokaryotic RING finger family 4		K10604	map04120	0.381928	6.01e-14	-0.161915	0.00205749	AAGAAGCGTGAGCACTTCCCTTATCGTCTCCTCCTTTCCTCCCCCCGCAACCCCGATCGAATCGCTCGAACCATTCCCAGGTTTGTGCATCGATCTAGGCTTGCACGAGGATCCAATTCCATCCCGCTCCCCCTTTGAGCTTGTGATCCTCGGAGTCGGAAGAATTCTTCGCGAGCCTTTTTTCCCCCGATTTCTTTTTGGCTTATTTGTGCGAGCTTTCTCAAGAGCAGAAGAGGCAGTTTGCAATTCCGATGCGCCCAGGCCTCAAGATCCAATTCTGAGGCCCTTTCCGAGCTATCCGCATCGATCTGCGCAAGAGGATGGGTAACGCGGGTAGCAACGGTGGAGGCGCCGCCGCTGGTCACCGCCGTCGGAGCTCCGGCCACGGCCACGGCCAAC…
Catalyzes the formation of formate and 2-keto-4- methylthiobutyrate (KMTB) from 1,2-dihydroxy-3-keto-5- methylthiopentene (DHK-MTPene)	ARD4	K08967	map00270,map01100	0.38185	6.09e-14	-0.0240111	0.649786	GGCATCCCAATCCAAAAGCCAAGCGAGCGAGCTCCCAGTTCCGCTGCTCCAATTCCAGTCGGCATGGCTCCGCAGGCGTGGGTCGTGGCGGAGAACGGCGAGGACCTCCAACGACCCAGGGAATTCCTGCCGCTCTCTAAGCTCGAAGATGTTGGTGTGTTGTATTGGCATTTGGACCCTAAGAAATCTGAAAGCGAGGAGGAGCTAGCGAAAATCCGCAAAGACAGAGGATACAGTTACATGGATCTTATTGAGATATGTCCCGACAAACTGGAAAACTATGAGGAGAAGGTGAAGAACTTCTTCTGTGAGCACATGCATCCTGATGAAGAGATCCGCTATTGCTTGGAGGGCAGTGGGTACTTTGATGTCCGCGACAAAGATGACAAGTGGATTCGA…
Belongs to the universal ribosomal protein uS11 family	RPS14	K02955	map03010	0.381456	6.49e-14	-0.246527	2.2e-06	CTAGCAGCATCTCCTCTCCAGCGCCCGCCGCCGCTGCGCCCTCCTCTCGGTCGCGCCGTCCGTCGAGCCGTTGCCGCCATGTCTGGGAGGAAGAAGACGCGTGAGCTCAAGGAGGAGAACGTGACGCTTGGCCCCGCCGTCCGCGAGGGCGAGCATGTCTTCGGCGTCGCCCACATCTTCGCGTCATTCAATGACACATTCAACCATGTGACAGATCTGTCCGGAAGGGAGACGCTAGTCCGCATCACTGGTGGCATGAAGGTTAAAGCTGATCGTGATGAGTCCTCACCTTATGCTGCTATGCTTGCCTCACAGGATGTTGCACAAAGATGCAAGGAGCTTGGAATTACTGCATTGCACATTAAACTCCGTGCTACTGGTGGAAACAAGACCAAAACC…
Catalyzes the oxidative decarboxylation of 6- phosphogluconate to ribulose 5-phosphate and CO(2), with concomitant reduction of NADP to NADPH		K00033	map00030,map00480,map01100,map01110,map01120,map01130,map01200	0.380999	6.99e-14	0.00157818	0.976195	CCTGTCCAACTCGGAGATTGCCAATGTGTTTGCGGAATGGAACAAGGGGGAGCTCGAGAGCTTCTTGGTTGAGATCACCGCGGATATATTCACCGTGGCTGACCCATTGGATGGGAGCGGTGGGGCGCTGGTTGACAAGATTCTAGACAAGACTGGGATGAAGGGGACTGGGAAATGGACGGTGCAGCAGGCCGCAGAGCTTGCAGTGGCAGCACCCACAATTGCCGCATCACTGGATGGGAGGTACTTGTCAGGGTTGAAGGATGAACGGGTTGCGGCTGCTGGGGTGCTCGAGGAAGAGGGGATGCCAGCAGGGCTGTTGGAGACGATTAATGTTGATAAGAAGGTGCTGGTGGATAGGGTCAGGCAAGCGCTTTACGCCTCGAAGATTTGCAGCTA…
DIL domain		K10357		0.380959	7.03e-14	-0.155215	0.00315047	ATCAGTGGACTCGAAGTTTACCAGGTTGAGGCCAAGTATCCAGCTATTGCGTTCAAGCAGCAGCTCACTGCATTGTTGGAGAAGGTTTATGGAATGATCAGGCACAATCTGAAGAAGGAACTGTCGCCACTTCTCGGCCTGTGTATTCAGGCACCGCGTACATTTGTTGTCAGTCCCAGAGGATCATGTTCTCAAGGAACAGATTTGGCACAACAAGCTTCCATGGCACATTGGCAGAGCATCATCAAAATCCTCACAAATTCTCTCAATGTTCTGAAATCAAATTATGTGCCTCCATTCCTGATTTGCAAGCTGTTCACACAAGTCTTTTCATTTATCAATGTTCAACTTTTTAACAGTCTTTTGCTACGGCGTGAGTGCTGCTCATTCAGTAATGGA…
regulation of response to stimulus		K03231	map03013,map05134	0.380663	7.38e-14	0.00791371	0.881055	AACCCCAAGACGCAGTCGGCCGCCGCAGACCGGGAGTAGCCGACGCGCCGTCACCGTATCCTCAGATCAGCGGCGAGCCGTAACCAAGCCACTCTGCTGACGCCCGACGAGCAGTGTAGCGTTTCCCTTCAGCCATGGGTAAGGAGAAGACTCACATCAACATTGTGGTCATTGGCCATGTCGACTCTGGCAAGTCGACCACCACTGGCCACCTGATCTACAAGCTTGGTGGTATTGACAAGCGTGTGATCGAGAGGTTCGAGAAAGAGGCTGCGGAGATGAACAAGCGTTCATTCAAGTATGCGTGGGTGCTTGACAAGCTCAAGGCTGAGCGTGAGAGAGGTATCACAATTGATATCGCCCTGTGGAAGTTTGAGACCACCAAGTACTACTGTACTG…
Part of the twin-arginine translocation (Tat) system that transports large folded proteins containing a characteristic twin-arginine motif in their signal peptide across the thylakoid membrane. Involved in delta pH-dependent protein transport required for chloroplast development, especially thylakoid membrane formation. TATC and TATB mediate precursor recognition, whereas TATA facilitates translo…	TATC	K03118	map03060,map03070	0.379409	9.03e-14	-0.160066	0.00231796	GGTACCTCTTTCTCCGGGTAGCGCACCAGAGGAACGGCGAGGAGCACACGGGAACAGGGATGGGAAGCGCAGGTGCGCTACTCTGGCAGCCGCCGCCGCAGTTGCACCCCGGTGGCGTCCTCTTCCGCCAGAGCCGGCCCCTCCTGCGCCAGCGTAACCTGCCTCTATTATCGCTAGCTGCCGCGGCGCTCGAGCCCGAGCGCCGCCGCCGGCAGCGCCTCCGCTGCGCTGCCGTCGACGGGGACGGCGGGTCCCGGGAGGCTAGCCCACTGCCACAGAAGGAGTCTCCGTCCAGCGGCATCGGCGCCGCACTCGAGGACCCACCTCCTGAGGAAAATGGTTCCTTCAGAGGACCCTCGGAGGAAGAACAGAGTGCTCTGTATAATTTTCTTTATCCAA…
Signal recognition particle receptor beta subunit		K07874	map05134	0.379366	9.1e-14	0.0700089	0.185061	GCGCCGTCCCGTGCCCCCTCCGCTAGTTCTCTCGTCTTCCCAATTCCTTCCCCTCCTCCTCGGTCGTCGCCTCCCCCAGAGAGCAGGAGCCGCCTCGTCCCTCCCGGCCCCGCGCCCCATCCCGTCCGTCGCCATGAATCCCGAGTATGACTACCTCTTCAAGCTGCTCCTCATCGGGGACTCGGGTGTTGGCAAGTCTTGCCTGCTGCTGAGGTTTGCGGATGATTCATATCTGGAGAGCTATATCAGTACTATTGGAGTTGATTTTAAAATCCGCACCGTTGAGCAAGATGGGAAGACAATAAAGCTGCAGATTTGGGATACTGCTGGCCAAGAGCGCTTTAGGACCATCACAAGCAGCTACTACCGTGGAGCTCATGGCATTATTGTCGTGTATGA…
Copine		K16280		0.379087	9.52e-14	0.2009	0.000124167	GAGTTCACCACGGTCCTCTTTCTCCTCGTCGGCATGAGCGGCTTCTTGGCGGTGGTCGGCAAGATCGGCACTTTCCTGCTGTGGGTCCTGTTCCTGGTCTTGCAGACCGCCACCAGGATCGTCGGCAGCCTCCTTGCCAGCCCAGCTGAGCAGCAGGAGGACCACCATCAGGAGTCGGCGGCGGGACGGCGCAGGTCGCCGCCAGCCTCCCCACATCGCGAACTTTACGAGCCGGCGTCTGCGCCGCCGGCGCAGCTGTTGGACCCGCCGCCGCTTCCGTACCTTGCTTTTGCTCCCGCTGCGGATGAGAACTCGTCCTCTAGCTTCCGGCGGCGAGCCAGTGCGCCGCTGCCCCGAGCGGATGAAGACGCTGTGGTGTCATCGAGCGCTTACTCGCGT…
ADP-ribosylation factor GTPase-activating protein	AGD1	K12489	map04144	0.379007	9.64e-14	-0.191208	0.000263232	CTGCAAATGACAAGAAAGCAGCATACAGTCTCATTGTGAGATCACGTGCCAATGTTAATTTAGTTTATGGAGAGATGCCTTCTAGCCCATTTTTGACTCTTGGAAAAGCACTTCAGCAAGAGCAACCGGCTTCACCACATGATGGAAGTCCTAGATTTTTCGATTGCAATTCACATGACAAGATTTCTCCTCGAGAGCCCCTTTCCCCTGCTAGCACGAGTTCACGCACAGATGACATGGAGGACAGTTGTGAAGGTCTCTCCTTGCTCCATCTTGCATGCCGTGTTGCAGATGTTGGGATGGTTGAATTACTTTTGCAGTATGGTGCTAGTGTAAATATGAATGATTCTAGGGGTCGGACACCCCTTCATCACTGCATTTTGAAAGGAAGACATCGGC…
NADH-ubiquinone oxidoreductase subunit 10		K03966	map00190,map01100,map04714,map04723,map04932,map05010,map05012,map05016	0.378973	9.69e-14	0.032524	0.538478	CCCATCCGACCGAGCGGAGCACACCAATCCCATCCCCCACCCAATCGAAGGACCGAGCGAGCGGCGGCGGCGATCGGAGAAGATGGTGCGCAAGGCGAAGGTTGAGTTCGACGAGCAGCCGCCGGATAACTTCGACCCGAAGAACCCGTATGGGGACCCGGTGGCGATGCTGGAGTACCGGGAACACCTGGTGCGGGAGAAGTGGATCCAGATCGAGACCGCCAAGATCATCCGGGAGCGCCTCCGCTGGTGCTACCGCATCGAGGGCATCAACCACCACCAGAAGTGCCGCCACCTCGTCGATCAGTACCTAGAGGCTACCCGCGGCGTGGGTTGGGGCAAGGATGCCCGCCCGCCCGAGTTCCACGGTCCGAATCCCTTGATGTCTCGTCTTACCCT…
MafB19-like deaminase		K11991		0.378882	9.83e-14	-0.159811	0.00235615	CTAGACATATCCCCACTGCTTTCCAACACGGGCACTGCGGGCGCACACACACATCCAGCTGCATCCCACCCAAACCCCACACTATACTCCGGCGGTCGCCGGAACCGGAGACACAAGGCAGCAGCCGGTGTCCGCTGCCAATCCTCTTTCAGCTGCCATGTACAGTTCCTACTCCGCCGCCGCCTTCGCGCTGAGGGCCGCGAAGCCATCCTTGCACGCCCATTCCTCCTACTCCTACTTCTACTACCCACCTTCCCCCCTCTGCCATCGCGACGACGCCGACGAGCACCGCCACCGCTACCACAACGAGCTCATCCCGCAGAGCCCGTATCTCGCCCCACGCTTCTTGCTCGACGGCTGCCTGCTCCGCCACTCGGCCCACCTCCTGCTCCTTTCGCG…
Aconitase family (aconitate hydratase)		K01702,K01703	map00290,map00660,map00966,map01100,map01110,map01210,map01230	0.378317	1.08e-13	-0.266342	2.92e-07	AGTTCGGGGAGGACGCCAAGGTCTGGGACCGCGAGAAGGTCGTCATCATCCCGGACCACTACATCTTCACCAGTGACGAGCGCGCCAACCGCAATGTCGATATCCTCAGGGATTTCTGTGCGGAGCAGAACATCAAGTACTTCTATGACATCAAGGACCTCAGCAATTTCAAGGCTAATCCAGACTACAAAGGCGTCTGCCACGTCGCACTTGCTCAGGAAGGCCACTGCCGACCAGGCGAGGTTCTCCTGGGTACTGATTCTCATACATGCAATGCTGGGGCCTTTGGTCAATTTGCAACCGGAATTGGAAACACCGATGCAGGTTTTGTGTTGGGCACTGGAAAAGCTCTTCTCAAGGTGCCCCCTACTATCAGGTTTGTATTAGACGGAGAAATGC…
cheY-homologous receiver domain	PRR7	K12129,K12130,K12131	map04712	0.377508	1.23e-13	-0.0783234	0.138023	GCCATCACACCAGTCACCAGCGCATCGCCTCTCCCCGCCATTTGGCCCGGAACCCCTCGCGGCCTCATCTCCTCCTCGTCATCGTAAACACCCCACGCGTAGAGTTTGTCAGGGTCGCCTCCAGTGGATCTCGAGAGTCCGATTCCCCAGGCGCTGCTGTTACCTTGGGTGGAGCTCGGACCGCGGATTAGTTGGATTTTGAAGGGAGACGGAGTCGGAAGCAACTGATTTTGAGCGTCGCAGAGCACATGGCTTAAGAATAATTTCTTCCAGCCCGGCTACATATTCGTAGTTGGATTCAGCATATGCATTTTTTATGCTGACATAGGATGTGCTCCACCATCTGTGAACTCCCTCTAGTTGCACAAACCAACCACTGCGGTGCTCTCTCTCTCTTCG…

## Sheet: Table S3
TABLE S3 Co-expressed genes (26) with highest gene significance and specifically correlated to early, mid sugar content, associated to KEGG pathways (Sorghum bicolor, sbi was used as reference in KEGG database).
KEGG ID	Gene Name	Description [KEGG Enzyme ID]
K00033	PGD, gnd, gntZ	6-phosphogluconate dehydrogenase [EC:1.1.1.44 1.1.1.343]
K00921	PIKFYVE, FAB1	1-phosphatidylinositol-3-phosphate 5-kinase [EC:2.7.1.150]
K00966	GMPP	mannose-1-phosphate guanylyltransferase [EC:2.7.7.13]
K01476	E3.5.3.1, rocF, arg	arginase [EC:3.5.3.1]
K01527	EGD1, BTF3	nascent polypeptide-associated complex subunit beta
K02875	RP-L14e, RPL14	large subunit ribosomal protein L14e
K03015	RPB7, POLR2G	DNA-directed RNA polymerase II subunit RPB7
K07198	PRKAA, AMPK	5'-AMP-activated protein kinase, catalytic alpha subunit [EC:2.7.11.11]
K09338	HD-ZIP	homeobox-leucine zipper protein
K10577	UBE2I, UBC9	ubiquitin-conjugating enzyme E2 I
K10592	HUWE1, MULE, ARF-BP1	E3 ubiquitin-protein ligase HUWE1 [EC:2.3.2.26]
K11097	SNRPE, SME	small nuclear ribonucleoprotein E
K11130	NOP10, NOLA3	H/ACA ribonucleoprotein complex subunit 3
K12129	PRR7	pseudo-response regulator 7
K12130	PRR5	pseudo-response regulator 5
K12131	PRR3	pseudo-response regulator 3
K12185	VPS37	ESCRT-I complex subunit VPS37
K12188	SNF8, EAP30	ESCRT-II complex subunit VPS22
K12832	SF3B5, SF3B10	splicing factor 3B subunit 5
K12863	CWC15	protein CWC15
K14298	RAE1, GLE2	mRNA export factor
K18416	THEX1, ERI1	3'-5' exoribonuclease 1 [EC:3.1.-.-]
K18417	ERI2	ERI1 exoribonuclease 2 [EC:3.1.-.-]
K18418	ERI3, PINT1	ERI1 exoribonuclease 3 [EC:3.1.-.-]
K19323	ATXN10	ataxin-10
K19514	ATP6AP2, PRR	renin receptor

## Sheet: Table S4
TABLE S4 Co-expressed genes (36) with highest gene significance and specifically correlated to fibre content, associated to KEGG pathways (Sorghum bicolor, sbi was used as reference in KEGG database).
KEGG ID	Gene Name	Description [KEGG Enzyme ID]
K00384	trxB, TRR	thioredoxin reductase (NADPH) [EC:1.8.1.9]
K00761	upp, UPRT	uracil phosphoribosyltransferase [EC:2.4.2.9]
K00863	DAK, TKFC	triose/dihydroxyacetone kinase / FAD-AMP lyase (cyclizing) [EC:2.7.1.28 2.7.1.29 4.6.1.15]
K00927	PGK, pgk	phosphoglycerate kinase [EC:2.7.2.3]
K00939	adk, AK	adenylate kinase [EC:2.7.4.3]
K01188	E3.2.1.21	beta-glucosidase [EC:3.2.1.21]
K01280	TPP2	tripeptidyl-peptidase II [EC:3.4.14.10]
K01501	E3.5.5.1	nitrilase [EC:3.5.5.1]
K01759	GLO1, gloA	lactoylglutathione lyase [EC:4.4.1.5]
K02066	mlaE, linK	phospholipid/cholesterol/gamma-HCH transport system permease protein
K02151	ATPeV1F, ATP6S14	V-type H+-transporting ATPase subunit F
K02889	RP-L21e, RPL21	large subunit ribosomal protein L21e
K03940	NDUFS7	NADH dehydrogenase (ubiquinone) Fe-S protein 7 [EC:7.1.1.2]
K05349	bglX	beta-glucosidase [EC:3.2.1.21]
K07374	TUBA	tubulin alpha
K08054	CANX	calnexin
K08333	PIK3R4, VPS15	phosphoinositide-3-kinase, regulatory subunit 4 [EC:2.7.11.1]
K08516	YKT6	synaptobrevin homolog YKT6
K09260	MEF2A	MADS-box transcription enhancer factor 2A
K09775	K09775	uncharacterized protein
K09842	AAO3	abscisic-aldehyde oxidase [EC:1.2.3.14]
K10523	SPOP	speckle-type POZ protein
K10666	RNF5	E3 ubiquitin-protein ligase RNF5 [EC:2.3.2.27]
K11254	H4	histone H4
K11373	ELP1, IKI3, IKBKAP	elongator complex protein 1
K11817	AAO1_2	indole-3-acetaldehyde oxidase [EC:1.2.3.7]
K12616	EDC4	enhancer of mRNA-decapping protein 4
K13035	NIT4	beta-cyano-L-alanine hydratase/nitrilase [EC:3.5.5.4 4.2.1.65]
K13199	SERBP1	plasminogen activator inhibitor 1 RNA-binding protein
K14486	K14486, ARF	auxin response factor
K14492	ARR-A	two-component response regulator ARR-A family
K14843	PES1, NOP7	pescadillo
K15104	SLC25A11, OGC	solute carrier family 25 (mitochondrial oxoglutarate transporter), member 11
K16585	HAUS2	HAUS augmin-like complex subunit 2
K16871	POP2	4-aminobutyrate---pyruvate transaminase [EC:2.6.1.96]
K22417	AAO4	benzaldehyde dehydrogenase (NAD+) / indole-3-acetaldehyde oxidase [EC:1.2.1.28 1.2.3.7]

## Sheet: Table S5
Table S5 - Sequences List of one hundred transcripts with highest genes significance to fibre content have been selected. Independently to their co-expression (from all modules) (100 sequences >> 87 uniq KEGG_ID)
Genes	geneName	KeggId	KeggMap	GS.Fibre_Sept_2018	p.GS.Fibre_Sept_2018	GS.CCS_Jun_2018	p.GS.CCS_Jun_2018	SEQUENCES
Glucosamine-6-phosphate isomerases/6-phosphogluconolactonase		K01057	map00030,map01100,map01110,map01120,map01130,map01200	0.603419	4.43e-37	-0.125217	0.0174574	GACGGTGTCCCTGAGCCAATTTTGCCTAACAGCAACCAACCACACCCATGTCCACGCCTCACCGGCCGCCGATCGCCGCCGGCATCTCGCGTACCGGAGATCTGCCGCAGAAGGATCAGATCGAAACCCCGCATCTTCTCTTCCTCCCCCTCCTTCCCCATTGTCCCCGCCGCTGCCATGGCCACCGACGGCGCCGCCTCCGATGCCGGGTCCAAGAAGAAGCTGCTCATCTTCGACTCCGAGGAGGATCTCGTGGTTTCTCTGGCGAAGTACACTGCGGAGCTGTCGGAGAAGTTCGCGTCCGAGAGGGGCGCCTTCACCGCCGTGCTCTCTGGCGGATCCCTCATCGAGGCGCTCAGGAAGCTGACGGAGCCGCCGTACCTGGATTCGGTGGACTGG…
BEST Arabidopsis thaliana protein match is		K20283		0.587742	8.09e-35	-0.359295	2.07e-12	CGACGCAATAAAAAGATTCTCTCTCCCTTTTTTCTCTCCATCCACCCGCTTCTCTCTCCCTTCTTGCCGGGGTTGGTTTTTGGTTCTACTTCTGGCGGCTGCAGATCGCCGCTCGCTCGCTCGCCTGCAACCGCCGAGGGAGAGGAAGCAAGAACGATCGCGCCGCCGGACCTCTCTTCCAAATCCCAATCCAAAGGGACGGACAGCTGAAGTAGCTGTGGAATATGGAAGTCGAACAGGCTGCCGAAGTAAGCGCTCCAGAGACGGCCGATCTTAAGGCGTCTGATAAGACGCTGGCACACGATGATGAAAAAGAAAATATACCGAATGGTAATACGAATTTGCAAGTGAAGGAAGCACACAATGATGAAGATGATGGAACAGGATCTGATGGGTTTG…
Dak2		K00863	map00051,map00561,map00680,map01100,map01120,map01200,map04622	0.567166	4.96e-32	-0.122007	0.0205839	CCGCAACGAGCGAGGCCAGGCGACTTCATACTGCTCTCGCCGTCTTTCCCCCAATCTGCCGCTCCTCCCAGCTGCGGGCGATCGCCGTACACCGCGCCGCTGCAGGGAGCCCCCTCGCCATGGCCTTGCAGGGGAAGAAGCTCATCAACAACCCCGACGATGTGGTGACGGAGTTCATCGAGGGGTTGGTGGAGACTTACCCGGGTCTGCAGTACCTCGACGGGTTCCCTGAGATTAAGGTCGTTCTTCGTGCTGATGTTGAGCGCGGTTCCTATGACAAAGTTGCAGTCATCTCAGGTGGTGGAAGCGGCCATGAACCTGCCCATGCTGGATTTGTTGGGCCAGGGATGTTGACCGCTGCTGTTTCTGGAGATGTTTTCGCTTCTCCACCTGTTGATT…
Belongs to the nonaspanin (TM9SF) (TC 9.A.2) family		K17086		0.543381	4.83e-29	-0.181435	0.000541635	AAGCAACCAGCGTTGACGCCGTATAACCACACCACCGCCCCCGCTTCTCCCCGTGTCGTTTCGTCCCCACCCGCCCCGCCCCCCACCAGATCTGCCTCCGGCCGCACCGACACCGCCTCCTCGCCTTCCTCCGGCGAGCTCCTTGCCGGGGCAGGCGGGCGCCGCAACCGACCCGCCCACCCCAGACCCTACTGCCTCGGGGCTCAGATCCGCGCGCCCCGCCGATCCAGATCCATGGCCCGCGCCGGCGCGCTCCTCCTCCTCGCCGTCGCGGCTGCCGCGCTGCTCGCCGCAGCGCTTCCGGGCGCCCTCGGGTTCTACCTCCCGGGGAGCTACCCGCACAAGTACAACCCCGGGGACTACCTCAACGTGAAGGTGAACTCCCTCACCTCCATCGAC…
WD40 region of Ge1, enhancer of mRNA-decapping protein		K12616	map03018	0.542319	6.48e-29	-0.144164	0.00614158	CCCCGGTTCAGATCTACTCCACTGCCACCTCCTCTCCTTCTCTCCCGAGCCGCCTCCCATGGCGTCTCCGAGCGGAAACCCTAACCCTAATCCCAATCCACCATTCGAGATCGGGAAGCTCTTCAGGCCACCGAACCCCATGCCCACCGCCAGCCCCAACCCCATCTTCCCCGGCGTCGCCGGAGGTCCGGCGGGCCCGCCGCCGCCGTCCGGTCCCTACTCCTACCCTCCGGTGACCCCGCCCTTCCACCGCGGACCCTACATCCACTACCCGCAGGACCCCCACGCCATGCCCCGCCCCGTTGTCTCCTTCCCCATGCCAAACCCAAACCTCAACCCCAACCCGAACGCTAACCCCAACGCCGCCGCCCCGGGCCCCAACCCCGGCGCGCGCCTCAT…
Subunit of the peripheral V1 complex of vacuolar ATPase essential for assembly or catalytic function. V-ATPase is responsible for acidifying a variety of intracellular compartments in eukaryotic cells		K02151	map00190,map01100,map04145,map04150,map04721,map04966,map05110,map05120,map05323	0.517256	5.04e-26	-0.179231	0.00063421	AAAAGCCGTCGGATCGATCGATCGATCGATTTCGCGCCGGGTTTCCCTCCCGTCTCCACGCCCGCTCGCGGATTCGCAAGTCGCAAGGAAGGGAAGAGGCGGCGGCAATGGCGGGGAGAGCCAACATCCCGACCAACAGTTCCGCGCTAATCGCCATCATCGCCGATGAGGACACGGTGACTGGCTTTTTGTTGGCTGGAGTTGGCAATGTGGATCTGAGAAAGAAAACAAATTATCTTATTGTTGATAACAAAACAACAGTCAAACAAATTGAAGATGCATTTAAGGAGTTCACCGCTAGGGAGGACATTGCGATTGTACTCATCAGCCAATATGTTGCAAACATGATAAGGTTCTTAGTAGACGGCTACAACAAACCTGTTCCTGCTATACTGGAGA…
Regulatory subunit of pyrophosphate--fructose 6- phosphate 1-phosphotransferase		K00895	map00010,map00030,map00051,map01100,map01110,map01120,map01130	0.509015	4e-25	-0.0309128	0.558797	AGAGGAGGAGGCTTCCAGTATCGAGTAGCCAGCAAGAAGAAGAGAGATGAACGCCGACTTCGGCGCGCCCAAGCCGTCGCGCAGGCCTTCCCGCACACCTTCGGCCAGCCGCTCGTCAGCTTCGTCGCGCCGGCCGCCGACGCCGCCGCCGTTGAGGAGCGCCACCCGATCAGGGTGGGCGTGGTGTTCTCTGGGAGGCAGTCGCCGGGAGGGCACAACGTCGTCTGGGGCCTCCATGACGCACTCAAAGCCTACAATCCTCAGAGCGTGCTCTACGGATTCGTCGGTGGCACGGAGGGGCTGTTTGCAAACAAGACGTTGGAGATCACAGACGATGTTCTTGCTTCCTATAAGAACCAAGGTGGTTTTGATTTGCTTGGTAGGAGTATCGATCAGATC…
Glyoxalase/Bleomycin resistance protein/Dioxygenase superfamily		K01759	map00620	0.508005	5.13e-25	-0.20806	6.96e-05	AAAGCCAGAAGAAAGGGAGCGACGTCACCCACCACTGTGCCTGCTCGTTCTGCTTCACCGAATCGAATCAGACCTGTCCGAATCCAAGCCAAGGAATGGCAACTGGTAGTGAAGCCTCGAAGCCAGCTGAGGTGCCAGCTGAGACTGTGCTTGACTGGCATAAACAGGACAACAAGAGGATGCTCCACGCGGTTTACCGTGTCGGGGATCTGGACCGCACAATCAAATACTACACGGAATGCTTTGGGATGAAACTGCTGAGGAAAAGGGATGTTCCTGAGGAGAAGTACACCAACGCCTTCCTTGGCTTTGGACCAGAGGACACCAACTTTGCAGTTGAATTGACATACAACTATGGCGTTGACAAGTATGACATTGGAACGGGCTTTGGGCATTTCG…
WD domain, G-beta repeat		K08333	map04136,map04138,map04140,map04371	0.50748	5.84e-25	-0.265329	3.25e-07	ATTCGATCGCCTACGCCCCACGCAACGCCACGACGCACCTCGCGAAGCGAAGCAAGCCCCTGGAGGCGCCGGCGAGCCGGGAGTGCGGCGCCGGCGGCGGAGGCGGAGGCCGCGATGGGGAATAAGATCGCGCGGACGACGCAGGCGTCGGCGACGGAGTACTACCTCCACGACCTGCCGTCCACCTACAACCTCGTGCTCCTCGACGTCGTCAGCCGCGGCCGCTTCCTCAAGTCCGTCCGCTGCAAGCACGACGAGGGGCTGCTCCTCGTCAAGGTCTACTTCAAGCGCGCCGGCGAGCCAATCGACCTTAAGAAGCACGAGCGGAGGCTGGAGCGGATTAGGAACGCGTTCAAGGGGATCGAGGGGTCTCACGTATGGCCCTTCCAGGTTTGGCTG…
haloacid dehalogenase-like hydrolase	PSP	K01079	map00260,map00680,map01100,map01120,map01130,map01200,map01230	0.503412	1.58e-24	-0.158954	0.00248884	GCCACCAGCAGCAGTTGGTCTGGGATTTCAACGAGGAGGAACAGCGGCGCCGCGCGTTCGCCCCTTCGCTTCAAATCTCCTGGCGCAGGTGCGCATGGTATGGCCGGCCTGATCAGCTTGCGCGCCGGTGCGAGGAGTTCGCCGTCACCTGCTCGGTCGTCGTCCGCCCGGCCACCACCGGCTTCACAAGTGGCAGTTCGTTTGACAAGCCCACTGTTCCGTTGTGCCAAACTTTGTAAGAGCCGTAATCTACTGGCAGCAGCACTGGAGGTCTCTAAAGACGGGTCCTCCGGGGTTCTGGCCAATACCCTGCCTTCCAAAGGGGCTATTGAGACATTGCGAAATGCTGATGCAGTATGTTTCGATGTTGATAGCACCGTCATCCTGGATGAGGGCATT…
Uracil phosphoribosyltransferase		K00761	map00240,map01100	0.502894	1.8e-24	-0.199758	0.000135912	AACCGAGGGAGTAGCAAACATGGTCTGGCCTGGCCCATCTAGAGCACAATTGCAGAAACACGCTTGCGCACATCCATCCCCAGTTCCCCGCTGACTTCCCAACTTGCCATCCCGCACTCCCATCCTGCCGCCTCCCCTTGCCGCCGATTGCTTTTCGTCCTAATCCTGGCTCACTTAAAACCCTAAAGGCCTCCAGCAAAGGTCCCAATCTCGAGTACGGAGGATGGAGAACTGTAACAACGGACTGGCGGCCGCCGATGATTTCAAGGTGGTGGCGCCGGCGCACCCACTGATCAGCCACTGGGTCTCAGTGCTCCGTGATCGCTCCACCCCTTCCCATGCCTTCAGGAGTGCAATGGGGGAGTTAGGGAGATTGCTAATCTATGAGGCAACTCGGGA…
tRNA synthetases class II (D, K and N)		K22503	map00970	0.501315	2.63e-24	-0.110609	0.0359232	CCGCAGGGCGCACGCCGTAGCTGTATCGACCAGACCACTTCGTTCGTAGGCTAGCCTTGCTCGCTTCTCGTCGTCGCCACGATGTCGTCGGAGCCTCCACCCGCCCCCTCTGCCGCCGCCGCAGAGGAACTAGCTGCTGACCTTTCCGCCGCCACCCTCAGCAAGAAGCAGCAGAAGAAGGACGCCAGGAAGGCGGAGAAGGCCGAGAAGGCGGCGCAGCGCCAGCAGCAGCACAGCAGCCGGCGGATGCCGAGGACCCATTCGCTGCCAACTACGGCGATGTCCCCGTCGAGGAGATCCAGTCAAATGCCATCTCCGGCCGCTCGTGGTCCGAAATCGGCGACCTCGACGACTCTGCTGCGGGCCGCTCCGTGCTTATCCGCGGAGCCGCGCAGGCTA…
Belongs to the 14-3-3 family		K06630	map04011,map04110,map04114,map04151,map04390,map04391,map04722,map05169,map05203	0.50085	2.95e-24	-0.336977	5.22e-11	ACAAACGCGTCGTTTCCTTCCGCTCCACAGGATCCTCTGCGCCACCATAACCGTGTGACCCCGCCCGTGCCGCCGCCGCCGCCGCCGGCGATCCCGATCCGCCGACCCGTCCCACCCCCAGCTCGCAGCCATGTCGCCGTCGGAGCCGACGCGGGAGGAGAGCGTGTACATGGCCAAGCTGGCGGAGCAGGCGGAGCGGTACGAGGAGATGGTCGAGTTCATGGAGCGCGTGGCGCGCTCCGCGGGCGGCGCAGGGGGCGGGGAGGAGCTCTCCGTGGAGGAGCGCAACCTGCTGTCCGTCGCCTACAAGAACGTCATCGGCGCCCGCAGGGCCTCGTGGCGGATCATCTCCTCCATCGAGCAGAAGGAGGAGGGCCGCGGGAACGAGGCGCACGCTGC…
Tubulin is the major constituent of microtubules. It binds two moles of GTP, one at an exchangeable site on the beta chain and one at a non-exchangeable site on the alpha chain		K07374	map04145,map04210,map04530,map04540,map05130	0.499169	4.41e-24	-0.025966	0.623398	GATCTGGCCTTGGCTCCCTCCTCCTGGAGCGCCTGTCGGTTGATTACGGCAAGAAGTCCAAGCTTGGGTTCACTGTGTACCCATCCCCCCAGGTCTCTACCTCGGTGGTTGAGCCATACAACAGTGTCCTGTCCACCCACTCCCTCCTCGAGCACACTGATGTCGCCGTACTGCTCGACAACGAGGCCATCTACGACATCTGCCGCCGCTCCCTTGACATTGAGCGCCCAACCTACACCAACCTCAACAGGCTTGTGTCCCAGGTCATCTCATCCCTGACTGCCTCCTTGAGGTTTGATGGTGCTCTGAACGTTGATGTGAACGAGTTCCAGACCAACCTGGTGCCCTACCCGAGGATCCACTTCATGCTTTCTTCCTACGCTCCAGTTATCTCCGCTG…
Tripeptidyl-peptidase	TPP2	K01280		0.498396	5.31e-24	-0.270655	1.84e-07	ATCGCAGTCTCCGCCTGTTCCGGACCACTTCACTTCGGCACCGCCAGCGCTGTTGCGGCGGCGCTTACGACCCGACGCTCGAGTCCTAGCAGGGGCGTCGCGGCCACCGCGATGCCTTCGTCGTCCCCGTCTCCGCCGCCACCAGCCGAGGAGACGACCGCCTCTGCTGCCGCTCCCGCCCCTGCGGGTGGATTCCGCCTCACCGAGCCCTCGTTCCTGGAGTCCCTCATGCCGAAGAAGGAGATCGGCGTCGACCGCTTCCTTGCCGCGCACCCTGAGTACGACGGGCGCGGCGCACTCATCGCTATCTTGGATTCCGGAGTCGATCCAGCTGCTGCTGGGTTACAGACTACTTCAGATGGAAAACCTAAAATCCTTGATGTACTTGATTGCACTGGT…
Tubulin is the major constituent of microtubules. It binds two moles of GTP, one at an exchangeable site on the beta chain and one at a non-exchangeable site on the alpha chain		K07374	map04145,map04210,map04530,map04540,map05130	0.492039	2.4e-23	-0.363435	1.11e-12	AGCACCGCAGAGATAGGCGTCTTCGTACTCGCCTATCTCCGCGACTCAAAGCTTTTCCCCCCTTCTCCCATTTCCTTCCGCCGCCGCCGCTCCACCCTTCCGACGACACCATGAGGGAGTGCATCTCGATCCACATCGGCCAGGCCGGTATCCAGGTCGGAAACGCGTGTTGGGAGCTCTACTGCCTCGAGCATGGCATTCAGCCTGATGGCCAGATGCCCGGTGACAAGACTGTTGGGGGAGGTGATGATGCTTTCAACACCTTCTTCAGTGAGACTGGTGCTGGGAAGCACGTCCCCCGTGCTGTGTTTGTTGACCTTGAGCCCACTGTCATCGATGAGGTGAGGACTGGCACCTACCGCCAGCTCTTCCACCCAGAGCAGCTCATCAGTGGCAAGG…
Ig-like domain from next to BRCA1 gene		K17987	map04137	0.491337	2.82e-23	-0.202011	0.000113655	TTGGTGGAGATCAGTTTGCATTGCAGACATCTGTTCCATTAGAGATTCCTGTGGATGGCTTTCCTGTAGACAAAGAGATTGATGTTGCTGTTGATTTTGTGGCACCTACAAGACCAGGGAGGTACATATCTTACTGGAGGTTGGCTTCACCTTCTGGTCAGAAATTTGGTCAGCGAGTTTGGGTTCATATCCAGGTGGAAGACCCTTCTTTTGTTAATGACAATAGCAAGAATGCTGCTATTAACCTGAACCTGCCTCCAGAGAGCAATAGTGCAAACACAACCAATTTAATTGATGTGAACATTGAGCCTGTTGACTCAGCCCTTAGCGCACACGCCAAACGCACAAAAGAGTTCCATTTCTGTTCAACTGATGTTTCTGAGCCCAAGAAATTTCTGC…
WD domain, G-beta repeat		K08333	map04136,map04138,map04140,map04371	0.487347	7.13e-23	-0.173157	0.000970486	GACCCGATTCGATCGCCTACGCCCCACGCAACGCCACGACGCACCTCGCGAAGCGAAGCAAGCCCCTGGAGGCGCCGGCGAGCCGGGAGTGCGGCGCCGGCGGCGGAGGCGGAGGCCGCGATGGGGAATAAGATCGCGCGGACGACGCAGGCGTCGGCGACGGAGTACTACCTCCACGACCTGCCGTCCACCTACAACCTCGTGCTCCTCGACGTCGTCAGCCGCGGCCGCTTCCTCAAGTCCGTCCGCTGCAAGCACGACGAGGGGCTGCTCCTCGTCAAGGTCTACTTCAAGCGCGCCGGCGAGCCAATCGACCTTAAGGAGCACGAGCGGAGGCTGGAGCGGATTAGGAACGCGTTCAAGGGGATCGAGGGGTCTCACGTATGGCCCTTCCAGGTT…
NB-ARC domain		K19613	map04014	0.486884	7.94e-23	-0.390257	1.52e-14	AAGCAGTGCAGAAGCAGAACCCTGCGTTGTGCAAACCAAGGCCGGCGCCCAAACTTCCCGTCTTGCTCTACACACAAGCAACGGCACCACATCTGAGCTCCAGCTAGGTACTGAAGGCCGAACACTCCCTAGTCATAGATGATGGCAACTACAAGGATGCTGTCCTATTGATTCTTCTCTACTTTTTACGCTGTGCAGTTGATAGCTTACCTTCACAAGGAAGCTGCCACAATTACAACTCACAATTAAGCAGAGGCGACCCCGGAAGCTTTGGCGTGGATACATAGCAAAGGCAGCTGATCTTTGAGCTCCAGTTGATTAGCTGGCTACGAAGCATCACAAGCCAGCAGAAGATCCCAAGTACTCTCATCACTGGCCGTCAAGATCTAGGCTCCATCC…
Ubiquitin family		K08770	map03320	0.484226	1.46e-22	-0.271496	1.68e-07	TGCTTCCTCATCCATCTAATCCTCTCGAACAAATTCTCAAGCGAATTCGTCTCTCCCGATCCTCTCAAGATGCAGATCTTCGTTAAGACCCTCACTGGCAAGACCATCACCCTCGAGGTCGAGTCCTCGGACACCATCGACAATGTCAAGGCTAAGATCCAGGACAAGGAGGGCATTCCCCCGGACCAGCAGAGGCTCATCTTTGCCGGCAAGCAGCTGGAGGATGGCCGCACCCTTGCTGACTACAACATCCAGAAGGAGTCCACCCTCCATCTGGTGCTCAGGCTCAGGGGAGGCATGCAGATCTTCGTCAAGACCCTCACTGGCAAGACCATCACGCTTGAGGTTGAGTCCTCAGATACAATTGACAACGTCAAGGCGAAGATTCAGGACAAGGAG…
Belongs to the class-III pyridoxal-phosphate-dependent aminotransferase family		K16871	map00250,map00650,map01100,map01120	0.478354	5.52e-22	-0.190918	0.000269071	CCAACAATTTGGAGAATCTTATCCTCAAAGAAGGACCTGAAACAATTGCTGCTTTCATTGCTGAACCTGTAATGGGTGCTGGTGGTGTTATCCTTCCTCCAAAGACCTATTTTGAGAAGATTCAAGCAGTTCTGAAGAAGTATGACATCTTGTTAATTGCGGATGAGGTCATTACTGCATTTGGAAGACTAGGGACAATGTTTGGATGTGATATGTATAACATTAAACCAGATCTTGTCTCCATAGCTAAGGCTCTTTCTTCTGCATATATGCCAATTGGAGCAATTCTTGTTAGCCCAGAAATAACGGATGTAATCTATTCGCAGAGCAATAAACTTGGTTCTTTTGCTCATGGCTTTACATACTCGGGACATCCAGTTTCTTGTGCTGTTGCTGTAG…
Belongs to the MlaE permease family	ycf63	K02066	map02010	0.477612	6.51e-22	-0.221543	2.22e-05	AAGTGGAGGTTCGGCATCGAACAATTATCAGAAACACAATACCCTTTCCCCGTAGTACTGTTCTTCTTCCTCCTCAAGCCTCCTTCTCTCTGTACCTGGTTCCCCTTTCTCCTCTATTCCGACCTCCCTTCCCCTGAGGTCCTGTATCCTGCTACTCAATCGAGTTATCTGTGAACCAATATCCTTGGGGTTGCTAACAAATTGGTACCAGAGCCGTCGATTCTCGGATCATAGCACCATGAATCCCCTTTCCGAGATCTCTCCTTCCACCCAACTCATCCTCGACGAACTCCGCAAACTCCACGAGCTCTTCAAGTTCGATGCGAAGTGGGGACTCACCAAGGACGCCGTGCAGGAGTCCTCCTGGGGCGACTTCGTTCCAACCAAGTCCGCTGTCGT…
Tubulin is the major constituent of microtubules. It binds two moles of GTP, one at an exchangeable site on the beta chain and one at a non-exchangeable site on the alpha chain		K07374	map04145,map04210,map04530,map04540,map05130	0.477272	7.03e-22	-0.261401	4.9e-07	CTGGCTGAGCACCGCAGAGGAAGGCGTCTTCGTACTCGCCTATCTCCGCGACTCAAAGCTTTCCCCCCTTCTCCCATTTCCTTCCGCCGACGCCGCTCCACCCTTCCGACGACAACATGAGGGAGTGCATCTCGATCCACATTGGCCAGGCCGGTATCCAGGTTGGAAACGCGTGCTGGGAGCTTTACTGCCTCGAGCATGGCATTCAGGCTGATGGTCAGATGCCCAGTGATAAGACAGTTGGAGGAGGTGATGATGCTTTCAACACCTTTTTCAGTGAGACTGGTGCTGGGAAGCATGTACCCCGTGCTGTGTTTGTTGATCTTGAGCCAACTGTGATTGATGAGGTGAGGACTGGCACTTACCGCCAGCTTTTCCACCCTGAGCAGCTCATCAGTG…
belongs to the protein kinase superfamily	MKK6	K04368,K20603	map01521,map01522,map04010,map04012,map04013,map04014,map04015,map04016,map04022,map04024,map04062,map04066,map04068,map04071,map04072,map04114,map04140,map04150,map04151,map04210,map04218,map04270,map04320,map04370,map04371,map04380,map04510,map04540,map04550,map04620,map04626,map04650,map04660,map04662,map04664,map04666,map04668,map04720,map04722,map04725,map04726,map04730,map04810,map04910,map…	0.473378	1.67e-21	-0.282838	4.77e-08	GTTCATAGCGATATATACTGGCGTGGCAGCGTGTACCCTTGGGTTCTTCCTCCCCGAGCAGCCACTTCCATCTCTAACCCTATAGCGACGACGCGAGCGAGGCCATGAGGGGGAAAAAGCCGATGAAGGAGCTCAAGCTCTCCGTGCCGGCGCAGGAGACCCCCGTCGACAAGTTCCTGACGGCAAGTGGTACGTTCAAGGATGGTGAACTGCGGCTCAATCAAAGCGGTTTGCGGCTTATCTCCGAGGAAAATGGGGATGAAGATGAATCAACAAAGCTGAAGGTGGAAGATGTGCAGTTATCAATGGATGATCTTGAGATGATTCAAGTCATTGGCAAAGGAAGTGGTGGTGTTGTCCAGCTAGTGAGGCACAAATGGGTGGGGACATTGTATGCCT…
Glyoxalase/Bleomycin resistance protein/Dioxygenase superfamily		K01759	map00620	0.471374	2.59e-21	-0.187146	0.000356873	ATAGGCTGTTTGTTTGTGGGCGTGGCGCCTTCGTTCTCCACTCTCCACCGGAGGAAGCCAAAGCCAGAAGAAAGGGAGCGACGTCACCCACCACTGTGCCTGCTCGTTCTGCTTCACCGAATCGAATCAGACCTGTCCGAATCCAAGCCAAGGAATGGCAACTGGTAGTGAAGCCTCGAAGCCAGCTGAGGTGCCAGCTGAGACTGTGCTTGACTGGCATAAACAGGACAACAAGAGGATGCTCCACGCGGTTTACCGTGTCGGGGATCTGGACCGCACAATCAAATACTACACGGAATGCTTTGGGATGAAACTGCTGAGGAAAAGGGATGTTCCTGAGGAGAAGTACACCAACGCCTTCCTTGGCTTTGGACCAGAGGACACCAACTTTGCAGTTGA…
Signal recognition particle 19 kDa protein	SRP19	K03105	map03060	0.469565	3.84e-21	-0.269623	2.05e-07	GGGCGCTAGAGGCGACGAGGCGACGGCGCGAGGTGACGCCGCGGCACAGCACCGACTGCGACCATCTCCCACCCAACGATCTGTTCCGCGGTGGCGACGCCGAATACCACGCGTATGGACGGCGGCGGTGACCTGCGGAGCACCATCAAGAAGTGGAACGTCATCTACCCTGTCTACCTCAACTCCAAGAAGACGGTCGCCGAGGGCCGCCGCATTGCCACCGCCAAGGCCTGCCCAGACCCCACCTGCATCGAGATCGCTAACTGCTGTTCGCACCTCAAGATCCCCCATGCCATCGAGTTGGATAAGGCGTACCCAAGGGATTTCTTCCAGGTGGGGAGGGTCAGGGTGCAGCTCAAGAAAGATGACGGCTCCCCCGTCAATCCTGCTATTAAAACA…
Catalyzes the isomerization of citrate to isocitrate via cis-aconitate		K01681	map00020,map00630,map00720,map01100,map01110,map01120,map01130,map01200,map01210,map01230	0.468754	4.58e-21	-0.0901318	0.0876994	TTTTTTTTTTTTTTTTTTTTTTTTTTTTTTATATAAAGAATGTGTTTCAACCATAAGACACGGAAATGTTAAGATGAAACCTAAAGGGCTTGACAGCATAACAGCATAAGCAATTTGTCCCAACGAAAGTAGCATAGAAAGCATTTACACCATGCTCTACACACCTGTGAAACAGAAATTTCATTTTCATGTAACCAAACAGCAGGCAAAACCTGTTCCTATCAGCGGTTCCTGCATTCCCCCTATGGCTTTTATTTCACACTTTATTTATGGGGCAGAATCGACAAAGGCCCTCCAGAGGCATCGCAAAGTCTACATTGAACCGGGGTCGCTACCCCTGGGAAGATGGAGCCTGGCACTGTCATTGTAGCCTTGTAGGTGAAATGGTGTGATCTGCCT…
aldehyde oxidase	AAO3	K09842,K11817,K22417	map00380,map00906,map01100,map01110	0.466557	7.38e-21	-0.380721	7.31e-14	GAGTGCCTCCGGCTCTCTCGGTGCAGTCGTCCGGGAGTGGGGCGAGGTGGAGTGGAGGCAACTCGAGTCGTCAACAAGGTTGCAGGTGGAGATGGGGAAGGAGGTGGCGACGGCGACGGTGGTGCTGGCCGTGAACGGCAAGCGGTACGAGGCCGCCGGCGTGGACCCGTCGACGACGCTGCTGGAGTTCCTCCGCACCCAGACGCCCGTCAGAGGCCCCAAGCTCGGCTGCGGCGAAGGTGGCTGCGGTGCATGCGTTGTCCTTGTCTCAAAATACGACCCGGCCACCGACGGGGTGACCGAGTTCTCAGCGAGCTCCTGCCTGACGCTGCTCCACAGCGTGGACCGTTGCTCGGTGACCACCAGCGAGGGCATTGGCAACACCAAGGATGGCTACCA…
fatty acid desaturase	FAD2	K10256,K21704,K21710,K21736	map01040,map01212	0.465839	8.61e-21	-0.280609	6.13e-08	GCGGCCAGGCTCCTCCCTCCTCCCCACTTCAAATCCTAAACACACCACCACTCGTTTACCTCTCCGGGACAGGAGAAAAGGGGAGAGAGGCGAGGCGCGGTGTCCGCCCGATCTGCTCCGCCCCGACGCAGCTGTTCCGTCGTTCTCAGTCTCAGCAAAATGGGTGCCGGTGGCAGGATGACCGAGAAGGAGCGGGAGAAGCAGGAGCAGCTCGCCCGTGCTACCGGCGGTGCTGCAATGCAGCGCTCACCGGTGGAGAAGCCGCCGTTCACGGTGGGTCAGATCAAGAAGGCCATCCCGCCACACTGCTTCGAGCGCTCAGTGTTGAAGTCCTTCTCCTACGTGGTCCATGACCTCGTCATTGCCGCGGCGCTCCTGTACTTTGCGCTGGCCATCATA…
cAMP binding		K10666	map04141	0.465453	9.35e-21	-0.0361347	0.494325	CCGGCAGTCGCATCGCATCCCCTTCGTACCGTTCCTTGCTCGCCCCAACCTCGCCGCCGGGCGCCGCCGCATTGCCCTCTGCCACCCCCTTGTGATGTCTGGCGGTAACGCGTGGTCGCCACTCCCTTCGCACGGATTTGGATCGGCGGAGTCCAGCGGCATGGGGAGCCGCGGCGGCGAGCCTGTGGCGAGGACCAACAGCGGCGGCGGCAGCAAGGACTCGGGCAGCTTCGAGTGCAACATCTGCCTGGACCTGGCGCAGGATCCCGTGGTCACCCTCTGCGGCCACCTCTTCTGCTGGTCCTGCCTCTACGAGTGGCTCCACGTCCACGCGCACTCCCAGGAGTGCCCCGTCTGCAAGGCCGTCGTCGAGGAGGGGAAGCTCGTCCCCCTCTACGG…
regulation of response to stimulus		K03231	map03013,map05134	0.4647	1.1e-20	-0.385251	3.49e-14	ACATTCTTCCCCGAGTCGCCGTCGTCTGCTCCTTGCTGCGGTTCTGCGCCTCCACAAAGCTTTGGCCTCTATCTCCTGCAAGTTTAAGCTTCACCTCCAGCCATGGGTAAGGAGAAGTCTCACATCAACATTGTGGTTATTGGCCACGTCGACTCTGGCAAGTCGACCACCACTGGCCACTTGATCTACAAGTGCGGAGGTATTGACAAGCGTACTATCGAGAAGTTCGAGAAGGAAGCCGCCGAACTTGGAAAGGGTTCCTTCAAGTATGCTTGGGTGCTTGACAAGCTCAAGGCTGAGCGTGAGAGAGGTATCACCATTGATATCGCTCTGTGGAAGTTTGAGACCACCAAGTACTACTGCACTGTCATTGATGCCCCTGGACATCGCGACTTCATC…
ubiquitin		K08770	map03320	0.464283	1.2e-20	-0.1422	0.00688387	GGCTTCCTCATCCATCTAATCCTCTCGAACAAATTCTCAAGCGAATTCGTCTCTCCCGATCCTCTCAAGATGCAGATCTTCGTTAAGACCCTCACTGGCAAGACCATCACCCTCGAGGTTGAGTCCTCGGACACCATTGACAATGTCAAGGCTAAGATCCAGGACAAGGAAGGCATTCCTCCGGACCAGCAGAGGCTCATCTTTGCCGGCAAGCAGCTGGAGGATGGCCGCACCCTTGCTGACTACAACATCCAGAAGGAGTCCACCCTCCATCTGGTGCTCAGGCTCAGGGGAGGCATGCAGATCTTCGTCAAGACCCTCACTGGCAAGACCATCACGCTTGAGGTTGAGTCTTCTGACACGATTGACAACGTGAAGGCCAAGATCCAGGACAAGGAG…
polyubiquitin		K08770	map03320	0.462168	1.89e-20	-0.303267	4.28e-09	GGTGCTTCCTCATCCATCTAATCCTCTCGAACAAATTGTCAAGCGAATTCGTCTCTCCCGATCCTCTCAAGATGCAGATCTTCGTTAAGACCCTCACTGGCAAGACCATCACCCTCGAGGTTGAGTCCTCGGACACCATTGACAATGTCAAGGCTAAGATCCAGGACAAGGAAGGCATTCCTCCGGACCAGCAGAGGCTCATCTTTGCTGGCAAGCAGCTGGAGGATGGCCGCACCCTTGCTGACTACAACATCCAGAAGGAGTCCACCCTCCATCTGGTGCTCAGGCTCAGGGGAGGCATGCAGATCTTCGTCAAGACCCTCACTGGCAAGACCATCACGCTTGAGGTCGAGTCCTCAGACACGATAGACAATGTGAAGGCCAAGATCCAGGACAAGG…
Zinc knuckle		K12896	map03040,map05168	0.459047	3.65e-20	0.0360204	0.495692	TAAGATCCCTCGCCGCTACCGAGCAGTCCGTTCCGGCTTCCCTAGTGCCCCTTCCCCTCCCTCGCTGCTGCGCGGCGCGCCGCTGGCTGCCAGATCCAGCAGAGTATGCGCTCGCTATTGATGTACGCATATGGAGGCAACTGCGCTTGATATGTTGGCAGATTGGCCTGGGCTATCCTTCGTACTTCGTTCCCCGCGAAATTATGAAAAATCTGTTCGTGCAGATATAGAGAAGAATACGTGAAGTGGAGTTGAAGCGCGACTATGCATTTATTTTCAGTGATCATCGTGATGCTGATGAGGCTCGATACCAACTAGATGGCAGGGATGTTGATGGGAGTCGCATTGTTGTTGAGTTTGCCAAAGGGGTCCCACGTGGTCCAGCTGGCTCACGTGAAT…
Ferredoxin--NADP reductase		K02641	map00195,map01100	0.459016	3.67e-20	-0.193659	0.000218422	CGCACCTCGCCAGCAAGACGCCGCCAGCCATGGCTGCCGTGACCGCGGCGGCCGTCTCTCTGTCCTCCCCAGCTGCTGCTGCCAAGGCCAAGGCGGCGTCCCCGTCGTCGCCATGCAGCCACGTCCAGTTCCTGTCCTTTGACCCCGCAGCGGCGGCGGCACGCGCGCCCGCGCGGTGCGGGTGGCAGGTGCTCCAGCCACCGAGACTGCGGAGGCGGAGGCGGTGAAGAAGGAGAAGGTGTCCAAGAAGCAGGACGAGGGGGTCGTCACCAACAAGTACAGGCCCAAGGAGCCGTACATCGGGAGGTGCCTGTCCAACACTAGGATTACCGGCGACGACGCGCCGGGGGAGACGTGGCACATGGTCTTCAGCACCGAAGGCGAGGTCCCCTACAGAGA…
Auxin response factors (ARFs) are transcriptional factors that bind specifically to the DNA sequence 5'-TGTCTC-3' found in the auxin-responsive promoter elements (AuxREs)	ARF2	K14486	map04075	0.45709	5.5e-20	-0.361903	1.4e-12	CCCACAAAAACATTTCTCCCCCCTCCGACTACTACTGCCGCTGCCTCCTCCCCCTTTCCGCCTGCCTTCGCTCTCCCCCCTTTCCGCGCGCCCTTCTCCTCCGTCTAGGGTTTCCCACCACGCCGCCGCCTCCCGATCCGAGGCAGATGCCGCCCGCACCAGCCATGGCGCTGCCGTCCCAGGCCCCGTCTAACTCAGGGGATCCGCTGTACCCGGAGCTCTGGCGCGCCTGCGCCGGCCCGCTCGTCACCGTCCCCCGTGTCGGCGACCTCGTCTTCTACTTCCCGCAGGGACACATCGAGCAGGTGGAGGCGTCCATGAACCAGGTCGCCGGGAACCAGATGCGCCTCTACGATCTGCCCTCCAAGTTGCTCTGCCGCGTGCTCAACGTCGAGCTCA…
GYF domain-containing protein		K18730		0.456715	5.95e-20	-0.192554	0.000237667	AGAGCTCCCAGCCCCAGCCCCAACCCAACCCGGCCACCCTCCCTCTCCGTCTCCCGCTCCTCGCATCGCCGGTGACCTCGACGCCCTCGCTCGCTCGCTCGCTCGCAAAACCCTAGCTCTGGTTCCCCTCCCCTCTGCCGCCTCGCCCCGTTCGCTCGGATCGCGCCGCGGAAGCCGCTGCCATCGTCCTCTCTCTCTCCCCGCCCTCCACCGGAAACCCTAGCTCACTCCCCCGCTCGCTCCATCGGATCCCGCGAGGCCACGATGGCGGAGAGGAAGCTGGATCGACCCTCGGCGCTCGGCAAAGGTGGGCTGTCGCTTGGGATCGAGGAGGACAGGGCCGCCGCCGCCGCCATGGGGTTCGTCGACGACTCCAAAGATCAGCTGCACCTGGATAAC…
regulation of response to stimulus		K03231	map03013,map05134	0.455895	7.06e-20	-0.243696	2.89e-06	GAGTCGCCGTCGTCTGCTCCCTGCTGCGGTTCTGCGCCTCCAGAAAGCTTTGGCCTCTATCTCCTGCAAGTTTAAGCTTCACCTCCAGCCATGGGTAAGGAGAAGTCCCACATCAACATCGTGGTTATTGGCCACGTCGACTCTGGCAAGTCGACCACCACTGGCCACCTGATTTACAAGCTTGGAGGCATTGACAAGCGTGTGATCGAGAGGTTCGAGAAGGAGGCCGCTGAAATGAACAAGCGGTCCTTCAAGTACGCGTGGGTGCTCGACAAGCTCAAGGCTGAGCGTGAGAGAGGTATCACCATTGATATCGCTCTATGGAAGTTCGAGACCACCAAGTACTACTGCACTGTCATTGATGCCCCTGGACACCGTGACTTCATCAAGAACATGATC…
oxidation-reduction process		K15095	map00902,map01110	0.454782	8.9e-20	-0.269641	2.05e-07	ACACCCACGCCGCCTAGAATGGGAGAGGGAACAATGGACGCCGCCGTCACGAATCCGTGGAGCAATAGGATCGCGCTGGTCACCGGGGGAAATAAGGGAATCGGGCTAGAGACGTGCCGGCAGCTGGCGACCAAGGGGCTTAGGGTCGTCCTGACGGCGAGGAACACGGCGAGGGGGTTGGAAGCGGTCGAGGCCATCAGGAGCTCCAGCGCCGCCGCCGAGGTTTTCTTTCACCAGCTGGACGTCACCGACCCTTCCAGCGCCGCCCGGCTGGCGGATTTCATCAGGGGTCAGTTCGGCAGGCTTGACATCCTGATCAATAATGCTGGTGTTTCAGGTGTTGATCGGGATCCACTTTTGGTTGCCAAAGTTAAGGACCAGGTTGAAGGTATGGATGTG…
Belongs to the synaptobrevin family		K08511,K08515	map04130	0.454517	9.4e-20	-0.298563	7.58e-09	GGCAGCAGTCGCTGATCTACGCGTTCGTGGCCCGTGGCACGGTCATACTGGCCGAGTACACGGAGTTCACCGGCAACTTCACCACCATCGCCTGCCAGTGCCTCATGAAGCTCCCCGCAAGCAACAACAAGTTCACCTACAACTGCGACGGCCACACCTTCAATTACCTCGTGGAAGACGGATTCACATACTGTGTTGTTGCTGTTGAATCGGTGGGACAACAAATTCCCATTGCTTTCATGGATAGGGTTAAGGAGGATTTCACAAAAAGGTATGGTGGTGGGAAAGCTGCTACTGCCGCAGCTAACAGCCTCAACCGAGAGTTCGGATCAAAACTTAAAGAGCACATGCAGTATTGTGTGGATCACCCTGAAGAGGTTAGCAAGCTGGCCAAAGTGA…
fructose-bisphosphate aldolase		K01623	map00010,map00030,map00051,map00680,map00710,map01100,map01110,map01120,map01130,map01200,map01230	0.451887	1.62e-19	-0.370808	3.54e-13	CCACAGATTCGATTCGATTTGCATTGGATTGATTTGATTTGGTTTCATCGGTGGTGTGGTGACGCTCTTGGGGGGAGATTCTGGATTTGGGAGCCCGTTGGGGGATTTGATCGAGGGAAGAGGCAATGGCTACCGTGGGGAAGGTGATCAAGTGCAAAGCCGCGGTGGCATGGGAGGCCGGCAAGCCGCTGTCGATCGAGGAGGTGGAGGTAGCGCCTCCGCAGGCCATGGAGGTGCGCGTCAAGATCCTCTTCACCTCTCTCTGCCACACCGACGTTTACTTCTGGGAGGCCAAGGGGCAGACCCCCGTGTTCCCTCGGATCTTCGGTCATGAGGCTGGAGGCATTGTGGAAAGTGTTGGAGAGGGTGTTACTGACCTTGCCCCTGGTGACCATGTCT…
Glycolipid transfer protein (GLTP)		K08051		0.451251	1.84e-19	-0.401105	2.4e-15	ACGCCTATCTCCCTCCCATCCACCCCACGCCACCATGGCCTCCGCCGAAATCCCCAACTCCAGCCCCGAAGCCACCAACCCCGCCGCCGCCACCGGCCCCGACCTCTCCTCTTCGCCGCCGCTCCCGCCGCGCAAGCGCCGCCTTTCACCTTCCGCATCCCCCACGCGCTCCGCGTCACGCTCTCGGTCCCCCCGCTCCGCTCCCCGCGCGGCCGCCGCTCCCGCTCCCGCTCCCGGAGCCGGAGCCGGAGCCGCAGCCCGCAGTACCTGCCCGATGGCAAGCGGCGGCGGCACAACGACCTTAACGTGGAGGCGTGCCGCGACTTCCTGCGCGACAGGTGCACCCGCTCCGACCTCGAGTGCAGATACGCGCACCCTCACAACTCCGTTTCCGTCGAC…
regulation of response to stimulus		K03231	map03013,map05134	0.450358	2.21e-19	-0.200757	0.000125584	ATTCTTCCCCGAGTCGCCGTCGTCTGCTCCTTGCTGCGGTTCTGCGCCTCCAGAAAGCTTTGGCCTCTGTCTCCTGCAAGTTTAAGCTTCACCTCCAGCCATGGGTAAGGAGAAGTCCCACATAAACATTGTGGTTATTGGCCACGTCGACTCTGGCAAGTCGACCACTACGGGCCACCTGATCTACAAGCTTGGAGGCATTGACAAGCGTGTGATCGAGAGGTTCGAGAAGGAGGCCGCTGAAATGAACAAGCGGTCCTTCAAGTACGCGTGGGTGCTCGACAAGCTCAAGGCTGAGCGTGAGAGAGGTATCACCATTGATATCGCTCTGTGGAAGTTTGAGACCACCAAGTACTACTGCACTGTCATTGATGCCCCTGGACATCGTGACTTCATCAA…
OTU-like cysteine protease		K18342		0.448937	2.96e-19	-0.309342	2.01e-09	ATCCCATTTTGCAGCTCCTTCCGTGCTCGCTGCGTCCTCCTGCTTCCACCCTTCCGTGCCCGGCACCGGCAGCCGGCAGGGGCAGGAGGAGAGGATCGCCACCGCCGCCCCGGCCCCGGCGGATGTCGGATCGGGAGCTCCGCCCTCTGCGCTCCATCAGAATCACAGGGGACGGTCGATGCCTGTTCAGGTCCGTTGCTTATGGCGCCTGCTTGAGGAGAGGAAAGCATCCACCCAGCGACAGCGCCCAGAAGGAACTGGCTGACGAGCTTCGAGCCAAAGTAGCTAATGAGTTTGTCAAGAGAAGAGGAGACACTGAATGGTTCCTTGAAGGCAACTTTGAGAATTATGTGAGACAGATGAGAAAGCCTCATGCTTGGGGAGGAGAGCCTGAGCTGT…
Glutathione S-transferase, N-terminal domain	DHAR1	K21888	map00053,map00480,map01100	0.447193	4.21e-19	0.025859	0.624831	CCACTCGCCAGATCGACCGGGAGGAAGGAGGCAAGCGGAAGCGAACCGGAACGCCGTCCGTCGCCAATCGCCATGGCCGCTGTGGCGCCGGTGGAGGTGTGCGTGAAGGCGGCCGCGGGGAAGCCCGACACGCTCGGCGACTGCCCGTTCTCGCAGAGGGTGCTGCTCACGCTGGAGGAGAAGAAGGTCCCCTACGAGGTCAAGCTCGTCGACCTCGGCAACAAGCCCGAATGGTTTCTGGAGATTAACCCAGAGGGTAAGGTGCCTGTGCTCAAAGGTGGTGATGGTAAATGCATTGCTGATTCTGATGTAATCACCCAAGTCATTGAGGAGAAGTTCCCAACTCCATCTCTGGTCACCCCTCCAGAATATGCATCAGTGGGATCAAAGATTTTCCCA…
translation initiation factor activity		K03260	map03013,map05416	0.446916	4.45e-19	-0.269895	1.99e-07	GTGGTGAACCAGCCCGACACCACTGGTTTCCAGCCTGCACCCGCGCCTGGCCCCCACCAAACTCCTGCGCGTCCGCCACCCGCGCCTCAGAATGCGGCCGCGCATGTTCCCGTCTCCGCGCCACGGCCGCAGCACCAAGAGCCGCCCAATCCGCCATTACCAAAAGCTACACATGCTGCTCCAAGGGCTCCACCAAAAAGCTCTAACCCACCGCTTCCTCAGGGAGGATCGAAAGGAGAACCATCGAAGGGGTTTAACTTTCAGTTTGGTAGTATAAATATGAATGGGCTACCGCAATTTCCTGCCAGAACAAGCTCAGCTCCTCCAAACTTGGATGAGCAAAAACGTAATCAGGCACTTGTGGAGGAACTTAAGGTTACACCTGCCCCTGTGCAACCA…
Belongs to the phosphoglycerate kinase family		K00927	map00010,map00710,map01100,map01110,map01120,map01130,map01200,map01230	0.445793	5.59e-19	-0.209148	6.37e-05	CCCAAAGCTCACCTCATCGCATCCCACCACCACCACCACCACCACAACCGATCTCGTCGTCCGCCGATTCGATCCGGTTCTTCCAACCCGCGGGGAGTGATGGCGACCAAGAGGAGCGTGGGAACCCTCGGCGAGGCGGATCTGAAGGGGAAGAAGGTGTTCGTGCGCGCCGACCTCAACGTCCCGCTCGACGACGCCCAGAAGATCACCGATGACACCCGCATCCGCGCCTCCGTCCCCACCATCAAGTTCCTCCTCGAGAAGGGCGCCAAGGTCATCCTCGCCAGTCACCTGGGTCGTCCAAAAGGTGTCACCCCAAAGTACAGCTTGAAGCCTCTTGTTCCACGATTGTCTGAGCTCCTTGGAGTGAAGTTGTAGTGATGGCCAATGATCACGGAA…
Carbon-nitrogen hydrolase	NIT2	K01501,K13035	map00380,map00460,map00627,map00643,map00910,map01100,map01110,map01120	0.445716	5.67e-19	-0.119555	0.02329	CGCCCGAGCAAGTGCTAGCAGGCTTAGCAGCAAAGCAAGCCTCCCCTGATGGCTCTGGTGCCCTCAGGCTCGGGTGCCGGCCAGGTGATCGCCGAGGTGGCGATGAACGGCGGCGCCGACCCGAACGCGACCACCGTGCGCGCTACCGTCGTGCAGGCGTCCACCATCTTCCACGACACGCCCGCCACTCTCGATAAAGCAGAGAGATTGATAGCAGAGGCTGCTGGGTATGGTTCACAGTTGGTTGTCTTTCCGGAAGCTTTTATTGGAGGCTATCCTCGTGGATCCACATTTGGCTTCGGGATCAGTATTAGTATTATTAACCCAAAAGACAAGGGAAAGGAAGCATTCCGGAGGTATCATGCAGCTGCTATAGATGTGCCTGGTCCAGAGGTTACA…
Broad-Complex, Tramtrack and Bric a brac		K10523	map04340,map04341	0.443962	8.07e-19	-0.413823	2.51e-16	ACCGTCGAGCACTCTGAGCCTCCGCCGTCGAGGCCACTATGGCGAGTGAGCACCACCTGTTCGAGATTGCGAGTACCCAGCTCGGCTGGAGGTCTCCTTTTACTAGCAACTCCTTCGTGATGTGTGACTCTTCGTGGTCTCCCTGCATAGAAGGCTATAACTGGCTATGCACCTACTCCACTGATTCCGCTGCTGGTACAGTGTCCTTCACCCTCAGTGGTCAGCCTTACAGCGAAATCCGTGAGCCTCTTAACGCATGGTTCAAGGTTAGCCTACTCGACCGCGAAGGCCAGCCGGTGCCTTCCAGGACCCGAGCCAGCTCGTTCCAGAACTGGAGGATCCAGCAGATGTGGCAGTGGGAGTGTCCCGGCTTCATCACCAGGGACGATCTGGAGCGGA…
Plasminogen activator inhibitor 1 RNA-binding		K13199		0.443932	8.12e-19	-0.320991	4.52e-10	GTCACACTCTACCTCCCGCCTCCAGCCCCTCGCCGCCGCCGCCGCCAAAAACCCTACCCTCTTCTCCCCCTTCCCTCCTCCACCTTTATTCTAATGGCGGCCCAACCCGTCCGACGAAGCTGCTAGTGCTTGAATCCACTCTCTTCATCAGGTACCTCGCGACCCTACTGAAGCCTCCCCGCCGCCGCTGCCATGGCCACCCTCAACCCGTTCGAACTACTCGGCGCCGACGAAAACGACGACCCCTCGCAGCTGATTGCCGCCGCGGAGGCGGCGGCTCAGAAAGCCGAGGCGAAGAAGTCCGCCGCAGCGCCTGCTGGGAAGGCTGTCCAGCCTGCGGCGGCCGCCAAGTTCCCGACCAAGCCCGCTCCCCCCTCGCAGACTGTGAGAGATGCACGC…
belongs to the protein kinase superfamily	SAPK8	K14498	map04016,map04075	0.443575	8.72e-19	-0.403719	1.52e-15	TGGTGTAACCCTCTATGTAATGGTTGTTGGTGCATATCCTTTTGAAGACCCAGAAGAGCCTAAGAACTTCCGCAAGACAATTCAGCGCATCTTGAACGTTCAGTATGCAATTCCAGACAACGTGAACATATCTCCAGAGTGCAGGCATCTAATTTCGAGGATTTTTGTTGGAGATCCTGCTATGCGAATAACAATCCCTGAAATCCGGAATCATAGTTGGTTCCTGAAGAACCTTCCTGCTGATCTGATGGATGATGATAGCATGAGCAACCAATATGAGGAGCCTGATCAGCCAATGCAGACCATGGATCAGATCATGCAGATTTTGACAGAGGCCACCATACCACCTGCCTGTTCTCGCAGTATAAATGTCCTAGCTGATGGATTGGACATGGACGA…
aldehyde oxidase	AAO3	K09842,K11817,K22417	map00380,map00906,map01100,map01110	0.441374	1.35e-18	-0.365115	8.56e-13	GAGCGGGGCGAAGTGAGTGGAGCTAGGGCAACTCGATCTCAAAGAAGGCTGGCAGTGGCTGCGGGTGGCATCGCCAGTTGTCCTTGGTCTCCAAAAATAGTGGGCGGGGCGTACCCCGAAGACCACCGTACGGGGTGCCGAGTTCTCAGCGGGGAGCCTCGCCTGGCCTTGACGCCTGCTCCATAGCGTGATCCGCCTGCCTGGCCGTCACACAAAACCAGCGAGGGCATTGGGCAACACCAAGGAAATGGGCCTACCACCTCCATGGGTGCAGTCAGAGCGCTTCTTCGGGCTTTCCACGCCGCCTCCGCAAGTGCGGGGCTTCTGCACGCCCGGTATGTGCATGTCCATCTTCTCTGCGCTTGTCAAAGCCGACAAGGCGGCTGATCGACCAGCCCC…
Belongs to the eukaryotic initiation factor 4E family		K03259	map01521,map03013,map04066,map04150,map04151,map04211,map04910	0.44107	1.44e-18	-0.262035	4.59e-07	AAACTCACCTGACCCGGCCCAGACAAGCCAGCCAGCCAGCTGTCCACCTCCTTGTCCTTGGACTCGACTCGCCGCAAGCCCGCAACCATCCCATCCGCCGCCGCCGCCATGGCCGACGAGATCGACACGAGGCCGGCCTCCGCGGGCTCCCGGGGCCGCCCCGCGCACGCTACGGAGGACGACGACAGGGAGGAGGGCGAGATCGCCGATGACGCCCCCGCGCCCGCCCTCCCCGCCACGCACCCGCTCGAGCACTCGTGGACCTTCTGGTTCGACAACCCGCAGGGCAAGAGCAAGCAGGCCGCCTGGGGGAGCTCCATCCGACCCATCCACACCTTCTCCACCGTCGAAGACTTCTGGGGCCTTTACAATAATATTCATCACCCTAGCAAGTTGGCC…
Belongs to the mitochondrial carrier (TC 2.A.29) family		K15104		0.440713	1.54e-18	-0.388673	1.98e-14	CGCCGCCTCCTGCTCCATCTACCTCGCTCTCGCCGCCCCGTTCGCTTCGCCTCCGCCCCGCTTCGCTCCCCCGAGCCCAGCCGAGCCGAGCGCAGCCCGATCCTGAGGTGGGGATGGCGGACGCGAAGCAGCAGCCACAGCAGGCGGCGGCGGCCACCACCGGCGTCTGGAAGACGGTCAAGCCCTTCGTTAACGGCGGGGCCTCCGGGATGCTCGCCACCTGCGTCATCCAACCTATCGACATGGTCAAGGTGAGGATCCAGTTGGGTGAGGGCTCTGCTGGTCAGGTCACGAGGAACATGCTTGCAAATGAGGGTGTCCGCTCCTTCTACAAGGGTTTGTCTGCCGGTTTGCTAAGGCAAGCGACGTACACGACTGCTCGTCTTGGATCCTTCAGGG…
This enzyme condenses acetyl-CoA with acetoacetyl-CoA to form HMG-CoA, which is the substrate for HMG-CoA reductase	HMGS	K01641	map00072,map00280,map00650,map00900,map01100,map01110,map01130	0.440166	1.72e-18	-0.0311876	0.555305	CTCCTCCTCCAGACGGTACGCCAGCCTGCCAGAGTCCCCCGACGCAGGCGTAGCTCCCGGCCACAGCAGAGCCCACGCCTTGACGCGCTCCGTGTGAGACTGTGAGTGGAGCGTACGGGCGCCGGCCGGCGGCCAGAGAAGAAGCGGATCGAGGAGGCTCGGCTCGGCTGAGTGGAGGAGATGGACCGCAAGGATGTCGGGATCCTCGCCATGGACATCTACTTCCCGCCCTCCTGCGTGCAGCAGGAAGCACTTGAGGTCCATGATGGGGCGAGCAAAGGGAAGTACACCATTGGACTCGGGCAAGATTGCATGGCCTTTTGCAGCGAGGTGGAGGATGTCATCTCAATGAGTTTGACGGTTGTCAATTCCCTGTTGAAAAACTACAAGATTGACCCC…
CHASE domain		K14489	map04075	0.440042	1.76e-18	-0.163872	0.00181127	GCGGGAAGGATGGGGAGGAGGTAGCCGGTGGACCTTGAAGGAGAAGCTGCTGCTGGTGTGGGTGCTGGTGGCCGCGACGTTCGGGGTGTACCTGCACTGGAACAGCCGCCACGCGGCGCTGCGCAAGGCGGAGGAGGGGCTCGTCAGCATGTGCGAGGAGCGCGCGCGCATGCTGCAGGACCAGTTCGCCGTCTCCGTCAACCACGTCCACGCCCTTGCCATCCTCGTCGCCACCTTCCACTACGAGAAGCACCCGCCCGCTCTCGACCAGGACACGTTCGCGGAGTACACCGCCAGGACGTCGTTCGAGCGGCCGCTACTGAGCGGAGTGGCGTACGCGCAGCGGGTGGAGCACGCCGACAGGGAGGACTTCGAGCGCCAGCAGGGGTGGATCATCAA…
Catalyzes the formation of S-adenosylmethionine from methionine and ATP		K00789	map00270,map01100,map01110,map01230	0.4398	1.85e-18	-0.248177	1.87e-06	CAAGGCCTGATGGGAAGACCCAGGTGACAGTTGAGTACCGCAATGAGGGTGGTGCCATGGTCCCCATTCGGGTCCACACTGTCCTCATCTCTACCCAGCACGACGAGACAGTCACCAATGATGAGATTGCTGCTGACCTGAAGGAGCATGTCATCAAGCCTGTCATCCCTGAGCTGTACCTTGACGAGAAGACCATCTTCCATCTTAACCCATCTGGTCGCTTTGTCATTGTGGACCTCACGGTGATGCTGGTCTTACTGGCCGGAAGATCATCATTGACACCTATGGTGGCTGGGGAGCCCATGGTGGTGGTGCTTTCTCTGGCAAGGACCCAACCAAGGTCGACCGCAGTGGAGCCTACGTCGCAAGGCAGGCTGCCAAGAGCATTGTCGCCAACGG…
Catalyzes the isomerization of citrate to isocitrate via cis-aconitate		K01681	map00020,map00630,map00720,map01100,map01110,map01120,map01130,map01200,map01210,map01230	0.439795	1.85e-18	-0.0675657	0.200907	GGGGCGATCTGAGTGACTGAGTGACGCTGACGCGTGCGCCTCGCCTCGCCTCGTTGCACTCGCCGCTGCTTCCTTTGCTGTGTGCTCGCTCGTTTTGGGTCTGGGATTTTGGTCGATCGACGGGCTTATCCTTCTACCCGGAGCCCCGAATTCGAATTATGTGATGTGACGCGGTTTTCGTCGCTTCGTGTGGATTTTTTTTTGTCTCCTGGGGGTTGAGGAGTAGATGGGCTCGCTCGCTAGCGTTTCACGCGGGGCTTGTCAACTGAATGAAGGGATGTGATCCAGATGCGTTGTAGCGATTTTTGGATAGTGGATCCATTGGCGCTGACTGGCCATTTCCTGTGTTGGCGCGTGGGTTCGTTTGATGTTTGGACGAAGATACCTCTGCTGGATTCG…
Regulator of Vps4 activity in the MVB pathway		K19476	map04144	0.43816	2.55e-18	-0.221166	2.29e-05	ATCCATCAAGCGAACCCTCCTTCCCTTCCTCCTCCTACGCCGCGTCGATCACGCGACGGTGCGCCATGTCGATGCTGGACGCCTTCTTCAGCAAGGGCGGCGGCGGCTTCCGCGGCGCCAAGTGCAAGACGCTGCTGAAGCTGTCGATCCCGCGGATAAAGCTGCTGCGGAACCGGCGGGAGCTGCAGCTGCGCCAGATGCGCCGGGACATCGCCAAGCTCCTCGAGGCCGGCCAGGAGGCCACCGCCCGGATCAGGGTGGAGCACATCATCCGGGAGGAGAACATGATGGCCGCGCAGGAGATCCTCGAGCTCTTCTGCGAGCTCATCGCTGTGCGCCTGCCCATCATCGAGGCCCAAAAGGAGTGTCCTATTGATCTCAAAGAAGCAATTTCAAGCA…
Stress-induced protein Di19, C-terminal		K22376		0.43815	2.55e-18	-0.200321	0.000129995	ATGGACGAGGAGCTCAGGCCCGAGTTCGCCTGCCCCTACTGCTACGAGGACCACGACATCGGATCCCTCTGCGCGCACCTCGAGGAGGAGCACCCGTACGAGCCCCAAGCCGCGGCTTGCCCTGTTTGCTCAGAGATGGTTACGAAGGATATGGTTAACCATATTACTATGCAACATGGATATTTATTCAAGAATCGTCGCCGGTTGCGCAGATTCATTATTCCAGGCAGCCAGGCCCTTTCTTTACTGAGCCGAGATCTACGGGAAGCCCATTTGCAGGTGCTTCTAGGAGGCGGACATAGGTCAAGCAACAATAACAGCACCACAAATATTTCAGCTGATCCTCTTCTGTCATCATTCGGCCTTAGCTTCCCTACATCAGATGCAGAGCAAACATCC…
protein heterodimerization activity		K08516	map04130,map04138	0.43729	3.02e-18	-0.243105	3.06e-06	GGGGTGCGACCGAATCCAACAGACGAGGAAAGGGGCGCTTGCTTCGTGTTCCTTCTCGGCTGCGATCTCCGTCCATCCATCCATCCAGCCGTCTCGGCGCAGCCAAGAGGTCGTGTGCGCGCGGATCACTGCGTCGAAGGGATGAAGATTACGGCGCTCCTGGTGCTGAAGCCGTCGACCTCCGGAGCCGGGAGCTCCTCGTCCGGCGGCGAGTCGGGCCCGGAGGCGGTGGTGCTCGCGAACGCGACGGACGTCAGCCACTTCGGCTACTTCCAGCGCAGCGCCGCCCGCGAGTTCATCGTCTTCGTTGCCCGCACCGTCGCTCAGCGCACCCAGCCAGGCCAGAGGCAGTCCGTCCAGCACGAAGAATACAAGGTCCACTCCCACAACAGAAATGGG…
Belongs to the synaptobrevin family	SEC22	K08517	map04130,map04145,map05134	0.437188	3.08e-18	-0.100359	0.0571248	GTCGTCCCATCTCTCTCGTGGTCTCCCCGCCCTCCGCCTCCCTCGCGCGGAACCCAGGCGGCCGCCGCCGACGCCACGCAAGGCATGGTGGCGCTTTTACATTACCTATGCTAGTTTGCCTCATGCTATATTTCCAAAATGGTGAAGCTGACTATGATAGCACGTGTCACTGATGGCCTTCCATTGTCGGAGGGATTAGATGATGGTCGGGATCTGAAGGATGCTGACTTCTACAAGCAGCAAGCAAAACTGTTGTTCAAGAACTTGTCAAAAGGGCAGCATGAGGCATCAAGGATGTCAATTGAGACTGGACCATACCTTTTCCACTACATCATTGAAGGCCGTGTGTGCTATTTGACTCTGTGTGATCGTTCTTATCCCAAGAAACTTGCATTCCAA…
ATP synthase (E/31 kDa) subunit		K02150,K22450	map00190,map00380,map01100,map04145,map04150,map04721,map04966,map05110,map05120,map05323	0.437126	3.12e-18	-0.384709	3.81e-14	AAGATGAATGACGCCGATGTAGCCAAGCAGATCCAGCAGATGGTGCGGTTCATCCGCCAGGAGGCCGACGAGAAGGCCAACGAGATCTCCGTCTCCGCCGAGGAGGAATTCAACATTGAGAAGTTGCAGCTTGTTGAAGCTGAGAAAAAGAAGATCAGGCAAGAGTATGAACGCAAAGAGAAGCAGGTTGAAGTACGGAAGAAAATTGAGTACTCTATGCAGTTGAATGCTTCTCGCATCAAAGTTCTTCAAGCTCAGGATGATCTAGTTAACAAAATGAAAGACGATGCCATGAAGGAACTCCTTCGTGTCAGCCACAACCACCATGAATACAAGAATCTTTTGAAAGATCTAATTGTTCAGGGCTTGCTCCGTTTGAAAGAGCCTGCTGTATTGCTC…
Belongs to the universal ribosomal protein uS3 family		K02985	map03010	0.43709	3.14e-18	0.0222098	0.674494	CCAAGGGTTGTGAGGTTATTGTGAGTGGAAAGCTCAGGGCCCAAAGAGCCAAGTCCATGAAATTCAAGGATGGCTACATGATCTCATCTGGTCAGCCAGTTAACGAGTACATTGACTCAGCTGTGAGACACGTCCTTCTCAGACAGGGTGTTCTTGGTATCAAGGTGAAGATCATGCTTGACTGGGACCCGAAGGGCAAGGTTGGCCCCATCACCCCTCTTCCGGACCTGGTGACCATCCATACCCCTAAGGACGAGGATGAGCTGCGCCCTCCGGTCTTGGCACCTGAGGTCTAAGGTCACAACATTGTCCTTGAAATGGCAGTTTGGTCGGGTCCTAGCTAGGTTTCTATCTTATGATAAGGGCAATGCTAAGACAGTTGGTTACCTTAAGCTTTAT…
Belongs to the class-II pyridine nucleotide-disulfide oxidoreductase family	NTRB	K00384	map00450	0.435542	4.25e-18	-0.0824919	0.118195	AGGTGTGAACTGTAATTTCAGATTTCAGAGCGCGCAGGCCAAGCCAAACCGCCGCGCCGCCGCCGCCGCCGCCGTGAAGCCAAGCCAAACCGCGTAAGCAGCCATGGAGGGATCCGCCGCCGCGCCGCTCCGCACGCGCGTCTGCATCATCGGGAGCGGCCCCGCGGCGCACACGGCAGCCATCTACGCGGCCCGCGCGGAGCTCAAGCCCGTGCTCTTCGAGGGCTGGATGGCCAACGACATCGCCGCGGGCGGGCAGCTCACCACCACCACCGACGTCGAGAACTTCCCGGGCTTCCCCAACGGCATCATGGGCGCCGACCTCATGGACAACTGCCGCGCGCAGTCCCTGCGCTTTGGCACCAACATCCTCTCCGAGACCGTCACCGCCGTCGACTT…
protein heterodimerization activity		K11254	map05034,map05203,map05322	0.435223	4.52e-18	-0.310271	1.79e-09	GCAGGAACACGAGCCATCAACCTACTACTTCCAAGGGCAGGGGAGGCGACCTGGCGGCGGAGTTCGGCAGGGGCAAAGGGCGGCAAGGGGCTCGGTAAGGGGCGCGCGAAGGTCCCGCGGCAGGTGCCTGCGTCGATCAACATCCAGGGCATATAACGAAGCGGCGATCCGCGGAGGCTGGCGAGGAGGGGTGGTGTCAAGCGTATCTCTGGCTTGATCTACGAGGAGACCCGCGGCGTGCTCAAGATCTTCCTCGAGAACGTCATCCGCGACGCCGTTACCTACACGGAGCACGCCCGCCGCAAGACCGTCACCGCCATGGACGTCGTCTACGCCCTCAAGCGCCAGGGTCGCACCCTCTACGGCTTCGGCGGCTAGGTTAGGTCAGGGTGGTTGCCT…
fructose-bisphosphate aldolase		K01623	map00010,map00030,map00051,map00680,map00710,map01100,map01110,map01120,map01130,map01200,map01230	0.435066	4.66e-18	-0.29194	1.67e-08	CCGTCCATCTGCCTAAACCATTCCTCCCAACAACACCGCCTCCTCTGCAATCCTCCTCGTAGCCTCCGTCGAGCATCGATCATGTCGGCCTACTGCGGAAAGTACAAGGATGAGCTCATCAAGAATGCTGCCTACATTGGCACCCCTGGCAAGGGTATCCTTGCTGCTGATGAGTCCACTGGCACCATTGGCAAGCGCCTTTCCAGCATCAATGTTGAGAACGTGGAGGAGAACCGCCGTGCCCTCCGCGAGCTCCTTTTCTGCTGCCCTGGTGCCCTCCAGTACATTAGTGGTGTGATCCTCTTCGAGGAGACCCTCTACCAGAAAACCAAGGATGGCAAGCCCTTCGTTGATGTCCTCAATGAGGGAGGTGTGCTCCCTGGCATCAAGGTTGACAAG…
Enoyl-(Acyl carrier protein) reductase		K13237	map04146	0.434834	4.88e-18	-0.29499	1.16e-08	GCCGTCCTCCTCCCGAACCCAAACAAACCTAACCGCCAGCCACCTGTCAAGTACTCGTTCGGTGCTTCCCCATCTGCGCCCCCCGAGGCCTCCGGAACGGCAAGGCCGTCGCTGCAACATTGCGCATTTTGGCAAGCTTGACATTCTTGTCAACGGTGCAGCTGGAAACTTCCTTGCTTCCCCGGAGGATTTGACGCCCAAAGGATTCCGGACTGTTCTTGAGATCGACACTTTGGGTACATATACAATGTGCTATGAAGCCCTCAAGTATCTAAAAAAGGATGGGCCAGGAAAAGGCCAGTCCACTGGTGGCCTAATCATTAACATAAGTGCAACACTGCATTACAGTGCGTCTTGGTACCAAATTCATGTCTCTGCTGCTAAGGCTGGGGTTGATAG…
Belongs to the complex I 20 kDa subunit family		K03940	map00190,map01100,map04714,map04723,map04932,map05010,map05012,map05016	0.433053	6.89e-18	-0.206175	8.12e-05	ATCCCCAAATCGGTCTACGCTTCCACCCCCTCGTCCACGAGGTGAGGAAACCCTAGCGACCGACCATGGCGCTGCTCCCGCGCACCGCGCGGCTGGCCCTCCTCTCCACCCCGCGGGCCTACTCCGCCGCCAGCTGCTGCGGGCGCCTCCCCGACGTCCCCAGCGCCATACGGGGGCGCGCCCCCGCCGGCGATGTCGAAGACGGCCGAGTTCGTGGTCTCCAAGGTGGACGACCTGATGAACTGGGCGCGTAAGGGCTCGATCTGGCCCATGACCTTCGGGCTCGCCTGCTGCGCGGTGGAGATGATGCACGCCGGCGCGTCCCGCTACGACTTCGACCGGTTCGGCGTCATCTTCCGTCCCTCGCCGCGCCAGTCGGATTGCATGATCGTCGCCGGC…
Calreticulin family		K08054	map04141,map04145,map04612,map04918,map05166	0.432104	8.27e-18	-0.321874	4.02e-10	GCGGACGCTTCGCTCTAGTTGGAAGGTTTCGAGGAACTCCCCCGGCTCGAGGAGATCGGGACAGAGAGGATGATGCGAGGGCGCGCGCTGCTGCTGCTCCTGGTCTCGGCGCTGCTCGTTCAGATCCGCGCCTCCGACCCGCTGCTGTACGAGCCGTTCGACGAGGACTTTGAGGGGAGATGGGTCGTCTCCAAGAAGGATGATTACCAAGGTGTGTGGAAACATGCCAAGAGTGATGGCCATGAGGACTATGGCCTCCTTGTCAGTGAGAAGGCAAGGAAATACGCCATAATCAAGGAGCTCGATGAGCCAGTTACCTTGAAGGATGGGACAGTGGTCCTGCAGTTTGAAGTGAGACTTCAGAATGGTCTTGAATGTGGAGGTGCCTACATTAAGTAC…
BEST Arabidopsis thaliana protein match is		K20283		0.430872	1.05e-17	-0.247599	1.98e-06	CCCGACGCAATAAAAAGATTCTCTCTCCCTTTTTTCTCTCCATCCACCCGCTTCTCTCTCCCTTCTTGCCGTGGTTGGTTTTTGGTTCTACTTCTGGCGGCTGATCGCCGCTCGCTCGCCTGCAATCGCCGAGGGAGAGGAAGCAAGAAGGATCGCGCCGCCGGGACCTCTCTTCCAAATCCCAATCCAAAGGGACGGACAGCTGAAGTAGCTGTGGGATATGGAAGTCGAACAGGCCGCCGAAGTAAGCGCTCCAGAGACGGACGATCTTAAGGCGCCTGATAAGACGCTGGCACACGATGATGAAAAAGAAAATATACCGAATGGTAATACGAATTTGCAAGTGAAGGAAGCACACAATGATGAAGATGATGGAACAGGATCTGATGGGTTTGAGCT…
ubiquitin		K08770	map03320	0.430553	1.11e-17	0.160817	0.00220872	CATGCAAATCTTCGTCAAGACCCTCACTGGCAAGACTATCACGCTTGAGGTCGAGTCTTCTGACACGATCGACAACGTGAAGGCCAAGATCCAGGACAAGGAGGGAATCCCCCCGGACCAGCAGCGTCTCATCTTTGCTGGCAAGCAGCTTGAGGATGGCCGCACCCTCGCTGACTACAACATCCAGAAGGAGTCGACTCTCCACCTTGTGCTCAGGCTCAGGGGTGGCATGCAGATCTTCGTCAAGACCCTCACCGGCAAGACTATCACCCTTGAGGTGGAGTCCTCGGACACCATTGACAATGTGAAGGCGAAGATCCAGGACAAGGAGGGCATCCCCCCAGACCAGCAGCGTCTTATCTTTGCTGGCAAGCAGCTTGAGGATGGCCGCACCCTTGC…
ATPase required for the post-translational delivery of tail-anchored (TA) proteins to the endoplasmic reticulum. Recognizes and selectively binds the transmembrane domain of TA proteins in the cytosol. This complex then targets to the endoplasmic reticulum by membrane-bound receptors, where the tail- anchored protein is released for insertion. This process is regulated by ATP binding and hydrolys…		K01551		0.430408	1.15e-17	-0.0225077	0.670383	TTTTTTTTTTTTTTTTTTTTTTTTTTTTTTTCAGCAAAAAGAATGGATCTATATATCTTGTGTGAATCAAACACTTCTCTGCTGATAGCTATTACAAATCTAAACATTTCGATGAGGAAACATGATAGTGAAATCAACAAGAGTGTAATGACACGAAAAATTTGAGCGTCTCTCTCTAACTCTGTTTTCTTCGTAGCTTCTGTCAGGTTTTACACACCTTGACCTGTGAAAAAAAAGGATCACGCTGACTGCTTCCCTTTCCTAACCCTATCTAATTCTGCCTCAGCTTCTTGCAGTGCAGATTTTAATAAAGTTATTCTCTCTTCGAGCTCCTCGACGGTGCCCCTTTTAAGAGCAGACTCGTATGGTGTAAGGAAGTGCTGGGAAAAGTTTTGTAGA…
GYF domain-containing protein		K18730		0.430044	1.23e-17	-0.307637	2.49e-09	ATCCCGGTGGACCCGACGCCCTCGTCGCTCGCTCGCCGCCTCGCAAAAACCCTGATGACAAGGAGAAGAAACTCCAGGTCAGACAAGAAGGTTGATACAGAGAAGGATGAAACCCATGCTGATAAACAGACCTTCACAGGAAGGCTGCTGTCTGAGTCCGATTCCCGTGATAAATGGAGGCCTCGTCACCGGCAGGAAAGTCATTCTGTCGGAACAGCAACGTACCGTGCTGCTCCAGGCTTTGGATCCGAGAAAGGGCGTGTTAAGGACTCAGATATTGGTTTTGCTGCTGGAAGAGGCAGGGGAAACTCGAACTCAGTTGCATCCTTCAACCGGCCATCATCTGCAGGATCAATCGGTGCTCCATCTGTGCATGGGAAGTCTGCAAAAGCTGCTGTT…
HAUS augmin-like complex subunit 2		K16585		0.42999	1.24e-17	-0.260535	5.36e-07	AGACGCTCCCGGTCTCCTCCGCCTTCGCCCGCCGGCCGGCCCCCCTTCTACACGACCTCGGCGCCGGCGACGCCATGGCGGCGGCGCAGCCGAAGCCGGCCAAGAGGCTGGGCGGCATGGCGGAGGCGCTCGCCATCGCTGCCGACCTCGGATTCCCCGCTCCTACCCCGCAGGAAGATCAGACTAACTCTGACAAAAGCGATGATTTGGTGAAGGTTTTGAGGGAACTGACTGTCGTGCAGAGGAACATTGCCAACTTGCAAGTGGAGCTACAGGGAAGAAAGGATGATAAAAACATTGCTCATTTGACTCATGTGAGTGAGATGGAAAAAAAGTGTGAATCTTTGGCCAGAATAACTACTATTTTGAAAGATGTAATTCAGAACAAGGATCGCATTA…
Glycosyl hydrolase family 3 N terminal domain		K01188,K05349	map00460,map00500,map00940,map01100,map01110	0.429974	1.24e-17	-0.319521	5.48e-10	CCTCAGAACCACGTCTCGGCGGCGACACAGATGATAGCTCCGTGTCGCTCAACGCTCTCTCCTATATAGAGTACGCGAACACTCAACACAAGTACAAGGATCAGAAGCAGCCTATCGCTGTTCGCGTCAAGGATCTGCTGAGTCGGATGACTCTTGCTGAAAAGATTGGCCAGATGACCCAGATTGAGAGGGAAAATGCCACAGCCGACGCACTGGCGAAATACTTCATAGGTAGCGTACTGAGTGGCGGAGGCAGTGTGCCTTCTCCTCAAGCATCTGCTGAGGCTTGGGCCTCCATGGTAACTGAGATGCAGAAGGGCGCTCTTTCTACACGTCTAGGTATCCCGATCATCTACGGTATTGATGCCGTGCATGGTCACAATAACGTCTACAAAGCTA…
Mitochondrial import receptor subunit	TOM40	K11518	map05014	0.429087	1.47e-17	-0.395583	6.19e-15	AGGTTTGACTTCACAAAACCGTTGAATCAAAAGTTTTCTCTTAGCCACAGCGTTTTTATGGGCTCCTTAGAAGTTCCAGCCCAGGCATCTGAAACTATTAAAGTTCCAACTGCGCATTATGAATTTGGTGCCAATTTTTTAGATCCAAAGTTAATGCTCATTGGAAGGGTGATGACAGATGGAAGGCTTAATGCTCGTGTGAAATGTGATTTGACAGACAATCTGACGCTGAAAGTAAATGCACAGCTTACCCAAGAGGCACATTACTCACAAGGAATGTTTAACTTTGACTACAAGGGAAGTGACTATCGAGCACAATTCCAAATTGGGAACAATGCATTCTATGGTGCAAATTATATTCAGAGTGTTACTCCGAACCTATCAATGGGAACTGAAATG…
Divergent PAP2 family		K09775		0.428786	1.56e-17	-0.304899	3.5e-09	ACTCCAATCAGCAGCTGATCTCTACCCCGCGCCGAGAGGCCGCGACCGCGCGATAGAGGTCGCGCCGGCGCATCAGCTGCTCTTTCCTTCACTCCAAGAGCAGAGCAAACAAATCCGGGGGCGTCCCGCAATACAATACGGCAGCTTATTGCCGTCGCCATTGGTGCGGTGCGTGCGAGCCCGAGCCGTGCGACGCAGCGCAGGCAGGGACCAGGGAGAGAGAGAGAGACGACGAGAAGGAAGCGAAGCGAAGGAGGAGCTTTTTAGCGAGCGCGGCCGCGGATCGCGGAGGCTGTATATATAGTCGGAGGGCGCGCGCTCCGGTCCGGTAACGTGACGTGCTGCAGGGGGGGCGCAGGCAGGCAGGATTAGGCAGGGCAGCGCCGCGCCGGCCGGACC…
Tubulin is the major constituent of microtubules. It binds two moles of GTP, one at an exchangeable site on the beta chain and one at a non-exchangeable site on the alpha chain		K07374	map04145,map04210,map04530,map04540,map05130	0.428188	1.75e-17	0.14806	0.00487768	CTAGCCGAGCACCGCAGAGACAGGCGTCTTCGTACTCGCCTATCTCCGCGACTCAAAGCTTTCTCCCATTTCCCACCGCCGCCGTCGCTCCACCCTTCCGACGACATCATGAGGGAGTGCATCTCGATCCACATCGGCCAGGCCGGTATCCAGGTCGGAAACGCGTGCTGGGAGCTCTACTGCCTCGAGCATGGCATTCAGGCTGATGGCCAGATGCCCGGTGACAAGACCATTGGGGGAGGTGATGATGCTTTCAACACCTTCTTCAGTGAGACTGGCGCTGGGAAGCACGTCCCTCGTGCTGTGTTTGTTGACCTTGAGCCCACTGTCATCGACGAGGTGAGGACCGGCACCTACCGCCAGCTCTTCCACCCTGAGCAGCTCATCAGTGGCAAGGAG…
ABC transporter E family member 2		K06174		0.428056	1.79e-17	-0.231941	8.74e-06	GGCCGCCGCTACGCTTTTGCCTCCATCGCCCACTCCTCTTCGGAGCCTCTCTTTCGGCGGCGGCGCAAGAAGAGATGGCGGAGCGGCTGACCCGTATCGCCATCGTCAGCGAGGACAAGTGCAAGCCCAAGAAGTGCCGCCAGGAGTGCAAGAAGAGCTGCCCCGTCGTCAAGACCGGGAAGCTTTGCATTGAAGTGACTCCGGCGTCGAAACTCGCTTTTATTTCCGAAGAGCTGTGCATAGGTTGTGGTATCTGTGTAAAGAAATGCCCATTTGATGCCATTGAAATCATCAACCTTCCAAAGGACTTGGAAAAGGATACCACTCATCGATATGGGCCTAATACCTTCAAGTTGCACAGGTTGCCTGTCCCGAGGCCTGGTCAGGTTTTGGGCCTTG…
starch synthase 3, chloroplastic amyloplastic	SSIIIA	K00703	map00500,map01100,map01110,map02026	0.427835	1.87e-17	-0.444106	7.84e-19	ATCAGGGAGGGGTGTGAGTGAGTGAGAGGGGAGGTTTTGCCGCCGGCAATGGCGATGAATCTCCGGGCGAGAGCCGCCTCTGTCCCGCGGGGCAGGCCGCCCTCGTCGTGCGCCCGGCCGCTGCCGCCACTGGCCTCACGCTGTCTGTCATAAGGTGCAGCAGATTCACGAGAGGCGAGCTCGTTCGATGCATGGTATCAAGTTCAGATTATCCTAAGAGGAACCCAAGGAGGACGTCGACTTCTAAGAGCAAGGGCGTCGCCTCTGGAGGGTATGCTTCAAGACCTACTGCTGAATCCAGCACGAAGAAGATAGAGCAGAGCAGCAACGATGAAGGTGATTTTAGCAGAACCAATGGGTCACTCTATGGTGAGGCAACAGAGCAGGCAAGTACTGCAG…
Acts as subunit of the RNA polymerase II elongator complex, which is a histone acetyltransferase component of the RNA polymerase II (Pol II) holoenzyme and is involved in transcriptional elongation	ABO1	K11373		0.427263	2.08e-17	-0.354765	4.07e-12	AGACCAACAAAAATACAGCCGCCGTCCCCTGCCGACTCCCGCCCACGGCCGCCGCCGCCTCTCTTCCACCAGCCGTTGCCCGGCTGCCGTCTCCAGCGGGCCCCAAAAAGCGAGCGAGCGAGACAGATACAGAGGCAAACCCTCGACGTCGGCAGCGCGGCGTCGGCGTCGGCGAGATGAAGAACCTGCGCCTTGTGACGAGGCTCCCGCAGCAGCTCCAGCTCCAGATAGACGGCGAGACCCTCGTCGCCTCCGCCATCGACGCGGAGCGCCGCCGCGCCTTCTTCGCCTCCTCCGCCAACTTCATCTACACCGTCTCACTCCCCGCGTCCTTCACCCGGGAACAGCAACCGCTGCAATGGAGCAAAATTGCTACTCAACACTCCGACATGGAGGAGG…
MADS-box transcription factor		K09260	map04013,map04022,map04371,map05418	0.426784	2.28e-17	-0.25419	1.03e-06	GGAAAGCAGAAGAGCCTTCGCTCGACTTGAACTTAGAACATAGCAAATACGCAAATTTGAATGAGCAACTTGTGGAAGCAAGCCTTCGACTCAGGCAGATGAGAGGTGAAGAACTTGAGGGATTGAGTGTTGAAGAACTCCAGCAATTGGAGAAGAACCTGGAAACTGGTCTGCACAGGGTGCTTCAAACAAAGGATCAACAATTCTTGGAACAGATCAGCGACCTGGAACGGAAGAGTACACAGCTGGCAGAGGAGAACATGCAACTGAGGAATCAAGTATCCCAGATACCCCCATCTGGCAAGCAAGCAGTTGCTGATACTGAAAATGTTATTGCTGAAGATGGGCAATCCTCTGAATCAGTGATGACTGTGTTGCACTCTGGAAGTTCACAGGATA…
Lissencephaly type-1-like homology motif		K11789		0.425281	3.03e-17	-0.418426	1.08e-16	CAACTGCCACTTAAGAGGAAGCTTGTGGATGTGAAGGATAATAATTCTGCATCGGCATCGAAGCGCCTTGCAACAACTGATCAAATGTACCAACCCTCTGCATTCCAAACTCCTGCTCCTACTCGCAAAGGTCTGTCGGTAGCAGTAGATTCTCCTACTTCATTTCATTGTGGTCGGACAAACTTCAACAATGTTTCTACTGACAACTTGGACAATTCTCAAGGCACACCAGGAGCGTTGACCACTACAGCACTTTCTGGTGTGAATGATCAACAATCAGGAAATTTGGAGCGTATGACACTTGACTCACTGGTTGTACAATACTTGAAACATCAACACCGCCAGTGTCCTGCTCCAGTTACAACTTTGCCACCACTTTCTCTTTTGCACCCTCATGTT…
NB-ARC domain		K19613	map04014	0.425143	3.11e-17	-0.197596	0.000161071	TTTTTTTTTTTTTTTTTTTTTTTTTTGTTTTTTTTTTTTTTTTTTTTTTCAACTCGCAAACCACAGTCCATAGTATATATATATCATACGATTTGCCATCTTGCTCACCACACAACGAAATTGCATAGACACAGACGAGCGTGGCGTGGCAGGGCCGACCTGACTGAAATCAGGGTTCAAATTAGGCCACCCAATACTACACATCTGGTGTACTGACGAGACGACAAGCAGGCCCATCATGTTAGCTGAACAACAGAGCACAAACGTTTGTTCTTCTTGATTCTGTAATTCCATACTCCTATGCGACGAAGATCAAAGCTTCACACTACACTGGCACGTAGAGAATTCATATCATTTGAAGACTCCCAGCTCCCAGGTGCAGTGGGCCCGATTAAGCAG…
Belongs to the adenylate kinase family		K00939	map00230,map00730,map01100,map01110,map01130	0.424995	3.2e-17	-0.35999	1.87e-12	ATCGAGGGAGAGTCAGAACCTGCAAGCCTCGAGCGGAGCGCTCTTCCCGTTGCGGCGGCGGCGGAGATGGCGGTGAATCTGGAGGACGTGCCGTCACTGGATCTGATGCACGAGCTGCTCCGCCGCATGAAGTGCAGCTCCAAGCCCGACAAGCGCCTCATCCTCATCGGCCCACCCGGCTCTGGAAAGGGAACTCAGTCTCCCATTATTAAGGATGAATATTGCCTGTGCCATTTAGCCACTGGTGATATGCTGAGGGCTGCTGTGGCGGCCAAGACACCTCTAGGTATCAAAGCAAAAGAAGCTATGAATAAGGGAGAGCTTGTTTCAGATGACTTGGTTGTGGGGATTATTGATGAAGCTATGAAGAAACCTTCATGCCAGAAAGGTTTCATTCTT…
regulation of response to stimulus		K03231	map03013,map05134	0.424416	3.56e-17	-0.445648	5.75e-19	CATTCTTCCCCGAGTCGCCGTCGTCTGCTCCTTGCTGCGGTTCTGCGCCTCCACACAGCTTTGGCCTCTATCTCTTGCAATGTAGCGTTTCTTCTCGGGTTTTCATCCTCCCTCGCGCGACCTCTCTTCTTAGCTGCTTGATGCGATAGAGACTGGATCAAGGTTGTACTATGTCGCCTCTCCGTGTCTGTAATTGGTCCTCTGTTTGCGATTGATGATAGCTACTGCGCTTCAAGCCCCTTAGGGTTTTGAGGTTTTGCTTGCTCTCTTGTTTCGATGATCTGATCCTAAGACATTTTCTTACGGATCCGGTGAATTACTTACGTGCCGTCGTTGGACGACTTATTGATTGTGCTTGTGGTCTTGTTAAGTGGTCTTAATAAAGTGTCGGATCGAATT…
Ribosomal protein L24e	RLP24	K02896	map03010	0.424372	3.59e-17	-0.071344	0.176801	CTAGCGGCCGCAGTCGGCCAGTTGCGCGTGCTCTCCGCCGCTCACCAGCCGCCAGCTCGCCCAACGCCGCTCGTCGGCCGCCTGCCCGACCGCAGTCGCGTATCACCAAACCTCCTATTGTTGCTGCCGATCGGGGGCCCCGTAAGACGTTACCAAGGAAGGCGGCACCATGAGGTTGGAGAAGTGCTGGTTCTGCTCCTCCACCATCTACCCCGGCCATGGAATCCAGTTCGTCCGCAACGATGCCAAGATCTTCCGCTTTTGCCGGTCAAAGTGTCATAAAAATTTTAAGATGAAGAGAAATCCTCGTAAGGTTAAGTGGACAAAAGCATACAGGCAATTGCATGGCAAGGACATGACAAAGGATACAACCTTTGAATTTGAGAGGAAGAGGAACAG…
Belongs to the synaptobrevin family		K08511		0.424322	3.63e-17	-0.179672	0.000614581	GAGCTCCACCGCACCAGCGGCGGCGGCGAAGAGCGGTGGCCGAGTCTGTAGGCGGCGGAGAAGGAGGAGGAGGTGAGCCGGAGCCGGAGTAGAGCCGAGGCGATGGGGCAGCAGTCGCTGATCTACGCGTTCGTGGCGCGGGGCACCGTGGTGCTGGCCGAGTACACCGAGTTCACCGGCAACTTCACCACCATCGCCGCGCAGTGCCTGCAGAAGCTCCCCGCCAGCAACAACAAGTTCACCTACAACTGCGACGGCCACACCTTCAACTACCTCGTCGAGGACGGATTCACGTATTGTGTAGTTGCTGTTGAATCAGTCGGGCGACAGATCCCCATAGCTTTCCTGGACAGAGTTAAGGAAGACTTCACCAAAAAATATGGAGGCGGGAAAGCAGCT…
Tubulin is the major constituent of microtubules. It binds two moles of GTP, one at an exchangeable site on the beta chain and one at a non-exchangeable site on the alpha chain		K07374	map04145,map04210,map04530,map04540,map05130	0.424227	3.69e-17	-0.0121436	0.81839	CAGACCAACCTGGTGCCCTACCCGAGGATCCACTTCATGCTTTCTTCCTACGCTCCAGTTATCTCCGCTGAGAAGGCCTACCACGAGCAGCTGTCCGTGGCTGAAATCACCAACAGCGCCTTCGAGCCATCCTCCATGATGGCCAAGTGTGACCCCCGCCATGGCAAGTACATGGCCTGCTGCCTCATGTACCGTGGTGATGTGGTCCCCAAGGATGTGAACGCAGCTGTGGCCACGATCAAGACCAAGCGCACCATCCAGTTCGTGGACTGGTGCCCAACTGGCTTCAAGTGTGGCATTAACTACCAGCCTCCCAGTGTGGTGCCTGGCGGTGACCTGGCCAAGGTGCAGCGCGCCGTGTGCATGATCTCCAACTCCACCAGTGTTGTGGAGGTGTTC…
Flavodoxin-like fold		K03809	map00130,map01110	0.423602	4.15e-17	-0.269419	2.1e-07	ACACACCAAGGCAGGAGCGCGGATCCATTCGGCACAGCCCCCCCTGCTCTGCCCCCGCCCGCCGCAGGAGTTCCCAGATCTCCCTCCGGCCACAGGAGCTCCGAGCCCTCTCCAATGGCGGTCAAGGTCTACGTCGTGTACTACTCCACGTATGGACATGTTGGCAGACTAGCTGAAGAAATCAAAAAAGGTGCCTCATCTGTTGAAGGTGTTGAGGCTAAAATATGGCAGGTCCCTGAAACTCTCCCTGAAGAAGTGCTTGGAAAGATGGGCGCACCCCCTAAGCCTGATGTGCCAGCCATCACACCGCAAGAACTTGCAGAGGCTGATGGAATCCTCTTTGGGTTTCCGACAAGGTTTGGGATGATGGCAGCGCAAATGAAGGCGTTCTTCGATGCT…
60S ribosomal protein		K02889	map03010	0.423497	4.23e-17	-0.162411	0.00199237	GCTAGGCGCTCCCGACACGTCCGCTGCGCTGCCCGATGCAGACGCAGGAGGAGGAGGAAGATGCCGGCGGGGCACGGGCTGCGGTCGCGGACCCGCGATCTGTTCGCGCGGCCGTTCCGAAAGAAGGGGTACATCCCGCTCACCACTTACCTGCGCACCTACAAGATCGGCGACTACGTTGACGTCAAGGTGAACGGCGCTGTCCACAAGGGGATGCCGCACAAGTTCTACCACGGCCGCACCGGTCGCGTCTGGAACGTCACCAAGCGCGCCATCGGCGTCGAGATCAACAAGCAGGTTAATGGACGCATCATCAGGAAGCGGATTCATGTCCGTGTGGAGCATGTGCAGCCCTCACGTTGCACAGAGGAGTTCTGCTTGAGGAAAGCCAAGAACGAC…
Tubulin is the major constituent of microtubules. It binds two moles of GTP, one at an exchangeable site on the beta chain and one at a non-exchangeable site on the alpha chain		K07374	map04145,map04210,map04530,map04540,map05130	0.42176	5.85e-17	-0.186922	0.000362836	GCTTCACCTCGGCGTCTTCACAAACGCCGGCGCTTCCACTCTCGACCGATCCTCGACCATTCCCCTTTCCCTCCTCCCCCGATCGGCCTTCGCGAGAGTCCCGGTCTCTTCCGAAGCCGTTGCGCGCGGTTGTTGTTTGAGAGGAGAGGAGGAAGATGAGGGAGTGCATCTCCGTCCACATCGGGCAGGCCGGCATCCAAGTCGGCAACGCGTGCTGGGAACTTTACTGCCTCGAGCACGGCATCCAGCCTGATGGCCAAGTGCCTGGAGACAAGACCGCGGGACACCACGATGACGCCTTCAGCACCTTCTTCAGCCAGACTGGTGCAGGGAAGCACGTGCCCCGTGCAATCTTCGTTGATCTCGAGCCCACTGTGATCGACGAGGTGCGCACTGGCA…
Ribonuclease H protein		K15053	map04144,map04217	0.42088	6.89e-17	0.0217506	0.680851	AGATTGGTTGGAGTTGCCCTAAAATATCTCCCCAAACCACCCTACCCCAAACCCAAATCGGCACCCCGGAATCCCCGATTCCGCTCTCTTCCTCTCTCCCTCTCTCCCCCCACCGCAGCAGCAGGCGAGCGCGAGGCGGAGGTGGAGGAGGAGAGATGGAGTTGGACCAGGGCAAGCTCTTCATCGGCGGCATCTCCTGGGAGACGACGGAGGAGAAGCTGAGCGAGCACTTCTCCGCCTACGGCGAGGTTACGCAGGCCGCCGTCATGCGGGACAAGATCACCGGCCGCCCCCGCGGCTTCGGGTTCGTCGTCTTCGCCGACCCCGCCGTCGTCGACCGAGCGCTGCAGGACCCCCACACCCTCGACGGCCGCACGGTCGATGTGAAGCGGGCACTCT…
Stress-induced protein Di19, C-terminal		K22376		0.420466	7.44e-17	-0.30725	2.62e-09	CCTGCGCTCCAGCTCCCCTCCAACCTCGGCCAAAAATCTGCGGCGAGCTCTGATCCGATCCGACTACTCCCCACGCCGCAGAAGCCGCGCGAGCTGATCGCGCGGGGGTCGAGGAGAGGAGAGGACAGGCGCTGCGGCTGCCACCGTACCGCCGCAGGAGGAGAGAGGAGAAGGAAGAGGAGCCGTACCCGTCCGCCCGCTCCGCTCCCGCCGGACCGATCGACCGATGGACTCGGAGCACTGGATCTCGCGCCTGGCCGCCGCGAAGCGCTTCTACGCGGTGCAGCTCGGTCACAGCGATCGGACGGGGATGGAGGAGCTGGACATGGACGAGGAGGTCAGGCCCGAGTTCGCCTGCCCCTACTGCTACGAGGACCACGACGTCGGATCCCTCTGCGC…
cheY-homologous receiver domain		K14492	map04075	0.419228	9.36e-17	-0.375326	1.74e-13	CCGCCGCATTCAGTAAAGCAACCTAACCTTCTACCTTGCCCCACCGCTACCCCGCCGCGGCCACGAGGAGGAAGGCGACGACGCCTCCCGGCCTGCCTGCCTAGCTGTTAAGGACCCGAGGGACGCTGCGGCGTGAGCGCGCTGGTCGTTCTGGTCGTCCGTTCGGCTGTTCCCGTCCGTCCCACGCCGCCATGACGGTGGTGGATGCCGAGTCGCGGTTCCATGTCCTCGCGGTGGACGACAGCATCGTCGACAGGAAGCTTATCGAGATGCTCCTCAAGAACTCGTCCTACCAAGTGACCACGGTGGATTCCGGGAGCAAGGCGCTGGAGCTTCTGGGGCTGAGGGACAACGGCGCGGAGGACGCGTCGTCGCCGTCTTCCTCCTCACCTGACCACC…
Required for the assembly and or stability of the 40S ribosomal subunit. Required for the processing of the 20S rRNA- precursor to mature 18S rRNA in a late step of the maturation of 40S ribosomal subunits	RPSa	K02998	map03010	0.418507	1.07e-16	-0.192285	0.00024258	GAGCGCCGCCACTCCAGACCCCGATCCCGACTGCCCGACCCCGATCCGGCGATCCCTCTCCTCCCCTTCGTTCGCGCTGCCAGCCCCAATCACTCACATCCTCATCAACCATGGCGGCGGCAGCAGGCGGAGGCGCGGTGCGCGCGCTGTCCCAGAAGGAGCAGGACATACAGATGATGCTCGCCGCCGACGTCCACCTCGGCACCAAGAACTGTGATTTCCAGATGGAGCGCTATGTCTTTAAGCGCCGCACCGACGGCATCTACATCATCAACCTTGGCAAGACATGGGAGAAGCTCCAGCTTGCGGCGAGGGTTATCGTTGCCATCGAGAACCCTCAGGACATAATTGTCCAGTCCGCCCGTCCCTACGGCCAGCGTGCTGTCCTCAAGTTCGCGC…
Belongs to the 14-3-3 family		K06630	map04011,map04110,map04114,map04151,map04390,map04391,map04722,map05169,map05203	0.417672	1.25e-16	0.154828	0.00322723	ACCGCAGCATCCGCAGTTCCCCCGACCACACCGTTCCGCCGCGCACAGAAGCCAGCCCCGCGCCAGGAGTAAGTTTGTTCTTTTTAACAATATGTCGAGGGAGGAGAATGTTTACATGGCCAAGCTGGCTGAGCAGGCCGAAAGGTATGAGGAGATGGTTGAGTATATGGAGAAGGTGGCTAAGACTGTAGATGTTGAAGAGCTCACTGTGGAGGAGCGTAACCTCCTGTCTGTCGCATACAAGAATGTGATTGGGGCTCGCCGTGCTTCATGGCGCATTGTCTCTTCCATTGAACAGAAGGAGGAGTCCCGTAAGAACGAAGAGCATGTGAACCTTATCAAGGAATACCGCGGGAAGATTGAGGCTGAACTGAGCAACATCTGTGATGGCATCCTGAA…
Regulatory subunit of pyrophosphate--fructose 6- phosphate 1-phosphotransferase		K00895	map00010,map00030,map00051,map01100,map01110,map01120,map01130	0.416504	1.54e-16	-0.329701	1.42e-10	GCAGTGAGAGGACAGAGAGGAGGAGGCTTCCAGTATCGAGTAGCCAGCAAGAAGAAGAAGAGAGATGAACGCCGACTTCGGCGCACCCAAGGAGCTCGCGGGGGGCCTGCAGCAGCGGCGGGCCCTCTACCAGCCCCCCCTCCCGCCATGCCTCCAGGGGCCGACGGTAAGGGCGGAGTACGGCGACGCCACCACCACCATCGACCCCACCTGTGCCCAAGCCGTCGCGCAGGCCCCCTTCCCCGCGCAACCTTTCGGCCAGCCCGCCTCGTCAGCTTTTCGTCGCGCCGGGCGGGCCCGACGGCCGCCGCCGTTGAGGAGCGCCACCCGATCAGGGTGGGCGTGGTGTTCTCTGGGAGGCAGTCGCCGGGAGGGCACAACGTCGTCTGGGGCCTCCAT…
Required for maturation of ribosomal RNAs and formation of the large ribosomal subunit		K14843		0.41615	1.65e-16	-0.386973	2.63e-14	ATAACTCCTCATGCTCTTCAGCAAGTATTAACCGATGATGTTGATTTCAATGTGATGCTCTCTTTTCTAGAATTCTACGAGACTCTTCTAGGATTTGTGAACTTCAAGCTCTATCATTCAATAAATGTAAATTATCCTCCTATTCTGGATCCACGTCTGGAAGCTTTAGCTGCTGAGCTATATGCATTGTGCAGATACATGTCTGCTGGTTCCAGAAGAATGATTGGGAATTCACAATCTGACGAAGTTATGGAGGATAGGGACGAGAAGACTAAAGCTGATGGAGTAATTGAGGAAGAGAAGGATGTGAAGAATAAAGCAAGCTCAAAAGCAGATGAATCTGAGCTCAGATTAGCACAACTTCAACATCAGCTCCCAACTAATGAACCTGGTGCACTG…

## Sheet: Table S6
TABLE S6 Co-expressed genes (382) from the black module significantly (p-value < 0.1) positively correlated to fibre content.
KEGG ID	Gene Name	Description [KEGG Enzyme ID]
K00025	MDH1	malate dehydrogenase [EC:1.1.1.37]
K00026	MDH2	malate dehydrogenase [EC:1.1.1.37]
K00074	paaH, hbd, fadB, mmgB	3-hydroxybutyryl-CoA dehydrogenase [EC:1.1.1.157]
K00122	FDH	formate dehydrogenase [EC:1.17.1.9]
K00128	ALDH	aldehyde dehydrogenase (NAD+) [EC:1.2.1.3]
K00134	GAPDH, gapA	glyceraldehyde 3-phosphate dehydrogenase [EC:1.2.1.12]
K00145	argC	N-acetyl-gamma-glutamyl-phosphate reductase [EC:1.2.1.38]
K00161	PDHA, pdhA	pyruvate dehydrogenase E1 component alpha subunit [EC:1.2.4.1]
K00264	GLT1	glutamate synthase (NADH) [EC:1.4.1.14]
K00382	DLD, lpd, pdhD	dihydrolipoamide dehydrogenase [EC:1.8.1.4]
K00384	trxB, TRR	thioredoxin reductase (NADPH) [EC:1.8.1.9]
K00428	E1.11.1.5	cytochrome c peroxidase [EC:1.11.1.5]
K00434	E1.11.1.11	L-ascorbate peroxidase [EC:1.11.1.11]
K00454	LOX2S	lipoxygenase [EC:1.13.11.12]
K00477	PHYH	phytanoyl-CoA hydroxylase [EC:1.14.11.18]
K00512	CYP17A	steroid 17alpha-monooxygenase / 17alpha-hydroxyprogesterone deacetylase [EC:1.14.14.19 1.14.14.32]
K00549	metE	5-methyltetrahydropteroyltriglutamate--homocysteine methyltransferase [EC:2.1.1.14]
K00616	E2.2.1.2, talA, talB	transaldolase [EC:2.2.1.2]
K00626	ACAT, atoB	acetyl-CoA C-acetyltransferase [EC:2.3.1.9]
K00658	DLST, sucB	2-oxoglutarate dehydrogenase E2 component (dihydrolipoamide succinyltransferase) [EC:2.3.1.61]
K00671	NMT	glycylpeptide N-tetradecanoyltransferase [EC:2.3.1.97]
K00688	PYG, glgP	glycogen phosphorylase [EC:2.4.1.1]
K00695	SUS	sucrose synthase [EC:2.4.1.13]
K00703	glgA	starch synthase [EC:2.4.1.21]
K00706	E2.4.1.34	1,3-beta-glucan synthase [EC:2.4.1.34]
K00737	MGAT3	beta-1,4-mannosyl-glycoprotein beta-1,4-N-acetylglucosaminyltransferase [EC:2.4.1.144]
K00761	upp, UPRT	uracil phosphoribosyltransferase [EC:2.4.2.9]
K00789	metK	S-adenosylmethionine synthetase [EC:2.5.1.6]
K00799	GST, gst	glutathione S-transferase [EC:2.5.1.18]
K00850	pfkA, PFK	6-phosphofructokinase 1 [EC:2.7.1.11]
K00863	DAK, TKFC	triose/dihydroxyacetone kinase / FAD-AMP lyase (cyclizing) [EC:2.7.1.28 2.7.1.29 4.6.1.15]
K00873	PK, pyk	pyruvate kinase [EC:2.7.1.40]
K00895	pfp, PFP	diphosphate-dependent phosphofructokinase [EC:2.7.1.90]
K00927	PGK, pgk	phosphoglycerate kinase [EC:2.7.2.3]
K00939	adk, AK	adenylate kinase [EC:2.7.4.3]
K00975	glgC	glucose-1-phosphate adenylyltransferase [EC:2.7.7.27]
K01061	E3.1.1.45	carboxymethylenebutenolidase [EC:3.1.1.45]
K01070	frmB, ESD, fghA	S-formylglutathione hydrolase [EC:3.1.2.12]
K01100	E3.1.3.37	sedoheptulose-bisphosphatase [EC:3.1.3.37]
K01115	PLD1_2	phospholipase D1/2 [EC:3.1.4.4]
K01188	E3.2.1.21	beta-glucosidase [EC:3.2.1.21]
K01259	pip	proline iminopeptidase [EC:3.4.11.5]
K01280	TPP2	tripeptidyl-peptidase II [EC:3.4.14.10]
K01358	clpP, CLPP	ATP-dependent Clp protease, protease subunit [EC:3.4.21.92]
K01365	CTSL	cathepsin L [EC:3.4.22.15]
K01501	E3.5.5.1	nitrilase [EC:3.5.5.1]
K01507	ppa	inorganic pyrophosphatase [EC:3.6.1.1]
K01519	ITPA	inosine triphosphate pyrophosphatase [EC:3.6.1.-]
K01530	E7.6.2.1	phospholipid-translocating ATPase [EC:7.6.2.1]
K01557	FAHD1	acylpyruvate hydrolase [EC:3.7.1.5]
K01581	E4.1.1.17, ODC1, speC, speF	ornithine decarboxylase [EC:4.1.1.17]
K01611	speD, AMD1	S-adenosylmethionine decarboxylase [EC:4.1.1.50]
K01620	ltaE	threonine aldolase [EC:4.1.2.48]
K01623	ALDO	fructose-bisphosphate aldolase, class I [EC:4.1.2.13]
K01640	E4.1.3.4, HMGCL, hmgL	hydroxymethylglutaryl-CoA lyase [EC:4.1.3.4]
K01648	ACLY	ATP citrate (pro-S)-lyase [EC:2.3.3.8]
K01673	cynT, can	carbonic anhydrase [EC:4.2.1.1]
K01681	ACO, acnA	aconitate hydratase [EC:4.2.1.3]
K01723	AOS	hydroperoxide dehydratase [EC:4.2.1.92]
K01759	GLO1, gloA	lactoylglutathione lyase [EC:4.4.1.5]
K01803	TPI, tpiA	triosephosphate isomerase (TIM) [EC:5.3.1.1]
K01807	rpiA	ribose 5-phosphate isomerase A [EC:5.3.1.6]
K01835	pgm	phosphoglucomutase [EC:5.4.2.2]
K01872	AARS, alaS	alanyl-tRNA synthetase [EC:6.1.1.7]
K01880	GARS, glyS1	glycyl-tRNA synthetase [EC:6.1.1.14]
K01895	ACSS1_2, acs	acetyl-CoA synthetase [EC:6.2.1.1]
K01900	LSC2	succinyl-CoA synthetase beta subunit [EC:6.2.1.4 6.2.1.5]
K01915	glnA, GLUL	glutamine synthetase [EC:6.3.1.2]
K01922	PPCS, COAB	phosphopantothenate---cysteine ligase (ATP) [EC:6.3.2.51]
K01933	purM	phosphoribosylformylglycinamidine cyclo-ligase [EC:6.3.3.1]
K01946	ACACB	acetyl-CoA carboxylase / biotin carboxylase 2 [EC:6.4.1.2 6.3.4.14 2.1.3.15]
K01952	PFAS, purL	phosphoribosylformylglycinamidine synthase [EC:6.3.5.3]
K01953	asnB, ASNS	asparagine synthase (glutamine-hydrolysing) [EC:6.3.5.4]
K02066	mlaE, linK	phospholipid/cholesterol/gamma-HCH transport system permease protein
K02115	ATPF1G, atpG	F-type H+-transporting ATPase subunit gamma
K02116	atpI	ATP synthase protein I
K02135	ATPeF1E, ATP5E, ATP15	F-type H+-transporting ATPase subunit epsilon
K02151	ATPeV1F, ATP6S14	V-type H+-transporting ATPase subunit F
K02183	CALM	calmodulin
K02350	REV3L, POLZ	DNA polymerase zeta [EC:2.7.7.7]
K02641	petH	ferredoxin--NADP+ reductase [EC:1.18.1.2]
K02727	PSMA3	20S proteasome subunit alpha 7 [EC:3.4.25.1]
K02863	RP-L1, MRPL1, rplA	large subunit ribosomal protein L1
K02865	RP-L10Ae, RPL10A	large subunit ribosomal protein L10Ae
K02873	RP-L13e, RPL13	large subunit ribosomal protein L13e
K02884	RP-L19, MRPL19, rplS	large subunit ribosomal protein L19
K02889	RP-L21e, RPL21	large subunit ribosomal protein L21e
K02909	RP-L31, rpmE	large subunit ribosomal protein L31
K02915	RP-L34e, RPL34	large subunit ribosomal protein L34e
K02920	RP-L36e, RPL36	large subunit ribosomal protein L36e
K02936	RP-L7Ae, RPL7A	large subunit ribosomal protein L7Ae
K02937	RP-L7e, RPL7	large subunit ribosomal protein L7e
K02941	RP-LP0, RPLP0	large subunit ribosomal protein LP0
K02951	RP-S12e, RPS12	small subunit ribosomal protein S12e
K02960	RP-S16e, RPS16	small subunit ribosomal protein S16e
K02966	RP-S19e, RPS19	small subunit ribosomal protein S19e
K02974	RP-S24e, RPS24	small subunit ribosomal protein S24e
K02984	RP-S3Ae, RPS3A	small subunit ribosomal protein S3Ae
K02991	RP-S6e, RPS6	small subunit ribosomal protein S6e
K03013	RPB5, POLR2E	DNA-directed RNA polymerases I, II, and III subunit RPABC1
K03018	RPC1, POLR3A	DNA-directed RNA polymerase III subunit RPC1 [EC:2.7.7.6]
K03035	PSMD12, RPN5	26S proteasome regulatory subunit N5
K03115	CSNK2B	casein kinase II subunit beta
K03116	tatA	sec-independent protein translocase protein TatA
K03231	EEF1A	elongation factor 1-alpha
K03234	EEF2	elongation factor 2
K03255	TIF31, CLU1	protein TIF31
K03263	EIF5A	translation initiation factor 5A
K03327	TC.MATE, SLC47A, norM, mdtK, dinF	multidrug resistance protein, MATE family
K03354	APC7	anaphase-promoting complex subunit 7
K03549	kup	KUP system potassium uptake protein
K03781	katE, CAT, catB, srpA	catalase [EC:1.11.1.6]
K03797	E3.4.21.102, prc, ctpA	carboxyl-terminal processing protease [EC:3.4.21.102]
K03809	wrbA	NAD(P)H dehydrogenase (quinone) [EC:1.6.5.2]
K03868	RBX1, ROC1	E3 ubiquitin-protein ligase RBX1 [EC:2.3.2.32]
K03921	FAB2, SSI2, desA1	acyl-[acyl-carrier-protein] desaturase [EC:1.14.19.2 1.14.19.11 1.14.19.26]
K03940	NDUFS7	NADH dehydrogenase (ubiquinone) Fe-S protein 7 [EC:7.1.1.2]
K03941	NDUFS8	NADH dehydrogenase (ubiquinone) Fe-S protein 8 [EC:7.1.1.2]
K04077	groEL, HSPD1	chaperonin GroEL
K04079	HSP90A, htpG	molecular chaperone HtpG
K04392	RAC1	Ras-related C3 botulinum toxin substrate 1
K04454	MEF2C	MADS-box transcription enhancer factor 2C
K04459	DUSP, MKP	dual specificity MAP kinase phosphatase [EC:3.1.3.16 3.1.3.48]
K04482	RAD51	DNA repair protein RAD51
K04506	SIAH1	E3 ubiquitin-protein ligase SIAH1 [EC:2.3.2.27]
K04650	NCOR1, N-CoR	nuclear receptor co-repressor 1
K04733	IRAK4	interleukin-1 receptor-associated kinase 4 [EC:2.7.11.1]
K05349	bglX	beta-glucosidase [EC:3.2.1.21]
K05350	bglB	beta-glucosidase [EC:3.2.1.21]
K05356	SPS, sds	all-trans-nonaprenyl-diphosphate synthase [EC:2.5.1.84 2.5.1.85]
K05665	ABCC1	ATP-binding cassette, subfamily C (CFTR/MRP), member 1 [EC:7.6.2.3]
K05666	ABCC2	ATP-binding cassette, subfamily C (CFTR/MRP), member 2
K05674	ABCC10	ATP-binding cassette, subfamily C (CFTR/MRP), member 10
K05750	NCKAP1, NAP125	NCK-associated protein 1
K05894	OPR	12-oxophytodienoic acid reductase [EC:1.3.1.42]
K06065	NCOR2, SMRT	nuclear receptor co-repressor 2
K06100	SYMPK	symplekin
K06269	PPP1C	serine/threonine-protein phosphatase PP1 catalytic subunit [EC:3.1.3.16]
K06630	YWHAE	14-3-3 protein epsilon
K06689	UBE2D, UBC4, UBC5	ubiquitin-conjugating enzyme E2 D [EC:2.3.2.23]
K06699	PSME4	proteasome activator subunit 4
K06890	K06890	uncharacterized protein
K06961	KRR1	ribosomal RNA assembly protein
K06990	MEMO1	MEMO1 family protein
K07033	K07033	uncharacterized protein
K07203	MTOR, FRAP, TOR	serine/threonine-protein kinase mTOR [EC:2.7.11.1]
K07374	TUBA	tubulin alpha
K07375	TUBB	tubulin beta
K07437	CYP26A	cytochrome P450 family 26 subfamily A [EC:1.14.14.-]
K07466	RFA1, RPA1, rpa	replication factor A1
K07513	ACAA1	acetyl-CoA acyltransferase 1 [EC:2.3.1.16]
K07565	NIP7	60S ribosome subunit biogenesis protein NIP7
K07766	E3.6.1.52	diphosphoinositol-polyphosphate diphosphatase [EC:3.6.1.52]
K07901	RAB8A, MEL	Ras-related protein Rab-8A
K07937	ARF1_2	ADP-ribosylation factor 1/2
K08054	CANX	calnexin
K08057	CALR	calreticulin
K08070	E1.3.1.74	2-alkenal reductase [EC:1.3.1.74]
K08232	E1.6.5.4	monodehydroascorbate reductase (NADH) [EC:1.6.5.4]
K08245	E3.4.23.40	phytepsin [EC:3.4.23.40]
K08288	PRKCSH	protein kinase C substrate 80K-H
K08333	PIK3R4, VPS15	phosphoinositide-3-kinase, regulatory subunit 4 [EC:2.7.11.1]
K08341	GABARAP, ATG8, LC3	GABA(A) receptor-associated protein
K08493	VTI1	vesicle transport through interaction with t-SNAREs 1
K08504	BET1	blocked early in transport 1
K08511	ATVAMP72	vesicle-associated membrane protein 72
K08515	VAMP7	vesicle-associated membrane protein 7
K08516	YKT6	synaptobrevin homolog YKT6
K08678	UXS1, uxs	UDP-glucuronate decarboxylase [EC:4.1.1.35]
K08742	SIAH2	E3 ubiquitin-protein ligase SIAH2 [EC:2.3.2.27]
K08770	UBC	ubiquitin C
K08818	CDC2L	cell division cycle 2-like [EC:2.7.11.22]
K08856	STK16	serine/threonine kinase 16 [EC:2.7.11.1]
K08967	mtnD, mtnZ, ADI1	1,2-dihydroxy-3-keto-5-methylthiopentene dioxygenase [EC:1.13.11.53 1.13.11.54]
K09060	GBF	plant G-box-binding factor
K09260	MEF2A	MADS-box transcription enhancer factor 2A
K09286	EREBP	EREBP-like factor
K09422	MYBP	transcription factor MYB, plant
K09489	HSPA4	heat shock 70kDa protein 4
K09503	DNAJA2	DnaJ homolog subfamily A member 2
K09510	DNAJB4	DnaJ homolog subfamily B member 4
K09534	DNAJC14	DnaJ homolog subfamily C member 14
K09580	PDIA1, P4HB	protein disulfide-isomerase A1 [EC:5.3.4.1]
K09597	SPPL2B	signal peptide peptidase-like 2B [EC:3.4.23.-]
K09667	OGT	protein O-GlcNAc transferase [EC:2.4.1.255]
K09775	K09775	uncharacterized protein
K09842	AAO3	abscisic-aldehyde oxidase [EC:1.2.3.14]
K09872	PIP	aquaporin PIP
K09874	NIP	aquaporin NIP
K09875	SIP	aquaporin SIP
K10134	EI24	etoposide-induced 2.4 mRNA
K10144	RCHY1, PIRH2	RING finger and CHY zinc finger domain-containing protein 1 [EC:2.3.2.27]
K10295	FBXO9	F-box protein 9
K10355	ACTF	actin, other eukaryote
K10357	MYO5	myosin V
K10418	DYNLL	dynein light chain LC8-type
K10523	SPOP	speckle-type POZ protein
K10575	UBE2G1, UBC7	ubiquitin-conjugating enzyme E2 G1 [EC:2.3.2.23]
K10581	UBE2O	ubiquitin-conjugating enzyme E2 O [EC:2.3.2.24]
K10590	TRIP12	E3 ubiquitin-protein ligase TRIP12 [EC:2.3.2.26]
K10643	CNOT4, NOT4, MOT2	CCR4-NOT transcription complex subunit 4 [EC:2.3.2.27]
K10666	RNF5	E3 ubiquitin-protein ligase RNF5 [EC:2.3.2.27]
K10688	UBE2W, UBC16	ubiquitin-conjugating enzyme E2 W [EC:2.3.2.25]
K10775	PAL	phenylalanine ammonia-lyase [EC:4.3.1.24]
K10802	HMGB1	high mobility group protein B1
K11000	CALS	callose synthase [EC:2.4.1.-]
K11168	DHRS12	dehydrogenase/reductase SDR family member 12 [EC:1.1.-.-]
K11254	H4	histone H4
K11262	ACACA	acetyl-CoA carboxylase / biotin carboxylase 1 [EC:6.4.1.2 6.3.4.14 2.1.3.15]
K11267	PDS5	sister chromatid cohesion protein PDS5
K11290	SET, TAF1, I2PP2A	template-activating factor I
K11292	SUPT6H, SPT6	transcription elongation factor SPT6
K11296	HMGB3	high mobility group protein B3
K11314	TADA2A, ADA2	transcriptional adapter 2-alpha
K11348	BRPF1	bromodomain and PHD finger-containing protein 1
K11363	SGF11	SAGA-associated factor 11
K11373	ELP1, IKI3, IKBKAP	elongator complex protein 1
K11380	NTO1	NuA3 HAT complex component NTO1
K11446	KDM5, JARID1	[histone H3]-trimethyl-L-lysine4 demethylase [EC:1.14.11.67]
K11517	HAO	(S)-2-hydroxy-acid oxidase [EC:1.1.3.15]
K11592	DICER1, DCR1	endoribonuclease Dicer [EC:3.1.26.-]
K11642	CHD3, MI2A	chromodomain-helicase-DNA-binding protein 3 [EC:3.6.4.12]
K11643	CHD4, MI2B	chromodomain-helicase-DNA-binding protein 4 [EC:3.6.4.12]
K11644	SIN3A	paired amphipathic helix protein Sin3a
K11647	SMARCA2_4	SWI/SNF-related matrix-associated actin-dependent regulator of chromatin subfamily A member 2/4 [EC:3.6.4.-]
K11649	SMARCC	SWI/SNF related-matrix-associated actin-dependent regulator of chromatin subfamily C
K11665	INO80, INOC1	chromatin-remodeling ATPase INO80 [EC:3.6.4.-]
K11786	STH1_SNF2	ATP-dependent helicase STH1/SNF2 [EC:3.6.4.-]
K11789	DCAF1, VPRBP	DDB1- and CUL4-associated factor 1 [EC:2.7.11.1]
K11817	AAO1_2	indole-3-acetaldehyde oxidase [EC:1.2.3.7]
K11826	AP2M1	AP-2 complex subunit mu-1
K11842	USP12_46	ubiquitin carboxyl-terminal hydrolase 12/46 [EC:3.4.19.12]
K11863	ATXN3, MJD	Ataxin-3 [EC:3.4.22.-]
K11982	RNF115_126	E3 ubiquitin-protein ligase RNF115/126 [EC:2.3.2.27]
K11991	tadA	tRNA(adenine34) deaminase [EC:3.5.4.33]
K12124	GI	GIGANTEA
K12160	SUMO, SMT3	small ubiquitin-related modifier
K12162	UFM1	ubiquitin-fold modifier 1
K12169	KPC1, RNF123	Kip1 ubiquitination-promoting complex protein 1 [EC:2.3.2.27]
K12183	TSG101, STP22, VPS23	ESCRT-I complex subunit TSG101
K12191	CHMP2A	charged multivesicular body protein 2A
K12192	CHMP2B	charged multivesicular body protein 2B
K12194	CHMP4A_B, SNF7, VPS32A_B	charged multivesicular body protein 4A/B
K12198	CHMP5, VPS60	charged multivesicular body protein 5
K12199	VTA1, LIP5	vacuolar protein sorting-associated protein VTA1
K12200	PDCD6IP, ALIX, RIM20	programmed cell death 6-interacting protein
K12382	PSAP, SGP1	saposin
K12386	CTNS	cystinosin
K12391	AP1G1	AP-1 complex subunit gamma-1
K12393	AP1M	AP-1 complex subunit mu
K12448	UXE, uxe	UDP-arabinose 4-epimerase [EC:5.1.3.5]
K12604	CNOT1, NOT1	CCR4-NOT transcription complex subunit 1
K12616	EDC4	enhancer of mRNA-decapping protein 4
K12627	LSM8	U6 snRNA-associated Sm-like protein LSm8
K12669	OST3, OST6	oligosaccharyltransferase complex subunit gamma
K12741	HNRNPA1_3	heterogeneous nuclear ribonucleoprotein A1/A3
K12761	SNF1	carbon catabolite-derepressing protein kinase [EC:2.7.11.1]
K12822	RBM25, S164	RNA-binding protein 25
K12823	DDX5, DBP2	ATP-dependent RNA helicase DDX5/DBP2 [EC:3.6.4.13]
K12831	SF3B4, SAP49	splicing factor 3B subunit 4
K12879	THOC2	THO complex subunit 2
K12897	TRA2	transformer-2 protein
K12898	HNRNPF_H	heterogeneous nuclear ribonucleoprotein F/H
K13026	DHX57	ATP-dependent RNA helicase DHX57 [EC:3.6.4.13]
K13035	NIT4	beta-cyano-L-alanine hydratase/nitrilase [EC:3.5.5.4 4.2.1.65]
K13064	PTAL	phenylalanine/tyrosine ammonia-lyase [EC:4.3.1.25]
K13066	COMT	caffeic acid 3-O-methyltransferase / acetylserotonin O-methyltransferase [EC:2.1.1.68 2.1.1.4]
K13126	PABPC	polyadenylate-binding protein
K13161	HNRNPR	heterogeneous nuclear ribonucleoprotein R
K13199	SERBP1	plasminogen activator inhibitor 1 RNA-binding protein
K13201	TIA1, TIAL1	nucleolysin TIA-1/TIAR
K13237	DECR2, SPS19	2,4-dienoyl-CoA reductase [(3E)-enoyl-CoA-producing], peroxisomal [EC:1.3.1.124]
K13280	SEC11, sipW	signal peptidase I [EC:3.4.21.89]
K13348	MPV17	protein Mpv17
K13379	RGP, UTM	reversibly glycosylated polypeptide / UDP-arabinopyranose mutase [EC:2.4.1.- 5.4.99.30]
K13412	CPK	calcium-dependent protein kinase [EC:2.7.11.1]
K13421	UMPS	uridine monophosphate synthetase [EC:2.4.2.10 4.1.1.23]
K13457	RPM1, RPS3	disease resistance protein RPM1
K13463	COI-1	coronatine-insensitive protein 1
K13464	JAZ	jasmonate ZIM domain-containing protein
K13513	LCLAT1, AGPAT8	lysocardiolipin and lysophospholipid acyltransferase [EC:2.3.1.- 2.3.1.51]
K13600	CAO	chlorophyllide a oxygenase [EC:1.14.13.122]
K14009	BCAP31, BAP31	B-cell receptor-associated protein 31
K14012	NSFL1C, UBX1, SHP1	UBX domain-containing protein 1
K14165	K14165	atypical dual specificity phosphatase [EC:3.1.3.16 3.1.3.48]
K14272	GGAT	glutamate--glyoxylate aminotransferase [EC:2.6.1.4 2.6.1.2 2.6.1.44]
K14297	NUP98, ADAR2, NUP116	nuclear pore complex protein Nup98-Nup96
K14307	NUPL1, NUP49	nucleoporin p58/p45
K14376	PAP	poly(A) polymerase [EC:2.7.7.19]
K14396	PABPN1, PABP2	polyadenylate-binding protein 2
K14398	CPSF6_7	cleavage and polyadenylation specificity factor subunit 6/7
K14411	MSI	RNA-binding protein Musashi
K14431	TGA	transcription factor TGA
K14432	ABF	ABA responsive element binding factor
K14435	CHD5	chromodomain-helicase-DNA-binding protein 5 [EC:3.6.4.12]
K14442	DHX36, RHAU	ATP-dependent RNA helicase DHX36 [EC:3.6.4.13]
K14486	K14486, ARF	auxin response factor
K14488	SAUR	SAUR family protein
K14492	ARR-A	two-component response regulator ARR-A family
K14498	SNRK2	serine/threonine-protein kinase SRK2 [EC:2.7.11.1]
K14513	EIN2	ethylene-insensitive protein 2
K14553	UTP18	U3 small nucleolar RNA-associated protein 18
K14565	NOP58	nucleolar protein 58
K14611	SLC23A1, SVCT1	solute carrier family 23 (nucleobase transporter), member 1
K14802	DRS2, ATP8A	phospholipid-transporting ATPase [EC:7.6.2.1]
K14803	PTC2_3	protein phosphatase PTC2/3 [EC:3.1.3.16]
K14843	PES1, NOP7	pescadillo
K14864	FTSJ1, TRM7	tRNA (cytidine32/guanosine34-2'-O)-methyltransferase [EC:2.1.1.205]
K14948	PTBP2, NPTB	polypyrimidine tract-binding protein 2
K15030	EIF3M	translation initiation factor 3 subunit M
K15095	E1.1.1.208	(+)-neomenthol dehydrogenase [EC:1.1.1.208]
K15104	SLC25A11, OGC	solute carrier family 25 (mitochondrial oxoglutarate transporter), member 11
K15166	MED23	mediator of RNA polymerase II transcription subunit 23
K15176	CTR9	RNA polymerase-associated protein CTR9
K15200	GTF3C2	general transcription factor 3C polypeptide 2
K15216	RRN3, TIFIA	RNA polymerase I-specific transcription initiation factor RRN3
K15223	UAF30, SPP27	upstream activation factor subunit UAF30
K15306	RANBP1	Ran-binding protein 1
K15382	SLC50A, SWEET	solute carrier family 50 (sugar transporter)
K15687	MKRN	E3 ubiquitin-protein ligase makorin [EC:2.3.2.27]
K15718	LOX1_5	linoleate 9S-lipoxygenase [EC:1.13.11.58]
K15728	LPIN	phosphatidate phosphatase LPIN [EC:3.1.3.4]
K15731	CTDSP	carboxy-terminal domain RNA polymerase II polypeptide A small phosphatase [EC:3.1.3.16]
K15892	FOLK	farnesol kinase [EC:2.7.1.216]
K16040	ROMT	trans-resveratrol di-O-methyltransferase [EC:2.1.1.240]
K16194	EIF2AK1	eukaryotic translation initiation factor 2-alpha kinase 1 [EC:2.7.11.1]
K16196	EIF2AK4	eukaryotic translation initiation factor 2-alpha kinase 4 [EC:2.7.11.1]
K16251	NRPE1	DNA-directed RNA polymerase V subunit 1 [EC:2.7.7.6]
K16280	RGLG	E3 ubiquitin-protein ligase RGLG [EC:2.3.2.27]
K16296	SCPL-I	serine carboxypeptidase-like clade I [EC:3.4.16.-]
K16585	HAUS2	HAUS augmin-like complex subunit 2
K16871	POP2	4-aminobutyrate---pyruvate transaminase [EC:2.6.1.96]
K16903	TAA1	L-tryptophan---pyruvate aminotransferase [EC:2.6.1.99]
K17086	TM9SF2_4	transmembrane 9 superfamily member 2/4
K17098	ANNAT	annexin D
K17263	CAND1, TIP120A	cullin-associated NEDD8-dissociated protein 1
K17279	REEP5_6	receptor expression-enhancing protein 5/6
K17301	COPB1, SEC26	coatomer subunit beta
K17506	PPM1L, PP2CE	protein phosphatase 1L [EC:3.1.3.16]
K17508	PTC7, PPTC7	protein phosphatase PTC7 [EC:3.1.3.16]
K17552	PPP1R10	protein phosphatase 1 regulatory subunit 10
K17623	PUDP, HDHD1	pseudouridine 5'-phosphatase [EC:3.1.3.96]
K17839	PAO4, PAO3, PAO2	polyamine oxidase [EC:1.5.3.17 1.5.3.-]
K17867	DPH4, DNAJC24	diphthamide biosynthesis protein 4
K17987	NBR1	next to BRCA1 gene 1 protein
K17991	PXG	peroxygenase [EC:1.11.2.3]
K18195	RGL4, rhiE	rhamnogalacturonan endolyase [EC:4.2.2.23]
K18342	OTUD6	OTU domain-containing protein 6 [EC:3.4.19.12]
K18584	ACTR3, ARP3	actin-related protein 3
K18677	GALAK	galacturonokinase [EC:2.7.1.44]
K18693	DPP1, DPPL, PLPP4_5	diacylglycerol diphosphate phosphatase / phosphatidate phosphatase [EC:3.1.3.81 3.1.3.4]
K18730	GIGYF	PERQ amino acid-rich with GYF domain-containing protein
K18801	GXM	glucuronoxylan 4-O-methyltransferase [EC:2.1.1.112]
K18881	DJ1D	D-lactate dehydratase [EC:4.2.1.130]
K18995	DHX29	ATP-dependent RNA helicase DHX29 [EC:3.6.4.13]
K19044	XBAT32_33	E3 ubiquitin-protein ligase XBAT32/33 [EC:2.3.2.27]
K19347	SUN1_2	SUN domain-containing protein 1/2
K19600	TUB, TULP	tubby and related proteins
K19613	SHOC2, SUR8	leucine-rich repeat protein SHOC2
K19704	PTC1	protein phosphatase PTC1 [EC:3.1.3.16]
K19720	COL3A	collagen type III alpha
K19801	PI4KB	phosphatidylinositol 4-kinase B [EC:2.7.1.67]
K19964	HIUH	hydroxyisourate hydrolase [EC:3.5.2.17]
K19995	SCAMP	secretory carrier-associated membrane protein
K19996	SFH5	phosphatidylinositol transfer protein SFH5
K20283	GOLGA4	golgin subfamily A member 4
K20302	TRAPPC3, BET3	trafficking protein particle complex subunit 3
K20318	SYS1	protein SYS1
K20478	GOLGB1	golgin subfamily B member 1
K20557	VIP1	transcription factor VIP1
K20667	CYP716A	beta-amyrin 28-monooxygenase [EC:1.14.14.126]
K20720	RTN4	reticulon-4
K20721	RTN1	reticulon-1
K20723	RTN3	reticulon-3
K20884	FHY	riboflavin kinase / FMN hydrolase [EC:2.7.1.26 3.1.3.102]
K21198	NAPG, SNAPG	gamma-soluble NSF attachment protein
K21407	APMAP	adipocyte plasma membrane-associated protein
K22256	SIAH3	seven in absentia homolog 3
K22312	ST2A, SOT15	hydroxyjasmonate sulfotransferase [EC:2.8.2.39]
K22376	KCMF1, FIGC	E3 ubiquitin-protein ligase KCMF1 [EC:2.3.2.27]
K22417	AAO4	benzaldehyde dehydrogenase (NAD+) / indole-3-acetaldehyde oxidase [EC:1.2.1.28 1.2.3.7]
K22439	OMT	tricetin 3',4',5'-O-trimethyltransferase [EC:2.1.1.169]

## Sheet: Table S7
Table S7 - Gene sequences supporting Table S6 (354 sequences) - These sequences match the co-expressed the 382 co-expressed genes Table S6 (Explanation of the difference of number: some genes have more than one KEGG ID, and only Uniq KEGG IDs represent the list of co-expressed genes).
Genes	geneName	KeggId	KeggMap	GO_names	GS.CCS_Jun_2018	p.GS.CCS_Jun_2018	SEQUENCES
Membrane-associated apoptosis protein		K05750	map04810	C:SCAR complex; P:trichome morphogenesis; P:actin nucleation; C:nucleus; C:endoplasmic reticulum membrane; C:cell; P:multidimensional cell growth; P:positive regulation of transcription, DNA-templated; C:endoplasmic reticulum subcompartment	0.491481	2.73e-23	GAGGCGACGGGGGCCGACCGACCGAGAGGGACGCCTCGCCACCGCCGTCGCTGTCGCTCCCTCCCCACGCAATGGCGCCGACATCCCCGCGCTGAGCGAGCCTAGGTGGAACATCCGATTCGGCGCTACCGTCCCGCAGTGCAGTTGAAGACGAGGCAGCTGTTCTCTACTTAAGGAAGAGATGGCCCATGCTTCGTTCAAAAGCAAAGATGTGGACGGCGGTATGTCACGATGGTCCGAGTATCTAAGTGCTGAAGAACCGATTCCTTCGGCACTGGCAACCTGGAGGAACATGGGTGTTGATGGGCCGCAAGGCTCTTCTGCCGGTGGCCACAAACATCTTCAGATGGAGCCGGTGGTTCAGCTGTCAAAGGTTGCAGAAGGCTTGCTGGCCAAAAT…
ABC transporter C family member		K05666	map01523,map01524,map02010,map04976	F:ATPase activity, coupled to movement of substances; C:vacuolar membrane; F:ATPase-coupled transmembrane transporter activity; C:cell; P:transmembrane transport; C:plant-type vacuole	0.480222	3.62e-22	AGACCAACCACAGAGCTCCAGTGGGAGTCTGGGGCTGGGAGAGAGCCCCTGATCGCCGACTGGTAGGTGGTGGCGGTGCATTATTGCGCACGAGGACGACGAACACGCAGGGCCGAGCCGTGCCGCGCTTGGTTGATGGGATAAGCGCCGCTGGGTAGACCAAGAGGGGTTTGAAGGGGATCTGACCCAGGCATCAGCACAGTAAAGATTGGACATGTCCCACGCATCATCAGTGCAGTAAAGATTGGACACATGGATTTCCTCAAGATTCATGGTTACAGAGGGGCTTGAAGGGGATCTCACCCAGGCATCATCATCAGCAGAGTAAAGATTGGACATGACCCACGCATCATCAGTGAAGTAAAGATTGAACACATGGCTTCTTTCCTCAAAAGTTCT…
Membrane-associated apoptosis protein		K05750	map04810	C:SCAR complex; P:trichome morphogenesis; P:actin nucleation; C:nucleus; C:endoplasmic reticulum membrane; C:cell; P:multidimensional cell growth; P:positive regulation of transcription, DNA-templated; C:endoplasmic reticulum subcompartment	0.477013	7.44e-22	GCATCCGTCCTCGTCTGCTCCGTCGCCTACTCCCCTCCCACTCCTTCCCGTCACGTCCGAGGCGACGGGGGCCGACCTACCTATAGGGACGCCTCGCCACCGCCGTCGCTGTCGCTCCCTCCCCACGCAATGGCGCCGACATCCCCGCGCTGAGCGAGCCTCGGTGGAACATCCGATTCGGCGCTACCGTCCCGCAGTGCAGTTGAAGACGAGGCAGCTGTTCTCTACTTAAGGAAGAGATGGCCCATGCTTCGTTCAAAAGCAAAGATGTGGACGGCGGTATGTCACGATGGTCCGAGTATCTAAGTGCTGAAGAACCGATTCCTTCGGCACTGGCAACCTGGAGGAACATGGGTGTTGATGGGCCGCAAGGCTCTTCTGCCGGTGGCCACAAACATC…
Cwf15/Cwc15 cell cycle control protein		K12863	map03040	F:RNA binding; P:mRNA splicing, via spliceosome; C:cell; C:U2-type catalytic step 2 spliceosome	0.432535	7.61e-18	GAGGAGAAAACGCGAAGCAGCTGCTTCCCTTGCAGGCTAGGGTTCCGACATGACGACGGCGACGCGCCCCACCTGGGCGCCGGCGAAGGGCGGCAACGAGCAGGGTGGCACTCGCATATTCGGCCCCTCGCAGAAGTACTCCTCCCGCGACCTCGCCGCACATACCTCCCTCAAGCTCAGGAAAGACGGCCAACAGACCCAAGAGGAGTTACAGAAGAGGAACCTCAGGGAGGAACTTGAGGAACGTGAGCACAAGCACTACTCTTCCAAGGACAAGTCCTATGCTGAAGAAAGAGACCGTCGGAAAAGTTCAAGTCAGCTACTCTTAGAAGCTTCAAAAAGAGAAGCAGAGGATAAGATAGTTCCACGGGAAATCGATGCAGATGACTCTGATGTGGA…
Belongs to the arginase family	ARG1	K01476	map00220,map00330,map01100,map01110,map01130,map01230,map05146	F:agmatinase activity; F:arginase activity; C:chloroplast stroma; P:defense response to fungus; P:proline metabolic process; C:cell; P:ornithine metabolic process; P:putrescine biosynthetic process from arginine, using agmatinase; P:defense response to bacterium; P:tyrosine metabolic process; C:mitochondrion; P:arginine catabolic process; F:cobalt ion binding	0.421049	6.68e-17	AGAGTGAAGAGCAGGCAGGCACGCCGCCACGGTACGTCTCCTCTGTCCTCTCCCCGCCTGCCTCTCGCGTCCTCCGCCTCTTTTCCTGCTCGCTGGCAGCCGCGGTGTCCGATCGATCGAGACTCGAGAGGGAGAGTGAGCCCGAAGGGAGAGGGCTTAGTCGGGCTCCGCCTTGGGAGAGGCCCAAGAGATGGGCGGCGCGGCGGCGGGTACCAAGTGGATCCACCACATCCAGCGCCTCAGCGCGGTGAAGGTGTCGGCGGAGGCGGTGGAACGGGGCCAGAGCCGCGTCATCGACGCCTCCCTCACCCTCATCCGCGAGCGCGCAAAGCTCAAGGTTGGATTGAGATCAATTACCAAAGAAGGGCGTGAGCAAGGGAAGAGATTTGGTGTGGAACA…
Belongs to the protein kinase superfamily		K04733	map04010,map04064,map04620,map04621,map04624,map04722,map05133,map05140,map05142,map05145,map05152,map05162,map05164	F:transmembrane receptor protein serine/threonine kinase activity; P:transmembrane receptor protein serine/threonine kinase signaling pathway; C:cytoplasm; C:nucleus; P:protein phosphorylation; C:cell; F:Tat protein binding; C:plasma membrane	0.42004	8.05e-17	ACGGCCGAGTTCTCGCAGGCGCGTGCGAAGAGGGGGTGTACCGCTGCTGTTCCTGGCAGCTCCTACCCAGGAGCCGGCATCGGGGCGGTCGGATCGGTCGATGTGTCGCCGGTAGATTGGCCGGCGGCAGCGGACGGAGGAGATGGGGAACTGCATGGACAAGGCGGTGCCGGTGGACCACAACACCTCCTATCAATCGAAATTAGGGAGCAAATCAATTTCATCATCCAACCCCTCAACGGTCAAAAGTGGTTCGACTCGGTCAACTTGGACTGTGGCCTCATACAAAGATAGTCGAGAGCTTCCTACTCCTAGGACAGAAGGGGAAATCTTGTCGTCGTCAAATTTGAAGGCATTCTCATTTGGTGATCTCAAATCTGCATCGAAGAACTTTAGATC…
SHS2 domain found in N terminus of Rpb7p/Rpc25p/MJ0397		K03015	map00230,map00240,map01100,map03020,map05016,map05169	P:positive regulation of nuclear-transcribed mRNA poly(A) tail shortening; C:P-body; P:positive regulation of translational initiation; F:translation initiation factor binding; P:nuclear-transcribed mRNA catabolic process, exonucleolytic; F:single-stranded DNA binding; C:RNA polymerase II, core complex; F:single-stranded RNA binding; C:ribonucleoprotein complex; C:cell; P:transcription initiation…	0.403495	1.58e-15	AGAACAGACTTTGGTCGCCTCACAACTCGACTCGCCGCCGGCCGCCGCCGAGGGGAGCGGAGCAAGATGTTCTTCCACATCGTGCTGGAGCGGAACATGCAGCTGCACCCGCGGCACTTCGGGCCGCACCTCCGCGACAAGCTCGTCTCCAAGCTCATCAAGGACGTCGAGGGCACCTGCAGCGGGCGGCACGGGTTCGTGGTGGCGATCACGGGTGTGGAGGACATCGGCAAAGGGCTCATCCGAGAAGGCACGGGATACGTCACCTTCCCCGTCAAGTACCAGTGCGTCGTCTTCAGACCCTTCAAGGGCGAGATCCTCGAGGCTGTCGTCACCATGGTGAACAAGATGGGCTTCTTTGCGGAGGCTGGGCCGGTGCAGATCTTTGTATCCAACCAT…
Ribosomal protein L14	RPL14	K02875	map03010	C:endoplasmic reticulum; C:plasmodesma; F:structural constituent of ribosome; C:chloroplast; C:cytosolic large ribosomal subunit; C:vacuolar membrane; C:polysomal ribosome; P:ribosomal large subunit biogenesis; P:translation; C:cell; F:mRNA binding; C:nucleolus	0.396425	5.36e-15	CTTCCCCAGCCGCCCACCCCGCTTCGCCGCCCCGCGCCGCCGCCGTCCCCGCCCGCAGCCAAAATGCCGTTCAAGAGGTTCGTGGAGATCGGGCGAGTGGCCCTTGTGAACTACGGCAAGGAGTATGGCCGCCTCGTCGTCATCGTCGACGTCGTCGACCAGAACAGGGCCCTTGTGGATGCCCCTGACATGGTCCGTTGCCAAATGAACTTCAAGCGGTTTTCTCTGACTGACATCAAGATTGATATTAAACGTGTTCCAAAGAAGACCACATTGATTAAGGCAATGGATGAAGCTGATGTCAAAAGCAAGTGGGAGAATAGCTCATGGGGCAAGAAGCTGATTGTCCAGAAGAGGAGAGCATCGCTCAATGACTTTGACAGGTTCAAGGTCATGTTG…
Splicing factor 3B subunit 10 (SF3b10)		K12832	map03040		0.39005	1.57e-14	CTCTCGGCAGTCGGCGACGCCTGGGCGACCACCGCCGCCGCCGCCTTACGCCAGGTGCGCAGGTCTCCATCATACCCTTCGCCAGGTCTTCTTCGGACCCTTCGCCGGCGACGAGCACCTCCAGTTACTCCACCCCTTCTCTCCCTTCTTGCTGTGCGAAACCGAGCACCCAAACCCTAACTTAAACTGTTTTTTTTCGGATCGGATCTATTAACAGATGTATGTACATGCTTTCTAACTTTATTTTTGTAAAATTATCGGGTATACACCCATGTCCTCCACTGCTTCTAGGCACGTTTCTGAATCCGGAGTTGCCAGCATTCGCTTGAGGTGCCAAACCAGAGCACACCATCATGCAGGCTAGCGATAGATTCAACATAAACTCTCAGCTTGAGCATC…
Belongs to the aldehyde dehydrogenase family		K00128	map00010,map00053,map00071,map00280,map00310,map00330,map00340,map00380,map00410,map00561,map00620,map00625,map00903,map00981,map01100,map01110,map01120,map01130	C:endoplasmic reticulum; C:membrane; P:oxidation-reduction process; C:vacuole; P:response to abscisic acid; C:cell; F:3-chloroallyl aldehyde dehydrogenase activity; F:aldehyde dehydrogenase (NAD+) activity; P:response to salt stress; C:plasmodesma; C:chloroplast envelope; P:response to desiccation; F:aldehyde dehydrogenase (NADP+) activity; C:Golgi apparatus	0.38562	3.28e-14	GACGCCTCCCAGCAGATCGGGCCATCTCCTATCAGCAGCCGCCTCCCGTCCCCTCCCCTCTCAGCCACTCCTCTCAGTAGCCGCCTCCCGTCCCCTCCCCTCTCGTCTTCCTCATCTCCCCCACGGGACAGATCCAGCGAAGGATCCGGCGCTCCTCGTTCGTGCGCCCCCTCATGGTCGTAGATCGGGCCATCTCCTATCGTCGCCGGCTTGCGGAGGCTGCGAGTCGCCATGGCCGGCCTCTGTCGTCTCCGACCAAGTCCCGATCCTGGGGCTGGCCTCCACTCCGTTCCTCGTCAAGTCCAAGCCGGATGGACACGGGGCGCGACCCCAATCTGACCCTCGCCGCCGGCCTCCCGCACTCGCCCTCTCTTCCCCGAGGCTCGTTGGACGGCTGGG…
LSM domain		K11097	map03040		0.383328	4.78e-14	GCAGACGCGTCTAGCTAGGTTTTGGTCTCGCCGCCCCGCCGCGCACGCCTCCAGAAGCTTCTAGACGCTCCGAGGAGGAGGAGGGGAGGCTCCCGCCGCCGCAGCAGCCATGGCGTCCACCAAGGTCCAGCGAATCATGACCCAGCCCATCAACCTCATCTTCCGTTTCCTCCAGAGCAAAGCGCGCATCCAGATCTGGCTGTTCGAGCAGAAGGACCTCCGGATTGAGGGTCGCATCATCGGATTCGATGAGTACATGAACTTGGTCCTCGATGATGCTGAGGAAATCAACGTCAAGAAAAACACTAGGAAATCACTGGGCCGGATACTCCTCAAAGGTGACAACATAACTTTGATGATGAACACTGGCAAGTGAAGATTCTTATGGCAGGAATGATG…
Belongs to the GST superfamily		K00799	map00480,map00980,map00982,map00983,map01524,map05200,map05204,map05225,map05418	P:response to xenobiotic stimulus; P:glutathione metabolic process; P:response to hydrogen peroxide; P:response to salicylic acid; C:cytoplasm; F:glutathione transferase activity; C:protein-containing complex; P:response to herbicide; C:cell	0.38329	4.81e-14	GAGGAGGCCGGCTCCGACTACGAGATCGTGCCCATCAACTTCGCCACCGCTGAGCACAAGAGCCCCGAGCACCTCGCCCGCAACCCGTTTGGTCAGGTTCCAGCTTTGCAAGATGGGGACTTGTACATCTTCGAATCACGCGCAATCTGCAAGTATGCTGCTCGCAAAAACAAACCAGAGCTGTTGAGGGAAGGAAACCTTGAGGAGTCAGCAATGGTGGATGTTTGGATGGAGGTGGAGGCAAACCAGTACACCTCTGTACTGAATCCCATCCTCTTCCAGGTCCTCATCAGTCCGATGCTTGGGGGAACCACCGACCAGAAAGTTGTCGATGAGAACCTTGAGAAGCTGAAGAAGGTGCTAGAGGTGTATGAGGCACGTCTGACCAAGTCCAAGTAT…
Catalyzes the oxidative decarboxylation of 6- phosphogluconate to ribulose 5-phosphate and CO(2), with concomitant reduction of NADP to NADPH		K00033	map00030,map00480,map01100,map01110,map01120,map01130,map01200	P:response to cadmium ion; P:glyceraldehyde-3-phosphate metabolic process; C:membrane; C:chloroplast stroma; P:nicotinamide nucleotide metabolic process; P:response to abscisic acid; P:pentose-phosphate shunt, oxidative branch; P:response to fructose; C:cell; C:cytosol; P:ribose phosphate metabolic process; P:response to salt stress; P:response to sucrose; F:phosphogluconate 2-dehydrogenase activ…	0.380999	6.99e-14	CCTGTCCAACTCGGAGATTGCCAATGTGTTTGCGGAATGGAACAAGGGGGAGCTCGAGAGCTTCTTGGTTGAGATCACCGCGGATATATTCACCGTGGCTGACCCATTGGATGGGAGCGGTGGGGCGCTGGTTGACAAGATTCTAGACAAGACTGGGATGAAGGGGACTGGGAAATGGACGGTGCAGCAGGCCGCAGAGCTTGCAGTGGCAGCACCCACAATTGCCGCATCACTGGATGGGAGGTACTTGTCAGGGTTGAAGGATGAACGGGTTGCGGCTGCTGGGGTGCTCGAGGAAGAGGGGATGCCAGCAGGGCTGTTGGAGACGATTAATGTTGATAAGAAGGTGCTGGTGGATAGGGTCAGGCAAGCGCTTTACGCCTCGAAGATTTGCAGCTA…
Type 1 membrane protein		K19514	map04614		0.373055	2.49e-13	CCCTCGTCGTCTCATCAATTCAAGATCCAATCTTTGCTGCCGCCACTCGGCGATCCGATCGTTCTCGAGCAAGGTCGGTGGCCATGGCTCGCTGCCGCCACCACCTCCTCCTCCTCCCCCTCTTTCTTGCCTTGGCTGCTGCTGCTCCGGGGAAGGCGCAGAGTCATGGGGAAGCCTCCGCCGTCTTCATCGATGCCGCGTCGCACCGCTACCTGCGGGACCAACAAGCCGACGGCCAGGACGCTTCAATGTCGTTAAATGAAGTTTCTGCAGCTGTTTCTGTCTTGCTTGGTTTTGCACCGTCAACCTCGCTACCAGCGATTTCTTCTTCGAAGTTGAACAAAGTGCTTCTTCCTAATCCATTTGATAGACCGCGTGCTGTTTTCCTTGTGCAAATTG…
Cwf15/Cwc15 cell cycle control protein		K12863	map03040	F:RNA binding; P:mRNA splicing, via spliceosome; C:cell; C:U2-type catalytic step 2 spliceosome	0.369324	4.47e-13	GAGGTGTTCCCGACCTCACCGCACCGTCTCTCTCCTTCCTTCTCCTGTTCGTGGCGTCGAGGAGAAAACGCGAAGCAGCTGCTTCCCTTGCAGGCTAGGGTTCCGACATGACGACGGCGACGCGCCCCACCTGGGCGCCGGCGAAGGGCGGCAACGAGCAGGGTGGCACTCGCATATTCGGCCCTCGCAGAAGTACTCCTCCCGCGACCTCGCCGCACATACCTCCCTCAAGCTCAGGAAAGACGGCCAACAGACCCAAGAGGAGTTACAGAAGAGGAACCTCAGGGAGGAACTTGAGGAACGTGAGCACAAGCACTACTCTTCCAAGGACAAGTCCTATGCTGAAGAAAGAGACCGTCGGAAAAGTTCAAGTCAGCTACTCTTAGAAGCTTCAAAAAG…
KIP1-like protein		K20478		C:plasmodesma; F:actin filament binding; C:nucleus; C:cell; C:plasma membrane	0.369074	4.64e-13	GCAGCAGAGTCCACTGTCCACAGGCAAAGGCGACAGGGAGAGGGAGAGAGAGAGCACGGGATGGGTTGAGAAACGAGAGAGATGGAGGCACAAAGTGGGCAGCCTGCTGGATCTTGGCATCTCGCCGCTGCCGCCGCCGCTCACTTCCGCTCCACCTGTTTGGTGCAGTGTGGGCAAGTTATCTACTAGTAGTATCTTCGGGCCAGTTCAAGGCTTGCCGCTGGTTGCTGGTGCTGATTCCGTTGATCCCACAAACTGAAAAGTGGGGGAGTCGACGACCCTCATGGTTTTGAGGATAATATATTGCATCTCTGCACTGTTCTAAGCGCTGAGAAAGTAAGGCATTATTTATTGGTTGGAGTAGGCTCTGTTGCTATCCGGCACCAATGGCGACTTTGG…
Belongs to the protein kinase superfamily	CDKE-1	K02208		F:cyclin-dependent protein serine/threonine kinase activity; P:regulation of mitotic cell cycle; C:mediator complex; P:protein phosphorylation; C:cell	0.366094	7.36e-13	GAGCGCGTCGGAGAAAGAGGAGAGACGAGGACTTCATTTTCAGCTGCGGCGGCTGGCGGCGGCGGCGATGGGGCTGGGGGACGGGCGCGCGGGCGGCGCCAACCGTCCGGCGTGGCTGCAGCAGTACGAGCTGATTGGCAAGATCGGCGAGGGGACCTACGGTCTCGTCTTTCTCGCGCGCCTCAAGCCGTCCCACTCGGCGCCCGGCCGCCGCGGCCCCCCTATCGCCATCAAGAAGTTCAAGCAGTCCAAGGAGGGGGACGGAGTATCACCCACCGCAATTAGAGAGATCATGCTCCTGCGCGAGATCAACCACGAGAATGTCGTCAAGCTCGTCAATGTGCACATCAACCACGCTGACATGTCCCTATACCTCGCATTCGATTACGCGGAGCACGA…
Belongs to the group II decarboxylase family		K01580	map00250,map00410,map00430,map00650,map01100,map01110,map01120,map02024,map04727,map04940		0.360571	1.71e-12	CCCAGAACAGTGCAGCAGGGCACAGCCATGGTGCTCTCGCACGCGAGCTCCAGCCGGGACGACGACGCGGTGGCCTACACCTTCGCGTCGCGCTACGTGCGCGAGCGCCTGCCGCGGTACCGGATGCCGGAGCGGCGTACCAGATCATCAACGACGAGCTGATGCTGGACGGCAACCCGCGGCTGAACCTGGCGTCCTTCGTCACCACGTGGATGGAGCCCGAGTGCGACAAGCTCATCATGGACTCCGTCAACAAGAACTACGTCGACATGGACGAGTACCCCGTCACCACCGAGCTCCAGAACCGCTGTGTAAATATGATAGCTCACTTGTTCAACGCACCGATTAAGGAGGATGAGACGGCTGTTGGAGTCGGAACAGTGGGATCCTCAGAAGCAA…
Mitochondrial import receptor subunit	TOM40	K11518	map05014	P:protein import into mitochondrial matrix; F:P-P-bond-hydrolysis-driven protein transmembrane transporter activity; C:vacuolar membrane; F:ATPase-coupled transmembrane transporter activity; C:mitochondrial inner membrane; C:cell; P:establishment of localization in cell; C:mitochondrial outer membrane translocase complex	0.353669	4.79e-12	TCGCGAGGTGGGGGACGAGACGAGGCCTGAGCGCCCCAAACCCAAACCCCAGAACGCCGACCTAGGGTTACGCCATCGCCATGGGATCTGTTGCCTCCGCCGCCGTGCCACCTCCTCCTCACTCAGCGCCGCCCCAGGTGGGCGCGCCGCCCTATGGGCCCGGGCTCGCCGGGATCCTCCCGCCGAGGTCGGAGGGGGAGGAGAAGGAGGAGAAGGTGGACTACCTCAACCTCCCCTGCCCCGTGCCATTCGAGGAGATCCAGCGCGAGGCCCTCATGTCTTTGAAGCCTGAACTTTTTGAAGGATTGAGGTTTGACTTCACAAAACCGTTGAATCAAAAGTTTTCTCTTAGCCACAGCGTTTTTATGGGCTCCTTAGAAGTTCCAGCCCAGGCATCTG…
Anaphase-promoting complex subunit 11 RING-H2 finger		K10635,K19041			0.352856	5.4e-12	GTTCCCCTCCTGACCTCTCTCTCTGTCTCTCTGTCATACGGACAAATTCTGCTCTCTGCTTTGTTTACAGCGGCGACGCACGCCACGCAGCGCGCCGCGGTTGGGTTGCGTTGCGTCTCCCCTCCGACACCGAAGCTTCCTCCGGGGACCTCTTCGGTTCTTGCTTCCTCCGCCGCAACCCCCAGGCCGTCGATCTCCACCGCCGGCGGGCCGGGCCGGGTGGGATTCGGCGACGAGCCGATTCCGTGTGGCGCCGGGCCGGATCGGCCCGACCGCGAGGTACGGCGCCTCGATTCACCTGTTCCCCTCTGGTTCTCGCGCGATCGACCGCCGGCGTGACGCGATCGGCGGTTTGGTCCGGGTACCTTTGTATTCCCAGCCTTGCCGCCGGTGTTGGGA…
cell redox homeostasis		K03671	map04621,map05418	P:response to radiation; P:cell-cell signaling; P:oxidation-reduction process; P:activation of protein kinase B activity; P:cell population proliferation; P:cell redox homeostasis; P:positive regulation of protein kinase B signaling; P:regulation of protein import into nucleus; C:cell; F:thioredoxin-disulfide reductase activity; C:cytosol; F:protein-disulfide reductase activity; P:positive regula…	0.351503	6.58e-12	GCGCAGAGAAAGAGAAAAGTATAGGAGCAGGTTCGTTGCATAGGAACGGCTTCTTTATCTATGATCGCATTTATTAGATCGAACCGGCTAAAGATCGCCCACAAGTCAACAGCCTTAGCATCGTCCTCGTCTTCCCGTCTCCCGTCTCCATCGCATCCTCGCGCTGGTGGTTGGTGGCCGCCACCGACGCTCACGGGCACGGCGAGGCTCGCAAGGTAATTTTTGCAGAGTGGGGACATGTAATGCACTTGGGAGTTACCTACCACAAAAGAAATTTTCACTCTACAACAGAAGCAGTAGAATGAAGAACACATCATGCCAGATAAAAGATGGTCCTCGTAAGTTACAATTTGAATTGTTACAAAAGGCAACCAATTATTTTTCTGAGGAACGGAAACT…
Aspartate aminotransferase		K14454	map00220,map00250,map00270,map00330,map00350,map00360,map00400,map00710,map00950,map00960,map01100,map01110,map01120,map01130,map01200,map01210,map01230	C:peroxisome; C:cell wall; P:cofactor metabolic process; F:L-aspartate:2-oxoglutarate aminotransferase activity; P:alanine metabolic process; C:cell; C:plasma membrane; C:cytosol; P:glutamate metabolic process; P:2-oxoglutarate metabolic process; F:copper ion binding; C:plasmodesma; P:citrate metabolic process; C:plastid; P:leaf senescence; C:vacuolar membrane; P:aspartate metabolic process; P:tr…	0.347394	1.2e-11	CCACGAAGAACAGCAGCCGACACCTCCGCCACCCTCGAATCGTTCCCCACCATGGCGTCGCAGGGATCCTCCTCCGTCTTCGCCGCACTCGCGCAGGCCCCGGAGGACCCCATCCTCGGAGTGACCGTCGCCTACAACAAGGATCCCAGCCCCGTGAAGGTCAACCTCGGCGTCGGCGCCTACCGGACCGAGGAAGGGAAGCCCCTCGTGCTGAATGTGGTCAGGCGCGCCGAGCAAATGTTGATCAACAATCCGTCACGTGTCAAGGAGTACCTACCAATCACTGGTTTGGCTGAATTCAATAAGCTGAGCGCTAAGCTTATCTTTGGTGCTGACAGTCCTGCTATTCAGGAGAATAGGGTTGCTACAGTGCAGTGCCTATCGGGTACTGGTTCTTTA…
RNA recognition motif. (a.k.a. RRM, RBD, or RNP domain)		K12741	map03040		0.347133	1.24e-11	AAGGCTCTTGAGGAACCACATAAGCATTTTGACGGAGTGGTGCTGCACTGCCAGAAGGCGATTGATGGACCAAAGCCGAACAAATTAGGAGGAGCTGGAGGCTTTTTTGGTGCTGGGGCTTCAAGTGGGGGCAAGGGATTTGCTGGTTATGGAGCTACTAGTCATTCTCTGCCCGGAACTGTTGGTATTGTCCAGCCAATGTCACCTCTGGCACCTGGATTGGCTTCACTGCCTGGTGGTATTTCTGCTGCCCCAGGTGTGGATCCTGCTCTGGGGCAGGCCTTGACAGCTTTGCTTGCCACCCAGCAGGGGGCTGGGCTGAATTTGAATAGCATTCTGGGGGTCGGTGCTAATGGATCAGGGTTGCCTCCGCATGGGGCAACTGGAGCATTGGGTGGT…
regulation of response to stimulus		K03231	map03013,map05134		0.345718	1.52e-11	AAGACGCAGTCGGCCGCCGCAGACCGGGAGTAGCCGACGAGCCGTCACCGTATCCTCAGATCAGCGGCGAGCCGTAACCAAGCAACTCTGCTGACGCCCGACGAGCAGTGTAGCGTTTCCCTTCAGCCATGGGTAAGGAGAAGACTCACATCAACATTGTGGTCATTGGCCATGTCGACTCTGGCAAGTCGACCACCACCGGTCACTTGATCTACAAGTGCGGTGGTATTGACAAGCGTACCATTGAGAAGTTCGAGAAGGAAGCCGCCGAACTTGGAAAGGGTTCCTTCAAGTACGCATGGGTCCTTGACAAGTTGAAGGCTGAGCGTGAGCGTGGTATCACCATCGATATTGCTCTCTGGAAGTTCCAGACTGCCAAGTACGAGGTTACCGTCATTG…
Divergent CCT motif		K13464	map04075	P:pollen development; P:response to wounding; P:defense response to bacterium; P:regulation of cellular response to alkaline pH; F:transcription corepressor activity; C:nucleus; P:flower development; P:regulation of defense response; C:cell; P:regulation of jasmonic acid mediated signaling pathway; P:negative regulation of nucleic acid-templated transcription	0.343773	2.01e-11	ATGCAGCCGCGAAGAAGACGACCAAGAGGAAGGGGAAAAGAGGAGAGCACACAGCCTCGAGCTCGAGGCGAGGGAGTAGAGCAAATTGAAGCAGGTTTCGTGTTGATTCGGAGGCTCTCGCTTCTGTTTCCGGTGGAGATTTGAGGCCTGCGGCGACGATGGCACCTGCGAAATCCGGGGAGAAGGCGACCAGCTTCGCCATGGCCTGCAGCCTGCTCAGCCGCTACGTCCGGCAGAACGGCACTGCCTCCGGCGATCTCGGCCTCGCCATCAGAGCTGAAGCCGATGCAAAGAGGACGTCGGCAGACACGGAAAAGGGGGAGACGATGAAGGAGACCATGGATCTCTTTCCCCAGAACGCTGGGTTCGGCTCGGAAGCCGCCATGAAGGAAGCCCCTG…
LSM domain		K12624	map03018,map03040		0.338069	4.49e-11	AAGGACCCACCCCATCCAACCCAACGCAGAAGCAAAACCCCCAATCTCTGCGCCGCCGTCGTTCGCTGTCGTCCTCCGCCGTTGAAGTCGCGGCCTCATCGTCGCCTACCGATCCCACCGCCCCCACTGCCACCGACCCACCAGAGGTGTCGGCATGTCTCAGAACAACCCCTCCCAGCTCCTCCCCTCAGAGCTGATCGACCGGTGCATCGGGTCCAAGATCTGGGTGATCATGAAGGGGGACAAGGAGCTCGTTGGCACCCTCTGCGGCTTTGATGTCTACGTCAATATGGTGCTCGAGGACGTCACCGAGTATGAATACACTGCTGAAGGGCGCCGCATTACAAAACTTGACCAAATCCTCCTGAATGGCAACAACATAGCCATTTTGGTTCCTGG…
Belongs to the PdxS SNZ family		K06215	map00750		0.335954	6.02e-11	AGGAAAGCAAAAGAGGCCGTCCGGCAGGCAGTCTCTAGAACCCTCTCTTCTCCTTCCCCACGCCACGCCGATCCAATCCATTCGAATCCCCTCCACACCACCCAACCAAACAATGGCGTCGGACGGCAGCGGCGTGGTCACGGTGTACGGCAACAACGGCGCGGCGCTGCTGGAGCCCTCGAAGCAGCCCAAGTCGGCGACTTTCTCCGTCAAGGTGGGGCTCGCGCAGATGCTCCGGGGCGGGGTCATCATGGACGTCGTCACCCCGGAGCAGGCCCGCATCGCGGAGGAGGCGGGGGCCTGCGCGGTGATGGCGCTGGAGCGCGTCCCCGCCGACATCCGCGCGCAGGGCGGGGTGGCGCGCATGTCGGACCCGGGCCTCATCCGCGACATCAAGCG…
Domain of Unknown Function (DUF1086)		K11642,K11643,K14435	map05165,map05203	P:chromatin remodeling; P:negative regulation of transcription, DNA-templated; P:negative regulation of abscisic acid-activated signaling pathway; P:regulation of lateral root development; P:cell population proliferation; P:cytokinin-activated signaling pathway; P:response to auxin; C:nucleus; C:cell; F:DNA binding; P:response to gibberellin	0.330464	1.28e-10	ACGCGCTGCCCCCTCTCCTCTCCTCTCTCTGTGCAGAGGAGAGAGAAGACTCCCCCCTCGCCCCGCCCCTCCGCGCCTCTCCGCCCGCAGGCCGCAAGCTCACGCCGAGCGTCACCTCGTCGCTACCTTCCATTTTCGGCTTCTCGCCGCACTTCTCCCACACGGCACCTCGCGCCCTCGTGGCGGTACAAATAGCCCCTCTTCGCTCCTCGCCGCTCCCCAAACCCACCAAACCCTAGCCCATTTAGCGGCGGCGGCGCTAGAGGTGGAACGAGAGCTTGTCGGAGGTAGCGAGGGTGGCGCTGCTTGCTCGCTCACTGGGTTTCTACCCCGTACCGCGTCGAGCGACAGCTGCGCGACGATGAGCAGCCTTGTGGAGCGGCTGCGCGTGCGGTCGGA…
Belongs to the RNase T2 family		K01166		C:endoplasmic reticulum; C:ER body; P:rRNA catabolic process; C:vacuole; F:endoribonuclease activity; C:cell; P:negative regulation of autophagy; P:RNA phosphodiester bond hydrolysis, endonucleolytic	0.32759	1.88e-10	CCCGCAGAGTTGTTGTACTGAGCTGAGCTGCCGGAGGCAGAGGAGGAGAGGGAGGCAATGACGACGGCGTGCGTGCTGGCGGTGTGTGTGCTCGTCGCCGCGGGTCTGGCCGACCTGGGCTCCGCCCGCACGCCACTGGGCAGCAAGCCGCAGCGGGAGTTCGACTACTTCGCGCTCTCCCTGCAGTGGCCCGACACCATCTGCGCCTCCATCCGCCACTGCTGCGCCAGCGACGGCTGCTTCCGCTCGGAGCCGCTCCAGGCTGATCTGCGTGTGCCCTTCCTAACTCACGATCACGGGCCTATGGCACGGCTCGACACATCTCACATCGCGTAGCTCTATCTCTACCGTCTCGTGCATCGCCTTTCTGCATAACCACGCGCGCACAACATCGAAACA…
Belongs to the cysteine synthase cystathionine beta- synthase family	OASA1	K01738	map00270,map00920,map01100,map01110,map01120,map01130,map01200,map01230	P:aging; C:peroxisome; P:response to cadmium ion; C:chloroplast stroma; C:cell; P:double fertilization forming a zygote and endosperm; F:cysteine synthase activity; C:plasma membrane; C:cytosol; C:apoplast; P:pollen tube growth; F:pyridoxal phosphate binding; C:vacuolar membrane; P:cysteine biosynthetic process from serine; C:nucleus; P:response to zinc ion	0.322216	3.85e-10	GGCTTCTTCCAAAGTTCTCCAACCCCCAACTCCGACGAGAGCCGCCAGTCCGTCCGCGAAAGAACCACCCCCCAGGATTTCTGCGCCAAATCCCTTCGTGACCCAATGGCAGAGGCCTCGCCGTCGATCGCCAAGGACGTCACCGAGTTGATCGGGAACACGCCGCTGGTGTACCTCAACAAGGTCACCGATGGCTGCGTCGGCCGCGTCGCCGCCAAGCTCGAGTCCATGGAGCCCTGCTCCAGCGTCAAGGATAGGATTGGCTACAGCATGATCACAGACGCAGAGGAGAAGGGGCTGATCACTCCAGGCGTGAGTGTTCTGATTGAACCAACTAGCGGCAACACAGGCATTGGACTGGCCTTTATGGCTGCTGCCAAGGGCTACAAACTTATACTG…
Magnesium-protoporphyrin IX monomethyl ester oxidative cyclase	CRD1	K04035	map00860,map01100,map01110	C:chloroplast inner membrane; C:chloroplast thylakoid membrane; P:chlorophyll biosynthetic process; P:oxidation-reduction process; P:regulation of tetrapyrrole metabolic process; F:magnesium-protoporphyrin IX monomethyl ester (oxidative) cyclase activity; C:cell; F:DNA binding; P:chloroplast organization	0.32183	4.05e-10	AACCAGAGCTACCAGTGGTATCAACGCAGAGTACATGGGAACTGGTGCCAGGACGAGAACAGGCACGGTGACTTCTTCTCTGCCCTGCTCAAGGCTCAGCCGCAGTTCCTCAATGACTGGAAGGCCAAGCTCTGGTCACGATTCTTCTGCCTCTCGGTGTATGTGACCATGTACCTGAATGACTGCCAACGCACTGCGTTCTATGAGGGAATTGGTCTGAACACCAAAGAATTTGACATGCATGTGATCATTGAGACCAACCGCACAACAGCGAGGATTTTCCCTGCTGTTCTGGATGTCGAGAACCCTGAATTCAAGAGGAAGCTTGACAGGATGGTAGTGATCAACCAGAAGATCATTGCTATCGGAGAATCTGACGACATTCCCCTAGTGAAGAAC…
Catalyzes the ferrous insertion into protoporphyrin IX		K01772	map00860,map01100,map01110	F:ferrochelatase activity; C:mitochondrion; C:chloroplast; P:heme biosynthetic process; P:response to oxidative stress; C:cell	0.31977	5.3e-10	GGTATGCTTCAATCGGTGGTGGGTCACCATTGAGGAAAATTACTGATGAGCAGGCAAATGCTTTGAAGATTGCTCTGGAAAAGAAAAATTTGAACGCAAATATATATGTTGGGATGCGGTATTGGTATCCTTTCACAGAAGAAGCCATTGATCAGATTAAGAAGGATAAGATTTCCAAGCTCGTTGTTCTTCCACTCTACCCTCAGTACTCCATATCAACAAGTGGGTCAAGCATTCGTGTTCTCCAAAACATTGTCAAGGAAGATTCATATTTTTCTGGCTTGCCAATTTCCATTATCGAATCATGGTACCAACGTGATGGCTACGTGAAATCAATGGCTGACCTAATTGAGAAAGAGCTATCTGCCTTTTCCAATCCTGAAGAGGTTATGATATTCT…
Natural resistance-associated macrophage protein	EIN2	K14513	map04016,map04075	P:negative regulation of defense response; P:regulation of ethylene-activated signaling pathway; P:defense response by callose deposition in cell wall; P:jasmonic acid and ethylene-dependent systemic resistance, ethylene mediated signaling pathway; P:establishment of planar polarity; P:defense response to fungus; P:auxin polar transport; P:response to heat; P:phloem or xylem histogenesis; P:sugar…	0.317672	6.96e-10	TTCCCCCCACTTCTTCCTCCTCAGATAAGGTGAGGCCCCAGGCCAGAGAAAAAAGCATCGATTTTTTTCCCCTTAATTGGCCTAAGACCTCAGCCGCCTGCCAGCAGCAGCAAGAGACAAGCTAGGTTTTACTGCCTCCTTGGTCACAAAGATCCGCTGACCTCTTGGTAAAATCCAACCTTTTTGTACTGTTTTCTTGCTGGGAAAACCTCCTTGTGGTGCATAAACTGCCTAGTACACACTGTCATTTCTGGAGAAGGAAACTGAGAACTACTATCCATATCTGGCACGACCCTTGTCAAGATCCATGGCTGTTCACTTGCCATGAAGCTGCTGGAACCGGATGCACCTAAATGCTGTGGATTGTTCCTATGCAGATGATTGGATCAGTGGTGTCAG…
cytoskeleton organization		K10355			0.314365	1.07e-09	ATGCCAAGATCCTTACTGAGAGGGGTTACTCCTTCACCACCACTGCTGAGCGGGAAATTGTAAGGGACATCAAGGAGAAACTTGCCTATGTGGCACTTGACTATGAGCAGGAGCTGGAGACTGCCAGGACCAGCTCCACCGTTGAGAAGAGCTACGAGCTACCCGATGGCCAGGTTATCACAATCGGTGCAGAAAGGTTCAGGTGCCCTGAGGTCCTCTTCCAGCCATCCATGATTGGCATGGAGGCTGCTGGAATCCATGAGACAACATACAATTCAATCATGAAGTGTGACGTCGATATCAGAAAGGATCTGTACGGTAATGTTGTCCTCAGTGGTGGCTCCACTATGTTCCCTGGTATTGGTGACCGCATGAGCAAGGAGATCACTGCACTTGCCC…
Glycine-rich RNA-binding protein	GRP	K12885,K13195	map03040		0.313713	1.16e-09	GTGCTCTCTCAGAGGTGGGTTGGCTTCTCCTCCCCCTCTTACCAAGTCCTCCTCCTCGGTTTAGGGTTCGTTAGGGTTTTGTGGAGGGGAGATGGCGGCGGCGGACGTGGAGTACCGTTGCTTCGTCGGCGGGCTGGCCTGGGCCACCAACAACGAGTCCCTGGAGCATGCCTTCGCCTCCTACGGCGAGATCCTCGACTCCAAGGTCATCACCGACCGGGAGACGGGGAGGTCCCGCGGGTTCGGCTTCGTCACCTTCTCCTCGGAGCAGTCCATGCTCGACGCCATCGAGAACATGAACGGCAAGGAGCTCGACGGCCGCAACATCACCGTCAACCAGGCCCAGTCCCGCGGCGGAGGCGGCGGCGGCGGTGGCTACGGAGGCGGCGGCGGTGGCTA…
RNA recognition motif		K13161		P:negative regulation of innate immune response; P:defense response to fungus; C:GAIT complex; P:negative regulation of translation; P:mRNA splicing, via spliceosome; C:histone pre-mRNA 3'end processing complex; C:catalytic step 2 spliceosome; P:regulation of cell fate determination; C:cell; C:cytosol; P:cellular response to interferon-gamma; P:defense response to bacterium; F:sequence-specific D…	0.311123	1.61e-09	AGGATATTCAAGACAGGGAGTACAAGGGGAGGACATTGCGGTGCTCTCTGTCGCAGGCAAAGCACAGGCTGTTTATTGGGAATGTGCCCAAGGGGCTGAGCGAGGAGGAGCTGACCAACATTATCAAGGCCAAGGGGCCAGGTGTTGTCAACATTGAGATGTTTAAGCATGACCCGAACCGTAACCATGGCTTCCTCTTTGTTGAGTATTATAACCACGCCTGTGCAGAATATGCCAGGCAGAAGCTTTCATCACGAAGCTTCAAGGTTGATGGGAGCCAATTGACTGTTAGTTGGGCTGAACCTAAGGGTTCAACAGATCCTTCATCGGCAGCTGCTCAGGTGAAAACTATATATGTGAAGAACCTACCTGAGAATGTTTCTAAAGAGAAGATCAAGG…
cytoskeleton organization		K10355		C:cytoskeleton; C:cell	0.306658	2.82e-09	ACGGACGAGTACCGGCCGCCGCCGCCCTTTCGCCAGGTGCCCAGGTCTCCGCCGCGTCCTTCACCGGAGGTCACCAGTTGTGTAGAAATGGCTGATGGTGAGGACATCCAGCCTCTTGTCTGCGACAATGGCACCGGAATGGTCAAGGCTGGTTTTGCTGGTGATGATGCACCAAGGGCTGTTTTCCCTAGCATTGTTGGGCGTCCTCGTCACACTGGTGTCATGGTAGGGATGGGACAGAAGGACGCATATGTTGGTGACGAGGCACAGTCCAAGAGAGGTATTCTCACGCTCAAGTACCCAATTGAGCATGGTATTGTCAGCAACTGGGATGACATGGAAAAAATCTGGCATCACACCTTCTACAATGAGCTTCGTGTTGCCCCGGAGGAGCACCCT…
DIRP		K21773	map04218		0.30535	3.31e-09	ATGCTGTTGCATACGAGCCCCTCTGTAGCATACACGCACGGGAGCTGGGGTCTTTGGTAACTTGCTCGACCCTTGGCCCGCCGCCTGGGCTCGTCTCGCCCGCGGCCGATCTCCTCCATCCGCTCGCCGCGCCGCAACCCGGAGAGGAGACTGCGCTCGGTCGAGCACCACCTGGGGCCCAGCGTCCTCGCGACCATCTCCGGCACGGCATCCGCCCTCTGCAGCCCCGGTGTCCCTGCGACCATCTCCGGCACGGCGTCCGCCCTCTGCAGCCCCGGTGTCGCTGCGACCGTCGCTGCTGTCCTACTTCGCCACTCGCCACTCGCCACTCGCCACCTTGGCCGGCGACGAGCACCACCAGGACACTAGGTAGTATTAGTGAATAGTGATTTTGAATGG…
Malate dehydrogenase	MDH	K00026	map00020,map00270,map00620,map00630,map00710,map01100,map01110,map01120,map01130,map01200	P:response to cytokinin; C:chloroplast stroma; F:L-malate dehydrogenase activity; P:oxidation-reduction process; P:embryo development ending in seed dormancy; C:cell; F:NAD(P)+ transhydrogenase activity; C:apoplast; C:mitochondrion; C:chloroplast envelope; C:vacuolar membrane; C:stromule; P:response to cold	0.30171	5.18e-09	GGCGAGGAGGGCCGAGGGCGTGCGCTTTTTCGTGTCCGTCTGTCTGCTGGCCGTTGCCGCTGCTCACGAGCCTCCCGCCCGCGCTTCCCTCTGCCCCAACGAGCGCCGGGAGAGCCAGTAAAAGGAGCCGTCAAGAGCCCCAGCCGAAGGGAGCACGCAAGTTCAGACATGGCGTCAACCGTTACCTTCAGCTCAGTTAGCGCCCAAGCTGGGCTGATCCAAAAGCCAAGGAACCTTGGAGCCGCAAGCTACGCTGGCTTAAAGGTGCCGAGCTTTGGTTCAGAGTCGTCATTCCTGGGCAGGAATGCATCCCTTCGGGCAGCTGTTACCCCAAGGATTGTGCCCAAGGCAAAGTCTGGATCTCAGATATCTCCACAGGCATCTTACAAGGTGGCAGTG…
Belongs to the small GTPase superfamily. Arf family		K07952			0.300996	5.65e-09	GACACGGCGGGTGGTGTCGCCTGAAGCAGCCCGATCGCGGAACCGGACTATCCTCTCCTCGGGCCCTTCGGACGTGACGTGCTGGTTGGGTATCGCCGGATAAGCGGGAAGTCCACTGCGAGTCTGCGACAGGACGCCACCGGGTTTGGGCAATGTTCTCCTTGTTCTATGGCCTATGGAAGTATGTGTTCACCAAGGACGAGTTCCGTGTTCTTATTCTTGGTGTTGACAAAGCTGGCAAGACGACTTTGCTGGAGAAGTTGAAATCAATGTATCTGAAGGGGGAAGGACTTCCACCTGATCGTGTCGTTCCAACAGTTGGACTAAACATTGGACGCATTGAAGATGCGAAGGCAAAACTTGTTTTCTGGGACCTGGGTGGTCAGGTTGGCCTACGAA…
ABC transporter transmembrane region		K05658	map02010,map04976,map05206,map05226		0.299526	6.75e-09	ACTGATTCAGCAAGATCCAGTTATTTTCTCAACGACCATAAGAGAAAACATTATTTATGCAAGGCACAATGCAACAGAGGCTGAGATGAAGGAAGCTGCAAGGATAGCAAATGCTCATCATTTCATCAGCAGCTTGCCACATGGATATGACACTCATGTGGGAATGAGAGGGGTTGATCTAACACCTGGGCAAAAGCAACGGATTGCCATTGCTAGGGTGGTTTTGAAGAATGCGCCTATATTGTTGTTGGATGAGGCCAGCTCTGCAATCGAGTCCGAATCAAGTAGAGTGGTACAAGAAGCTCTCGACACTCTGGTCATGGGTAACAAGACAACAATTCTCATTGCCCACAGGGCAGCAATGATGAAGCATGTGGATAACATTGTTGTCCTAAATGG…
Poly(A) polymerase central domain		K14376	map03015		0.299221	7.01e-09	GCCGCCCCTCTTCTTTCTCCTGCCCCTCCCCCCGCCGCCCCACGGCCCACCCCGCCGACGCGCCACCTCCGTATCTCTCTCTCTTCCCCGCCGACGCGGGGCGGCGGATCGCCGGATCCGCGCGGGGGAAGGGGAGATCCGGATTCGATGGTCCTCTCCGGCCCCGTGGCTAGGCCGGCCTGATCTGATCCGACCCGTCCCGGCGGCGCAGTCCGGGAAGGTCCTGTGGGGGGATTTCGGACTCGGGCGCTCGAGTCTCTCTGCGGCGGCGAGGGGTTTCCGGGCCTGGCCAGTGTCCGGATCCGTGTGCCAGGCGGTTACCTTTGCGTAATCCTGGTCGGAGTCGCCGTGCTCAGATAGAGGGGATCGGGGGGCGCTCCAGTTTGGGCCCGGGGAGGG…
Malate dehydrogenase		K00025	map00020,map00270,map00620,map00630,map00710,map01100,map01110,map01120,map01130,map01200,map04964	P:response to cytokinin; P:response to cadmium ion; C:chloroplast stroma; F:L-malate dehydrogenase activity; P:malate metabolic process; P:nicotinamide nucleotide metabolic process; C:cell; P:oxaloacetate metabolic process; C:plasma membrane; P:NAD metabolic process; C:cytosol; P:response to salt stress; C:apoplast; C:plasmodesma; P:citrate metabolic process; C:vacuolar membrane; P:NADH metabolic…	0.291645	1.73e-08	TTGCCGCCGCCTCCAAAGCCACTCCCAAACCCCCGCTTCCAGAACCTTCCCGAAGCTCCCCGCCGCCTCCTCCTCCACTCGCTCCGATGGCGAAGGACCCGATGCGCGTGCTCGTCACTGGCGCCGCAGGACAAATTGGATATGCTCTTGTTCCCATGATTGCTAGGGGAGTTATGCTTGGTGCAGACCAGCCTGTTATTCTGCACATGCTTGACATTCCGCCAGCAGCTGAAGCCCTTAATGGTGTTAAGATGGAGTTGGTTGATGCTGCATTTCCTCTTCTGAAGGGAGTTGTCGCAACAACTGATGTTGTGGAAGCCTGCACTGGTGTGAATGTGGCCGTCATGGTTGGTGGATTCCCCAGGAAGGAGGGAATGGAAAGGAAAGATGTTATGTCAA…
Peroxisomal membrane anchor protein (Pex14p) conserved region		K13343	map04146	C:peroxisomal membrane; C:peroxisomal importomer complex; C:mitochondrion; P:protein import into peroxisome matrix, docking; F:signaling receptor binding; F:transporter activity; C:cell; P:establishment of localization in cell; C:cytosol; C:plasma membrane	0.289842	2.13e-08	ATCTACGCTGTGAGGTTCTCCGATGGCGGAGCAGTCTCCCAGCTCCGCGCCGCAGGGTGGTTCTGGTGGGAATGAATCCTCCGATAATCTTGTAATTCAAGCTCCACAGCTGATGAGGGAGGATTACATACAGAATGCTGTGAAGTTTCTTTCACATCCGAGAGTGAAGGGTTCTCCAGTATTTCACAGGCGTTCCTTCCTAGAAAAGAAAGGCCTTACAAGTGAAGAAATTGATGAGGCCTTTCGAAGGGTTCCTGACCCTAAGCCAAATGGAACTGATGCTGCAGCTGCTGGTATGCAACAAGCAAACAATCCCAGTCAATCTGTTGCGCTGCAGCCTTATACAGAAGTTCAACCACAAGCAGCTACTACCACAGCCACTGCTGGACCTATTGCCCC…
Gigantea-like	GI	K12124	map04712	P:response to blue light; P:temperature compensation of the circadian clock; P:response to far red light; P:response to hydrogen peroxide; P:response to karrikin; P:regulation of transcription, DNA-templated; C:cytoplasm; P:flower development; C:cell; P:response to cold; P:positive regulation of long-day photoperiodism, flowering; C:nucleoplasm	0.287894	2.67e-08	ATCGCGAAAAAATCTTTTTCTCGCCTCTCCTCGCTCCTCGCCATTTCTCTCTCCTCCCCTCCGCCTCACCCGCCGCCCCGCTGCGAAATCTGCGCACGGACGCCGCCGGCTGCCCGCGGAGAGCCTCGGATTAGAGCGCCCCCCGTCGAGAGGTTTTCAAGCAACTATGTTTGGGATTGGTTGATATGATACTTGTTCACGTTGGGGGATGCAGACCCCCCCTCTGTGGGGGTTGATTGAAGAAGTTAACAGTACACTTAGGAGAACTTGTGTCTTATTGAAATTTTCTTGGTTTCGAAGCAAGTAGCATTACTAAGAGTAGGAATTTGGTGGCATAGATGGATGAACTGACTGGCAACTTCAACACGGTGTTGATTACAGGCTCTTGAGCTACCAAGC…
Enolase, C-terminal TIM barrel domain		K01689	map00010,map00680,map01100,map01110,map01120,map01130,map01200,map01230,map03018,map04066	P:response to cadmium ion; P:response to light stimulus; F:phosphopyruvate hydratase activity; P:response to abscisic acid; C:cell; F:DNA binding; C:plasma membrane; C:cytosol; P:response to salt stress; C:apoplast; F:copper ion binding; C:plasmodesma; C:chloroplast; C:mitochondrial envelope; C:nucleus; P:response to cold	0.286963	2.98e-08	ACCGAAGGCAGGCAAAAGTAAGCAAAACGCGACCACAGAATAGCGAGCGAGCGAGTTCTAGGCCCCTTTTGGAGACATGGCGGTCACGATCACGTGGGTGAAGGCGAGGCAGATCTTCGACAGCCGCGGCAACCCCACCGTCGAGGTGGATATCGGCCTCAGCGACGGCAGCTTCGCGAGGGGTGCCGTGCCGAGCGGCGCATCCACTGGAATATATGAGGCCTTGGAGCTGAGGGATGGAGGATCGGATTATCTTGGCAAGGGTGTTCTTAAGGCTGTGAGCAATGTAAATAGCATTATTGGACCAGCAATTGTTGGAAAGGACCCCACTGAGCAGGTTGAGATTGACAACTTCATGGTCCAACAGCTTGATGGAACCTCCAACGAATGGGGCTGGTG…
fructose-bisphosphate aldolase		K01623	map00010,map00030,map00051,map00680,map00710,map01100,map01110,map01120,map01130,map01200,map01230		0.286953	2.98e-08	AAGGAAGCAGAAGAAGACGGCTGTGAAGTGTGTGAACCTGAACCTTGTCTGAGGTCAGTGAGCTAGTAGCTGAGTTCCGATCCTAGGCAGCTAGGATACCGCCATACCTGTAGTCTTCTTCACAAGTTAAGAGAGACAGCAACACGAGATGGTCGCTGCTAGCCTGCTCAAGTCCTCCTTCCTTCCCAAGAAGTCCGAATGGGGCGCCACCCGGCAGGCCGCCGCAGCGCCCAGGCCGGCCACCGTCTCCATGGTCGTCCGCGCCTCCGCCTACGCCGATGAGCTCGTCAAGACCGCGAAAACGATCGCGTCGCCGGGGCGTGGCATCCTGGCGATGGACGAGTCGAACGCGACGTGCGGGAAGCGGCTGGCGTCCATCGGACTGGAGAACACGGAGGC…
Catalyzes the formation of S-adenosylmethionine from methionine and ATP	METK	K00789	map00270,map01100,map01110,map01230	C:cell; F:methionine adenosyltransferase activity; C:cytosol	0.284176	4.1e-08	GTGCCAGTGCCACACATCCCGTTCGCATCTTCTCCTCCCTCTTGCCGGTCCCGAATAAAGAGCAGCAGCGCAAGAGGTTATTAGTAGAGTAATTTATCACCCGAGAAGAAGAAGGCAATGGCGGCGGAGAGCTTCCTCTTCACCTCGGAGTCCGTGAACGAGGGGCACCCCGACAAGCTGTGCGACCAGGTGTCGGACGCCGTGCTCGACGCCTGCCTCGCGCAGGACCCCGACAGCAAGGTGGCGTGCGAGACCTGCACCAAGACCAACATGGTGATGGTGTTCGGCGAGATCACCACCAAGGCCACCGTGGACTATGAGAAGATCGTGCGCGACACCTGCCGCGCCATCGGCTTCACCTCCGACGACGTGGGCCTCGACGCGGACCGCTGCAAGGTG…
Belongs to the ubiquitin-conjugating enzyme family		K10577	map03013,map04064,map04120,map05206		0.283617	4.37e-08	CAAACCATCCACTGACCATCCCGCTCGCGCGATTAGCCCCAAAATTTCAGAGCGCAACGCTAGGGTCGGGTGGGATGGCATCTGGTGGCATCGCCCGCGGCCGACTGGCCGAGGAGCGCAAATCGTGGCGCAAGAGCCACCCCCATGGGTTCGTGGCGAAGCCGGAGACGCTGCCGGATGGGTCGGTGAACCTCATGGTCTGGAAGTGCGTCATCCCCGGCAAAGAGGGCACTGACTGGGAGGGTGGTTATTTCCCCTTGACTCTGCATTTTCCTGAAGATTACCCAAGTAGCCCTCCCGTCTGCAAGTTTCCAGCAGGATTCTTTCACGTCAATGTCTTCCCTACCGGAGCAGTGTGCTTATCAATACTTAGCAGTGCGTGGAAGGCTTCCATCACGG…
ABC transporter transmembrane region		K05658	map02010,map04976,map05206,map05226		0.283484	4.43e-08	GAAGCGACCTGGTCGTCGCCGCCGCATCCACCGCCGCCGCGTCTTCCCGTAGTCGCCGTCTCGGGGCTGGTTGTGGTGATGGGCTCCGTTGGATCCTAGGGTTTTTGAATTCTGACGGCTTCGTCGAGCTGCGCAAGGCGTCGAGAAGGAGATGGTGCCGACTGGGTTGTTCGGGTGGGCGTCGCCCCATGTACAGCCGCTCACGCCCGTATCCGAGGTCTCCGAGCCGCCGGAGTCGCCGTCGCCGTACGGGGATGGGCCGGCGGGGGATGCCGGCGTGGGGGCGAGGGAGGGGGAAGGCGCCGGCGCCGGAGAGGAGGAAGTGGAGGACGACGAGGTCGAGCCGCCGCCCGCGGCGGTGTCGTTCTGGAGGCTTTTCGAGTTCGCCGATGGGGTCGA…
Belongs to the peptidase S14 family	CLPR4	K01358	map04112,map04212	P:regulation of gene expression; C:chloroplast stroma; P:response to reactive oxygen species; C:chloroplast envelope; C:cell	0.280061	6.52e-08	ATCCGCACTCCGACCGGTGCCACCTCCTCTCAGCTCTGCCGCTCACAGTCCCCTCCGCCGTCCGCACTGCCGCCTCGCCATGGAGCAGCAGCCGCCGCCGCCTTGTCCCCTCCCCGCGTCGCCCTCGACGCCCGCACACTCTTCTCCCCGCCCCGTTCCCTCCCCGTCTCGCCCTCATCCCAGCTCCGCCTCGCCGCCCGCCCCCGCGCGCTCGCCGCCGCCAAGCCGCGGTTCCTGAGCCCCCACCGAGAACCCGTCCTCGACGGCGGCCGCGGCGCCAGGGATGTTGTCGCGATGGTGGTGCCGTTCCTGAGGGGGACCGCGTGGGAGCAGCCACCGCCGGATTTGGCCTCGTTCCTGTACAAGAACCGGATCGTGTACCTGGGGATGTGCCTCGTG…
radicals which are normally produced within the cells and which are toxic to biological systems	MSD	K04564	map04013,map04068,map04146,map04211,map04212,map04213,map05016	P:oxidation-reduction process; P:response to osmotic stress; P:response to abscisic acid; C:mitochondrial matrix; F:superoxide dismutase activity; P:removal of superoxide radicals; C:cell	0.278647	7.64e-08	GCTCCTCTTCCTCTCCGTGAAGCACATAGCGAGCCGCCGCTCATCACTCATCCCCTTCCCCGCCTCCATCTCGGTGTCACACGCATACGCACCTAGGAGAGACAGCGAGCGAAGCCATGACTCTCCGCACCCTGGCATCGAAGAAGGCCCTATCCTTCGCGCTCGGCGGCGCGGCCCGGCCGTTGGCGGCGTCCGCCAGGGGGGTGACGACGGTCACGCTCCCCGACCTCTCCTACGACTTCGGCGCGCTGGAGCCGGCCATCTCGGGGGAGATCATGCGCCTGCACCACCAGAAGCACCACGCCACCTACGTCGCCAACTACAACAAGGCGCTGGAGCAGCTCGACGCCGCCGTCGCCAAGGGCGACGCCTCCGCCGTCGTCCAGCTCCAGGGCGCCA…
Glutathione S-transferase, N-terminal domain		K00799	map00480,map00980,map00982,map00983,map01524,map05200,map05204,map05225,map05418	P:response to cytokinin; P:response to cadmium ion; C:chloroplast stroma; P:regulation of response to red or far red light; P:response to oxidative stress; F:enzyme binding; P:response to karrikin; F:glutathione binding; P:response to herbicide; C:cell; C:plasma membrane; C:cytosol; P:2,4,6-trinitrotoluene catabolic process; C:apoplast; P:glutathione metabolic process; P:cellular response to wate…	0.278145	8.08e-08	ATAGCATCAATCACTCCACAGTGCACACGCACGCAGACGCAGCAATGGCGGGGGCGAAGAAGGGCCTGGTGCTGCTGGACTTCTGGGTGAGCCCGTTCGGGCAGCGCTGCCGCATCGCGCTGGCAGAGAAAGGCATCCCCTACGAGTACTCGGAGCAGGAGCTGCTGGGCGCCAAGAGCGACCTGCTCCTGCGCTCCAACCCGGTGCACAAGAAGATCCCGGTGCTCCTCCACGACGGGCGCCCCGTGTGCGAGTCCCTCATCATCCTCAACTACCTCGAGGAGGCCTTCCCTGACGCCTCCCCGAAGCTCCTCCCCGCCGGCGACGCCTACGCGCGCGCGCAGGCCCGCTTCTGGGCGGCCTACTCCGACAAGATCTACGAGGTGGGCACGCGGCTGT…
cytoskeleton organization		K10355		C:cytoskeleton; C:cell	0.276542	9.65e-08	ACAATGGCACTGGAATGGTCAAGGCTGGTTTTGCTGGTGATGATGCACCAAGGGCTGTCTTCCCTAGCATCGTCGGTCGTCCTCGTCACACTGGTGTCATGGTAGGGATGGGACAGAAGGATGCGTACGTTGGTGACGAGGCACAGTCCAAGAGAGGTATTCTCACGCTCAAGTACCCGATTGAGCATGGTATTGTCAGCAACTGGGATGACATGGAGAAAATCTGGCATCACACTTTCTACAACGAGCTTCGTGTTGCCCCGGAGGAGCACCCTGTGTTGCTCACTGAAGCTCCTTTGAACCCAAAGGCCAACAGGGAGAAGATGACCCAGATTATGTTCGAGACTTTCAATGTTCCTGCCATGTACGTTGCGATTCAAGCCGTGCTCTCCCTCTATG…
Belongs to the aldehyde dehydrogenase family		K00131	map00010,map00030,map01100,map01120,map01200	C:cytoplasm; C:cell	0.276058	1.02e-07	ACACGTCCGCGCGCGCGCTCGCTCCGTCGGTGTTGGTAGGCAGGCACGCGCAGCGGCCATCCATGGCGCTGGCGGGGACGGGGGTGTTCGCGGAGATCCTGGACGGCGAGGTGTACAGGTACTACGCCGACGGCGAGTGGCGCAGCTCCGCCTCCGGCAAGTCCGTCGCCATCGTCAACCCCACCACCCGCAAGACGCAGTATAGGGTGCAAGCATGCACCCAGGAGGAGGTGAACAAGGCGATGGACGCGGCCAAGGTCGCGCAGAAGGCTTGGGCCCGGACACCGCTGTGGAAGCGTGCGGAGCTCCTCCACAAGGCGGCCGCAATCCTGAAGGAGCACAAGGCACCCATCGCTGAGTGCCTTGTCAAGGAGATAGCCAAGCCGGCCAAGGATGCTG…
tify domain		K13464	map04075	P:response to wounding; F:transcription corepressor activity; F:identical protein binding; C:nucleus; P:regulation of defense response; C:cell; P:regulation of jasmonic acid mediated signaling pathway; P:negative regulation of nucleic acid-templated transcription	0.274405	1.22e-07	AATCATCGCGGCGTTCTTCCTCCTCCGCATCCTCCTCCTTCCTAAATCTCGCGGATAAATAAGCGAGCAGGAGAAGGTGGTTTAGAGAGAGAGAGAGGAGGAAAGGGAAAGCAGCGAGCTGAGGGAGAGAAAAGGTTAAGGAATCCGAGCTGAGGTGCCGCTTCTTCTTCCTCTTCTTCTTTTCGGCACCGCCACTGCAGCAGGGGAGAAGATTCTTGGGACGAGGCGACGCGGAAGGGATTTCTTTCGCCGGCTCCGGTGGTTGCTTTGCTTCCATGGAGAGGGATTTCCTGGGTGTGATTGACAGGGCGGGGAAGGGCGGCGGCGAGGTGGTGGTGGAGGACAGCCAGGCAACCTCATCTCAGCCATTGGCAACTACAAGTGCTGCAGCTGTTACGC…
Protein-L-isoaspartate O-methyltransferase	PIMT2	K00573		P:protein repair; P:aging; P:response to salt stress; P:seed germination; F:protein-L-isoaspartate (D-aspartate) O-methyltransferase activity; P:response to abscisic acid; C:nucleus; P:protein methylation; C:cell; C:cytosol	0.274165	1.25e-07	ACCCGAACCCCAGTGAAGAATCGAGGCGTCATCTCTCCAGCCCCGCCACCATCACCATGGAGATCAACCATAGTCTGTTTTGTTCGCTCCATTTATTGCGTTGATGAGAATGCACAAGAGGGTCAATTTGATTTCGTTCCTCCTGCTCCTCCTCCTGATGCAGCATCATGGCCTGTGGTCTAGCGGAGCCAGCCACAAGAACAAGTCCATGGTTGAGCAACTCCAGAGGTACGGGGTTATCAGGTCGACCAAAGTCGCGGAGGTGATGGAGGCCATCGACAGGGGATTGTTCGTGCCACCTGGGGGCACGCCGTACTATGATAGCCCCATGCCGATTGGGTACAATGCCACGATATCGGCGCCACACATGCACGCCGCTTGCCTGGAGCTCCTGGAGAA…
Transcription factor/nuclear export subunit protein 2	THO2	K12879	map03013,map03040	P:cellular response to dsRNA; P:mRNA export from nucleus; P:miRNA transport; P:production of miRNAs involved in gene silencing by miRNA; C:cell; C:nuclear speck; F:mRNA binding; P:establishment of localization in cell; C:THO complex part of transcription export complex	0.273527	1.34e-07	ACCCCCGGTCCTGCTCCTCTTTTTCTGACCTCGGCAGCTCCCATGAAACCCTAACCCTCCAAAACCCTCACTCAAACCAACACTGCCGCCGCCGCCATGTCGCCCCCTCTGCAGGCGCCCAACTACAAGCACATCACGGAGGAGTGCCTTCGCGAATGGAAGGGCCAGTCCGCCGGCGCCTTCCGCATCCCTGATCCGGTGCCCATGGCGCGCTTCCTCTACGAGCTCTGCTGGGCGATCGTGCTGGGCGACTTGCCGCCGCAGAAGAGCCGGGTGGCGCTGGAGTCGGTGGTGTTCGTGGAGGAGGCACGGCGTGAGGAGGAGCTCGGCTCCGTGCTTGCTGATATCATCGCTCACCTAGGACAGGATATTACAATCTCTGGTGAATATCGCAGCCGT…
Belongs to the ubiquitin-conjugating enzyme family		K10704	map04624	C:nucleus; F:ubiquitin protein ligase binding; F:ubiquitin protein ligase activity; C:cell; P:protein K63-linked ubiquitination; P:postreplication repair; C:cytosol	0.27277	1.46e-07	CCGAAGCCGAGCGAGCGACGGCCAAACCCAACCCCATCTCTCTCTCGGCCTCGCCCGCTCCCTCGATCGATCGGCCGGTCGTCGATGACGACGGGAAGCTCGGCCGCCGGATCCGGCGTCGTCGTTCCTCGGAACTTCAGGCTCCTAGAAGAGCTTGAGCGTGGAGAGAAGGGCATTGGAGATGGGACAGTGAGCTATGGAATGGATGATGCAGATGACATCTACATGCGATCATGGACCGGCACTATTATTGGCCCACATAATACCGTCCATGAGGGTCGCATCTACCAGCTGAAGTTGTTCTGCGACAAGGACTACCCTGAGAAGCCACCATCTGTTCGATTTCATTCAAGAATAAACTTGACATGCGTTAATCATGAAACTGGAGTGGTTGACCCG…
cysteine-type peptidase activity	ALPHA-VPE	K01369	map04142,map04612	C:protein storage vacuole; P:response to wounding; P:proteolysis involved in cellular protein catabolic process; C:lytic vacuole; P:leaf senescence; F:cysteine-type endopeptidase activity; P:vacuolar protein processing; P:response to ethylene; P:response to salicylic acid; C:cell; P:response to jasmonic acid	0.272031	1.58e-07	TTATGAAGAAGGGAGGACTCAAGGACGAGAACATAATTGTCTTCATGTACGATGACATCGCGCATAGCGCAGAGAATCCGAGGCCCGGTGTCGTCATCAACCATCCCCAGGGTGGCGATGTCTATGCTGGGGTTCCAAAGGATTACACTGGGCGACAGGTCAGTGTCAACAATTTCTTCGCTGTTCTGCTTGGCAACAAAACTGCTCTGACAGGTGGGAGCGGCAAGGTTGTGGACAGTGGCCCCAATGATCATATCTTTGTTTTCTACAGTGACCATGGAGGTCCTGGTGTCCTTGGAATGCCTACGTATCCATATCTCTACGGTGATGACCTCGTAGATGTCCTGAAGAAGAAGCATGCTGCTGGGACCTACAAAAGCCTGGTCTTTTACCTTGAAG…
ABC transporter transmembrane region 2		K05677	map02010,map04146	P:lipid catabolic process	0.269706	2.03e-07	TCGCCGCCCTTATTCTTCTCCTCTCTTATTACTTATTACCTGATGAGTATTTATTTATTATCCGCCTCCTCGGTTTTTCCTTCTCTCTCCCTCCCTGCGCGTCGTCGTCGTCGTCTCCTCCTGCGGTGGCGGCCGCCGGCGATCCCCGATCGGCGACACTCAGATTCTAATTCTGTCCATTGTGCTGCACGGTAGCAGTAGACAATCTTGCTTCTCGGTGTTTTGTTTGTCTTAGTTGATCATTCAGATGCCTGTACAGCTCAGCTGTTCTAGCTAGCTGTATATATCTGGTCGAAGAGGGCAATCTAGCAACAATGTCATCACTTCAGTTATTGCAACTAACAGAGCGCGGGCGCAGCCTTTTGTCTTCAAGAAGGAGAACAATTGCAATTGTTTCTG…
zinc-RING finger domain		K13456	map04626	P:JNK cascade; P:interleukin-1-mediated signaling pathway; P:protein autoubiquitination; F:nucleosome binding; P:regulation of kinetochore assembly; F:progesterone receptor binding; C:lipid droplet; P:response to arsenic-containing substance; C:cell; P:cellular response to hydroxyurea; C:cytosol; F:TBP-class protein binding; F:estrogen receptor binding; P:positive regulation of transcription by R…	0.269258	2.14e-07	AGGGCTCAGCTCGCAACCAGCACCACAGACCACCACTAGCGGTCTCCACCGCAAATGGAGTGGACAACTTGGTGAGAGATGACGCGATAAATTCAACGAGCAGACGGAGAGCCGAAGGGCGTAGCGATGAACATGGACCCGATTCTTCCTGTATCTTTTACTCAGCATGAACTCCCATGGTACTGGATGGCGGACTCCGAAAAGGCGGAGGACTACGACTAAGTCTCATTCGCGGCTTTTGGACCTCAACTGCCCCCCTGCTGAAGGGGCTGGTGAGGGGGCTCTACCTTTCAACAGCATGCCTGTATTGCACAGCGAGGCTTCAAGCAGTATGCCTGTGCAGCACATCCAGGCTTCGAGCAGCATGCCACCGGCTACTGATGAGCCTCGCATTGGCAT…
disease resistance		K12184	map04144		0.269069	2.18e-07	ATCCTCCATCCATTCATCTTTCTTCTCCTATTTAATCTTTCTCTTCGCCACCAGACCGTTGCACCCTGCATCTTCAACTTGTTCATTTCACTCCTACGACAAAAAAAATAAAAAATAGAAAACCAAAAAAAAAGGAAGGAAAAAAAAGATATTAATTGTACTCTTTGCTTGTTTCCCATCCTTTACATTTCCCAGCAAAACCCAATCATTTCGTGCCATTGCCAATCACTTGTCCTCTTCTTTTCACCTGGAAATATTCATCCAAGATCTCTCCAGTCCACACCCACAAAGGAGAAGCACAAACCACTCCAATTCCATGGCCGACATGGCGCTCGCTGGATTAAGGTGGACAGCATCGCCCATTGTCAACAAGCTTCTTACCGAAGCTTCAGCTTACCT…
Belongs to the ubiquitin-conjugating enzyme family	UBC13	K10575	map04120,map04141,map05012	P:protein polyubiquitination; C:cytoplasm; P:ubiquitin-dependent protein catabolic process; F:ubiquitin protein ligase binding; F:ubiquitin protein ligase activity; C:cell	0.268075	2.42e-07	CAGGTAGAGGCAGAGGCAGAGCAGGCACCCTACCAGTCAACCACCGCTTCGTTCTCCGTTCTCCCCGACACCGATCGCCGCCTCCTGATTCGGGATTCCCATCTTCCCCGAGCTCCACCGCACCTCACGTCTATAAATAAGGCGCCCGCGGTGCCCATCAATTGGCATCACCGCGTCCCGAGAGCGCGAATCATTCCGCGCGACGCAAAACCCTAGCCCATCCACCGATCCCTGTCATGGCGGCCACCACCAGCCAGGCGAGCCTCCTCCTGCAGAAGCAGCTCAGAGATCTCGCGAAGCACCCGGTGGATGGGTTCTCGGCTGGGCTGGTCGACGACAGCAACGTCTTCGAGTGGCAGGTCACCATCATCGGACCGCCTGACACCCTATATGATGGAG…
Belongs to the peptidase C1 family		K01365	map04140,map04142,map04145,map04210,map04612,map05205,map05323,map05418	C:endoplasmic reticulum; P:negative regulation of defense response; C:cytoplasmic stress granule; C:cell wall; P:negative regulation of protein catabolic process; F:ubiquitin-protein transferase activity; C:extracellular space; P:defense response to fungus; P:SCF-dependent proteasomal ubiquitin-dependent protein catabolic process; C:ribonucleoprotein complex; C:cell; C:lysosome; C:cytosol; P:root…	0.265412	3.22e-07	GAAAGAAAAGGGAGACCTCCAGCCTCCTGTCATCCTCTCATCCATCCATCTGCTCCCTCTTCCTAGCTAGCTAGCTCGCCTTCCTGTAGCGCGGCGGAGATGGGCGCCTCCACTACGTCGCTGGCGGCGGCGGCGGCGCTGCTGCTGCTCGTGTCGCTCGCCGCGGCGGCGGACATGTCGATCATCTCCTACGGGGAGCGGAGCGAGGAGGAGACGCGGCGGATGTACGCGGAGTGGATGGCGGCGCACGGCCGGACCTACAACGCCATCGGCGAGGAGGAGAGGCGGTACCAGGTGTTCAAGGACAACCTCCGCTACATCGACGAGCACAACGCCGCCGCCGACGCGGGCGTCCACTCCTTCCGCCTCGGCCTCAACCGCTTCGCCGACCTCACCAAC…
F-actin capping protein, beta subunit		K10365	map04144	C:actin filament; C:F-actin capping protein complex; F:actin filament binding; P:response to heat; P:cell morphogenesis; C:cell; P:barbed-end actin filament capping	0.265145	3.31e-07	GTGCGAGCAGAGAGCCGTTCGCATGGAGGCGGCGATGGATCTGATGCGGCGGATGCCGCCGCGGAGCGCGGAGACGGCGCTCAACGCGCTGCTCTCCCTCCTCCCCGACCACTCCCTCGACCTCCTCTCCCAGGTCGACCTCCCGCTCCAGGTTTGCATGGATAAGGAGAGCTTGAAGGAATATATTCTATGTGAATATAACCGTGACGCTGACTCCTACAGATCCCCTTGGTCAAACAAATATGATCCCCCTTTGGAAGACGGGACAGTTCCTTCTCAAGAGATGAGGAATCTTGAGATTGAGGCAAATGAAGTTTTCTCAGTGTATCGTGACCAGTACTATGAAGGTGGCATCTCATCTGTTTACATTTGGGAGGATGAAGATAATGGGTTCATCGC…
PLU-1-like protein		K11446		P:negative regulation of histone deacetylase activity; P:histone H3-K4 demethylation, trimethyl-H3-K4-specific; P:negative regulation of transcription by RNA polymerase II; P:circadian regulation of gene expression; F:transcription coactivator activity; F:zinc ion binding; C:cell; F:DNA-binding transcription factor activity; F:methylated histone binding; F:histone demethylase activity (H3-trimeth…	0.264643	3.49e-07	CTGACCTCTAACCCTAACCGCCCATGGGCAAGGCCCCCCCTCTTGCCGTTGCCGCCGCCACCCCCACCTCCGTCCCTGAGGCGCCGGTCTTCCACCCCACAGAGGAGGAGTTCGCCGACCCCCTCGCCTATGTCGCCCGTATTCGCCCCCTCGCCGAGCCCTACGGCATCTGCCGCATCGTCCCGCCGTCGTCATGGTCCCCGCCTCACGCCCTCGACTTCAACTCTCTCTCTTTCCCCACCAAGAGGCAGCCCATCCACCGCCTCCTCGCCCGCCCCGCCCCCGCTGACCCCGACACCTTCCTCCTCGACTATCGTCGCTTCCTCAAGGCTTCCTCCGCACATCGCCGGGGCCGCAGGAGGGGTCTTCCCAAGTCGCCCGCTCTTTCGGATGGTCGCC…
ABC transporter transmembrane region 2		K05677	map02010,map04146	P:lipid catabolic process	0.26358	3.9e-07	GATGAGTATTTATTTATTATCCGCCTCCTCGGTTTTTCCTTCTCTCTCCCTCCCTGCGCGTCGTCGTCGTCGTCTCCTCCTGCGGTGGCGGCCGCCGGCGATCCCCGATCGGCGACACTCAGATTCTAATTCTGTCCATTGTGCTGCACGGTAGCAGTAGACAATCTTGCTTCTCGGTGTTTTGTTTGTCTTAGTTGATCATTCAGATGCCTGTACAGCTCAGCTGTTCTAGCTAGCTGTATATATCTGGTCGAAGAGGGCAATCTAGCAACAATGTCATCACTTCAGTTATTGCAACTAACAGAGCGCGGGCGCAGCCTTTTGTCTTCAAGAAGGAGAACAATTGCAATTGTTTCTGGGGCAGTACTTGCTGGTGGTGGAACTTTAGCATATGCCCAA…
Ribosomal protein S1-like RNA-binding domain		K14792		F:RNA binding; P:maturation of SSU-rRNA from tricistronic rRNA transcript (SSU-rRNA, 5.8S rRNA, LSU-rRNA); C:small-subunit processome; P:embryo sac development; P:maturation of 5.8S rRNA from tricistronic rRNA transcript (SSU-rRNA, 5.8S rRNA, LSU-rRNA); C:cell; F:transcription factor binding; C:nucleolus; C:plasma membrane; C:nucleoplasm	0.263161	4.08e-07	GCAGCGGCCTCATTCACTACCTGCACGGCGGCGACTCTGCTCTGAGTTGCTGACGGCGAGCGGCGCGGACTACGAGCAGGCAGCCCGCGGCGTGTCACGGGATTGCTAGGCGAGGCTGTTAGGGCACATAGCCGCAGCGGACCAACGTGGCAGAGACGCGCGGACCGAGGAGGTTAGAGCGCTCGCCGCTATGGCGCCGCCGCGCGGCGACAGGAAGAACGGGAAGGGCGCCGGCGGCAAGACCGACCTGCGCCCCGACCGGAATCAGTTTAAAAGGCACCGTAAGGAGGATGCAGCCGCTGAGCAGGGGGATGGCGAAGGAGAGCGGCAGCAGTCTGCAGCGCTCCTCACTGCAGCTTCTGACGAAGCTGACTTCCCGAGAGGGGGACGCAGCCTCCT…
zinc-RING finger domain		K13456	map04626	P:JNK cascade; P:interleukin-1-mediated signaling pathway; P:protein autoubiquitination; F:nucleosome binding; P:regulation of kinetochore assembly; F:progesterone receptor binding; C:lipid droplet; P:response to arsenic-containing substance; C:cell; P:cellular response to hydroxyurea; C:cytosol; F:TBP-class protein binding; F:estrogen receptor binding; P:positive regulation of transcription by R…	0.262295	4.46e-07	ACAGGCTCAGCTCGCAACCAGCCAACCACAGACCCTAGACGGTCCTCCGACCCAGACGACAAACCCGATTCTTCCTGTATCTTTTACTCAGCATGAACTCCCATGGTACTGGATGGCGGACTCCGAAAAGGCGGAGGACTACGACTAAGTCTCATTCGCGGCTTTTGGACCTCAACTGCCCCCTTGCTGAAGGGGCTGGTGAGGGGGCTCTACCTTTCAACAGCATGCCTGTATTGCACAGCGAGGCTTCAAGCAGTATGCCTGTGCAGCACATCCAGGCTTCGAGCAGCATGCCACCGGCTACTGATGAGCCTCGCATTGGCATGCATAGTTGCCCCATCGATGTGGAAGCCATCGATGATGATGTTGTTATCTATTCTTCAATATCACTCCCTCGAG…
Proton-conducting pore forming subunit of the membrane integral V0 complex of vacuolar ATPase. V-ATPase is responsible for acidifying a variety of intracellular compartments in eukaryotic cells		K02155	map00190,map01100,map04142,map04145,map04721,map04966,map05110,map05120,map05152,map05323	F:ATPase activity, coupled to movement of substances; F:proton-exporting ATPase activity, phosphorylative mechanism; P:proton transmembrane transport; C:vacuolar proton-transporting V-type ATPase, V0 domain; C:vacuolar membrane; P:vacuolar acidification; C:integral component of membrane; C:cell; F:proton-transporting ATPase activity, rotational mechanism	0.26203	4.59e-07	GCGCTCCTCAGATCAGATCGGCAAGGCCAATCCCGAGCAGAGGACCGAAATCTCGAGCGCTCGCGCCGGCGACCACACGACGAAGAGGAGGCCGCGGCACGAGAGCGCCCCAGGTTTCCCGCTCTCGTCGCAGCAGCAGCAGCAAAGGGAAGATGTCGTCGGTATTCAGCGGCGATGAGACCGCCCCCTTCTTCGGCTTCCTTGGCGCCGCCGCCGCGCTCGTCTTCTCATGCATGGGGGCGGCGTATGGTACGGCCAAGAGCGGCGTCGGCGTGGCGTCCATGGGTGTCATGCGCCCCGAGCTCGTGATGAAGTCCATCGTGCCCGTGGTCATGGCTGGTGTGCTCGGTATCTACGGCCTCATCATCGCCGTCATCATCAGCACTGGGATCAACCCCA…
Clathrin adaptor complex small chain		K11827	map04144,map04721,map04961,map05016	C:clathrin-coated pit; C:cell; C:plasma membrane	0.261556	4.82e-07	GCCGCCTTCCTAGTTCCTCCTCTGTCCGTCAGCGCCAGAGGTGACCGGAAAGCCACGGCGTTCTTGCTTCTCTCCCCGGCCCAAATTGCTAACCGGATCAACCCAAGACCTTGCAGGATAATCGATCTGATTGCGGCATGATCCGCTTCATCCTGCTGCAGAACCGGCAGGGAAAGACGCGGCTGGCCAAGTACTACGTCCCGCTTGAGGACTCGGAGAAGCACAAGGTTGAATACGAGGTTCACCGGCTCGTGGTCAATCGGGACCCCAAATTCACCAACTTCGTCGAGTTTCGCACACACAAAGTTATCTACAGGAGATATGCAGGACTGTTTTTTTCAATATGTGTGGACATAACTGATAATGAATTGGCATACTTGGAATGCATTCACTTGTTTG…
SelR domain	MSRB1	K07305		C:chloroplast stroma; P:oxidation-reduction process; P:response to oxidative stress; F:peptide-methionine (R)-S-oxide reductase activity; C:cell	0.261416	4.89e-07	GCAGTTACCAGCATAGGTGCGCCGCCACCCACCAAGCATCAGAGCTCCGTGTCACAAAAACCTGACCGATGGCGGCCCGGTGCTACGCAGCTGCCTCCGTGGTCAGAGCGGGAGCGCACGACCTCTCCCCCTCCTTTTCCTTCACAGCCGCGGCGCTTCCCTCGGTGCGTCCGAGGCCGATAGGAGCGTGGGCCTGCGGTGGAGGGTGCAGCTACAGGCTCCGCGCCGTCCGCGCCATGGGCTCCGCACCGTCGTCGTCGCAATCCCCGTCGCCGCACACGCCTTCAGGACAAACCCAAGGGAAAGCAGATTATACATCACTGAGTGAAGAGGAGTGGAAGAAGCGCCTGACTAAAGAGCAGTATTATGTTACTCGGCAGAAGGGCACTGAGAGAGCAT…
callose synthase		K00706,K11000	map00500,map04011		0.261228	4.99e-07	AGCTTCGCGGTGTCGTCTTCCCACTTCCGCCTCCTCCCCCCTCTCTCTCTCTCGCAACACTCAAAAACCTCTCGTCGGCCTCGCCTCGACCGCGACGATCACCTCCCCCGCGCGGAGGTAACCGCTGACCAGCTCGCCGCCGTACCTCCAGGAGCTCCCGCCGGCGGTTGCCTCGAGGCGGCTCTCGCGCGTCGGCGGCCGTACGTCGGTCGCGGTGGTTTTCGCTCGAGTCCCGGCGGATTGGTGCGCGTCCCGTGTGTCCACGACTCCACGTGCGCGAGGTTCTTGAGCGCTGCATGCGCGCGCCACCAAAAGCTCTGTGCTGGATTTCTGAAGCTTCAAGCATGGGCTAGCTGCCTAGCTTCAAGACGGGGCCTCCATTCCAGACTTACAGTGGGT…
Belongs to the PdxS SNZ family		K06215	map00750		0.26086	5.18e-07	GAAAGCAAAAGAGGCCGTCCGGCAGGCAGTCTCTAGAACCCTCTCTTCTCCTTCCCCACGCCACGCCGATCCAATCCATTCGAATCCCCTCCACACCACCCAACCAAACAATGGCGTCGGACGGCAGCGGCGTGGTCACGGTGTACGGCAACAACGGCGAGGCGCCGCCATGATCCGCACCAAGGGGGAGGCGGGACCGGGAACGTCGTCGAGGCCGTGCGCCATGTGCGCTCCGTCATGGGCGACGTCCGCGCGCTCCGGAACATGGATGACGACGAGGTCTTCGCCTACGCCAAGCGCATCGCCGCGCCCTACGACCTCGTGATGCAGACCAAGCAGCTGGGCCGGCTCCCCGTCGTGCAGTTCGCGGCCGGGGGGTGTGGCCACGCCTGCCGACGC…
Flavodoxin-like fold		K03809	map00130,map01110		0.260636	5.3e-07	GACACCGTACATGTCCACGCACCAAGTGCAGGAGGCCGAAATCCATTCGGGCCAACAACCTGCTCTGCCCCCGCCGCGCGCAGGAGTTCCCAGATTCCGCTTCCGGCACAGGAGCTTCGGGCCCTTCTCCAATGGCGGTCAAGGTCTACGTCGTGTACTACTCCACGTATGGACATGTTGGCAAACTAGCTGAAGAGATCAAAAAAGGTGCCTCATCTGTTGAAGGTGTTGAGGCTAAAATATGGCAGGTCCCTGAAACTCTCCCTGAAGAAGTGCTTGGAAAGATGGGCGCACCCCCTAAGCCTGATGTGCCAGTCATCACACCGCAAGAACTTGCAGAGGCTGATGGAATCCTCTTTGGGTTTCCAACAAGGTTTGGGATGATGGCAGCGCAAATGA…
Protein phosphatase 2C		K17506		C:apoplast; P:defense response to bacterium; P:interspecies interaction between organisms; P:protein dephosphorylation; F:protein serine/threonine phosphatase activity; C:cell; C:plasma membrane	0.260573	5.34e-07	GTCGACTCGTCTTCCCCTTCCGGCTTCCGGCTCCGGCCCCGCTCCTCCCAAATTCCCCAAAACCTGACGCGCTGGAGGGCCGATCCACGGCTCCCCGCTGCCTGATCCGAGCCGGCTCCTCGCCCCCGCCGGGGATCCAAGCGGGATGGGGTACTTGAGCTCCGTGATCGGCCACCCCACCGATGGATCCTCCGTCAGCGGCGGCGGCCTCAGCCAGAATGGTAAATTTAGCTATGGCTATGCAAGCTCCCCTGGTAAAAGGGCATCCATGGAAGACTTCTATGAGACAAAAATTGACTGTGTTGATGGTCAGATAATTGGTCTTTTTGGAGTTTTTGACGGTCATGGTGGTGCTAAAGTAGCAGAGTATGTTAAAGAAAACCTGTTCAACAATCTTGT…
GDP-mannose 4,6 dehydratase	SQD1	K06118	map00520,map00561	P:cellular response to phosphate starvation; C:chloroplast stroma; F:FMN-binding domain binding; P:glycolipid biosynthetic process; F:enzyme binding; F:sulfotransferase activity; F:zinc ion binding; C:cell	0.259953	5.69e-07	CAACCCAGCCAAACCTGGCGAGTTCAGAGTCTTCAACCAGTTCACTGAGCAGTTCTCTGTCAATGAGCTGGCCAAACTGGTGACAGCCGCAGGAGCGAAGCTTGGTCTGGAAGTGCAGATCAAATCGGTGCCCAACCCACGAGTCGAGGCTGAGGAGCACTACTACAACGCCAAGCACACGAAGCTCATTGAGCTTGGCCTGGTGCCCCACCTGCTCTCAGGCTCCCTGCTCGACTCGCTTCTCAACTTTGCCATCCAATACAAGGATCGGGTCGACACAGCACAGATCATGCCCAGCGTGTCGTGGAAGAAGATGGGTGCCAAGCCACGGACAGTCTCTGTTTAGAGGGTGATTCAACTTCCCCTGGCTAATAATGTCAACCATGACATTGACATTAT…
regulation of response to stimulus		K03231	map03013,map05134		0.257878	7.05e-07	AAGTACCGCAGCGCCGCGCACGGGAGTACCGCGGCCGTCACCGTATCCAGATCACAGAGCCGTACAACACTCTGGGCTGACGCCGTCGAGCAATGAGCGTTTCCTTCAGACAGGTAAGAGAAGCACTACACCATGTGGTCATTGGCCCTGTCACTCTGGAAGTCGACCACCCTGGCACCTGATCTACTCTTGGTGTATTACAGCGTGTAGCGAGAGTTCGGAAAGGTGCGGATGAACAAGCTTCATTAGTATGGTGGGTGTTACAAGCCAAGCTGAGCGTGAAGTTACAATTGATATGCCTGTGAAGTTTGAGACACCAGTATACTTACTGCATGAGCCCGACACGTGATTATCAGAATGATACTGGTATTCCCAGCTACTTTTTTATAATTGTACCAC…
Purple acid phosphatase		K14379	map00740,map01100,map04142,map04380,map05323	F:acid phosphatase activity; C:cell surface; P:response to hydrogen peroxide; C:vacuole; P:dephosphorylation; P:cellular phosphate ion homeostasis; C:cell	0.257445	7.37e-07	AGTGCCATCGATCGGCTTCTTGGCTCCTGCTTCCAGTGCCCGACGAGGCCGATCGACAATGGCGCAGCGCAAAGCTGCCATGACGGCCACAGCGTTCTTCGTCCTTCTCGCCGTGGCCCCGCTCCTGTGCGCACCGGGCGCCGCGGAGCTGGTCCGCCTGGAGCACCCGGCCAAGAACGACGGCTCCCTCAGCCTGCTCGTCGTCGGCGACTGGGGCCGCAAGGGCACGTACAACCAGTCCAGGGTCGCCCAGCAGATGGGGAAGGTTGGGGAGCAGCTCAACATCGACTTCGTCATATCCACCGGGGACAACTTCTACGAGAACGGCCTGACGGGCTCGGATGACCAGGCGTTCGAGCAGTCCTTCACCGATATCTACACGGCAAAGAGCCTGCAGAA…
Fructose-1-6-bisphosphatase, N-terminal domain		K01100	map00710,map01100,map01120,map01200	C:chloroplast; C:cell	0.254814	9.63e-07	AACGCACGCAGACAATCTCAACAGCATCCATCAGGTTTAGGCCCTTGCCGTCGTTGAGCGCCCGGGCCACCGCAGCTGAAAGCAATGGAGATCGTCGCCACGCGCTCCCCGGCCTGCTGCGCCGCCGTGTCCTTCTCCCAGTCGTACAGGCCTAAGGCGTGCAGGCCGCCGACCACGTTCTACGGCGAGTCGGTGCGGGTGCACACGGCGCGGCCGATCTCGGCGAGCAGTCCAAGGCGGCCAGCCGCGCGGCGCTCAACACCCGGTGCGAGATCGGAGACAGCCTGGAGGAGTTCCTGACCAAGTCGACATGCTCGCCAACAAGCTCCTCTTTGAGGCTTTGGAGTACTCCCATGTGTGCAAGTATGCGTGCTCTGAGGAAGTCCCCGAGCTGCAGGA…
Gigantea-like	GI	K12124	map04712	P:response to blue light; P:temperature compensation of the circadian clock; P:response to far red light; P:response to hydrogen peroxide; P:response to karrikin; P:regulation of transcription, DNA-templated; C:cytoplasm; P:flower development; C:cell; P:response to cold; P:positive regulation of long-day photoperiodism, flowering; C:nucleoplasm	0.254404	1e-06	AGGCCTTTGGCAGCGGCCCAAGGTCCGTCCTCCCCCACCGAACGCCGCCCTCGCCTCTCCTCGCTCCTCGCCATTTCTCTCTCCTCCCCTCCGCCTCACCCGCCGCCCCGCCGCGAAATCTGCGCACGGACGCCGCCGGCTGCCCGCGGAGAGCCTCGGATTAGAGCGCGCCCCGTCGAGAGGTTTTCAAGCAACTATGTTTGGGATTGGTTGATATGATACTTGTTCACGTTGGGGGATGCAGACCCCCCCTCTGTGGGGGTTGATTGAAGAAGTTAACAGTACACTTAGGAGAACTTGTGTCTTATTGAAAGTTTCTTGGTTTCGAAGCAAGTAGCATTACTAAGAGTAGGAATTTGGTGGCATAGATGGATGAACTGACTGGCAACTTCAACACGG…
Heavy-metal-associated domain		K07213	map04978		0.254113	1.03e-06	ACGCCGAGGTCGAGAGTTCTCAACGACGTCTGCCGGTAGTCCTCCTGCTCCAAGCTCCTTCCCGGCTGCCGCGTGAGTCGAGAGCCGTGAGCCATGGCCGCTGAGACTGTTGTCCTCAAGGTTGCTATGTCATGCGAGGGTTGCGCCGGGGCGGTCAGAAGAGTGCTCTCCAAGATGGAAGGAATTGAGACCTTCGACATAGACCTCAAGGAGCAGAAGGTGACAGTGAAAGGCAATGTTAAGCCTGAGGATGTCTTCCAGACGGTTTCCAAGTCGGGGAAGAAGACCTCCTACTGGGAGGGCGAAGCCACAGCCCCGGACGCTTCGGCTCCAGCAGCAGCAGAAGCAGCTCCCAACACCGCGGCAGAAGCGCCTGCGGATGCTGCTGCTGCTGTGCCA…
Belongs to the universal ribosomal protein uL1 family	PRPL1	K02863	map03010		0.250615	1.47e-06	GCGCCGGCGGCCTCGGGGCCCAACGCGCTCTTCTTCCCCTCCTCCGTGCCGTCGCTGCACGCCTACCCGCGGCTCCTCCTCGCGTTCCGCCGCCCCGCCGCGGCCGCCCAGGGCGCCGTGCTCGAAGAAGAGGAGGCAGAGGCCGACCAGCGGGGCCAGTACGACGACGACGACGGGTACGAGGGCGGGCGCGGCCCCGCGTTCACGGCCCCCACGCGGCCGCGCACCGGCAAGGCCGCACTACCGCTCAAGCGCGACCGCACGAGGTCGAAGAGGTTCCTCGAGATACAGAAGCTGAGGGAGAGCAAGAAGGACTATGACGTGCCCACCGCCATCTCGCTGATGAAGCAGATGTCCAGCGCCAAATTCGTTGAGTCGGCGGAGGCGCACTTCCGCATG…
Belongs to the universal ribosomal protein uL22 family	RPL17	K02880	map03010	C:membrane; C:plasmodesma; F:structural constituent of ribosome; C:cytosolic large ribosomal subunit; C:vacuole; C:polysomal ribosome; C:cell; C:nucleolus	0.250376	1.5e-06	CCGCCGCTTCCTTTTCCACCCACTCGCGCCGCCGCCGCAGGAGCATCTCAATTCCGCCTCGAGCCCCCCAGCTCGCCGGTTGCAGCCATGGTGAAATACTCGAGGGAGCCGACCAACCCAACCAAGTCCGCCAAGGCCATGGGCCGTGACCTCCGTGTTCACTTCAAGAACACCCGTGAGACAGCTTTTGCCCTCAGGAAGTTGTCACTTACCAAGGCCAAGAGGTACCTTGAGGATGTGATTGCCCACAAGCAGGCCATCCCATTCCGCAGGTATTGTGGTGGTGTTGGGCGTACTGCTCAGGCTAAGTCTCGCCACTCAAATGGTCAGGGACGCTGGCCTGTCAAGTCTGCTAGATTCATTCTGGACCTTCTCAAGAATGCAGAGAGCAATGCTGAG…
Belongs to the synaptobrevin family		K08511		C:endoplasmic reticulum; C:cell plate; P:exocytosis; C:endosome; P:mitotic cytokinetic process; C:SNARE complex; C:cell; C:plasma membrane; C:plasmodesma; C:chloroplast; F:SNAP receptor activity; P:cell plate formation involved in plant-type cell wall biogenesis; F:SNARE binding; P:vesicle fusion	0.247173	2.06e-06	ACCACTCAGACGCCCCCAGCGCCTCCGGCGAGCTCCACCGCACAACTTGCGGCGGCGAAGAGCGGTGGCCGAGTCTGTAGGAGGCGGAGAAGGAGGAGGAGGTGAGCCGGAGCCGGAGTAGAGCCGAGGCGATGGGGCAGCAGTCGCTGATCTACGCGTTCGTGGCGCGGGGCACCGTGGTGCTGGCCGAGTACACCGAGTTCACCGGCAACTTCACCACCATCGCCGCGCAGTGCCTGCAGAAGCTCCCCGCCAGCAACAACAAGTTCACCTACAACTGCGACGGCCACACCTTCAACTACCTCGTCGAGGACGGATTCACGTATTGTGTAGTTGCTGTTGAATCAGTCGGCCGACAGATCCCCATAGCTTTCCTGGACAGAGTTAAGGAAGACTTCA…
This magnesium-dependent enzyme catalyzes the hydrolysis of ATP coupled with the transport of calcium		K01537			0.246082	2.29e-06	GGTGGGAGAGGGAATTCGAATCCGGCAGCCGAGCGAGATGGAGAGCTACCTCAAGGAGAACTTCGGGGGCGTCCAGCCCAAGCACTCGTCGGACGAGGCGCTGGAACGATGGCGCAAGGTCGTCGGCGTCGTCAAGAACCCCAAGCGCCGCTTCCGCTTCACGGCCAACCTCGAAAAGCGCAACGAGGCCACCGCTATGAAGCGAAACAACCATGAGAAGCTGCGTGTTGCCGTGCTTGTTTCAAAGGCTGCACTTCAGTTCATCCACAGCCTTGCCCCGTCGAGTGAGTACAAGGTCCCTGCTGATGTCAAGGCGGCTGGTTTTGGCATCTGCGCCGAGGAGCTGAGCTTGATTGTCGAGGGCCATGACGTGAAGAAGCTGAAATCTCATGGTGGCGT…
Modifier of rudimentary (Mod(r)) protein		K12185	map04144	C:ESCRT I complex; C:cell	0.246008	2.31e-06	ACGCACGGCGACCACTGGGCAGCCGCCGCCGTTGCTCTACGCCGGCTGCCTAGATCTCCATCGGGGCCTTGAAGGTCTTCTTCGGGACCTTTGCGGGCGACGAGCAGATTACTCTATACAATGAGCTGGAGATTTCCTCTCTTCGGCTCTCAGCAGCAGCAAACAGATCCAAATTTCCAGGACATCCCTACGCAGTCTTGGTACCCTCCCTCGGTTGTAGGTTCGTCTTCACGTCCATCCACCCCTATCTCTTCTAGTGCTAGTCCACACCAAAGACCTTCAGATAATCCGCAGTCTTCATCCCGTGGGCAACCATCTCCTGCTGAGGCTGCTGGGATAATTGCCCGTTTGAAGGATAAGAGTATTGAGGAATTACAGAGGCTTTTGAAAGACAAAGAG…
RNA recognition motif. (a.k.a. RRM, RBD, or RNP domain)		K11294,K14411	map03015,map05130		0.244667	2.63e-06	AGGGGAAGCAGGGCTGACAGGGTTGCGGCTGCGGCGCAAGGACGAGCCGCCGAGAGGACTAGGGTTTAGCCATGGCGGCCGAGGACCAGACTCCTTGTACCAAGCCCCGCCCCGACAAGACAAAGAAGCGGAAGAAGCCCAAGAGGGACAAGTGGGGGCAGGCTATCGCCGCCGCTGCTGAGGAGCCGTCGGTGGAGCCGGAGCAAGAGCACCCGGCGGGGGAAGTTGAGACGGCGGTACAGGTGGAGGAGGAGGAGGCGACTGCGGCGGTGGAGGGCTATGAGCCCGGCAAGGTGGTGGCGAGCGGCTTGCCCTACACGACCATCGAGGCGGACATCCGGAAGCTGTTCGAGTTCTACGGGCCCCTCCAGTCGGTGCAGCTCTCTCGCTTTCCGGACT…
Spinocerebellar ataxia type 10 protein domain		K19323			0.244483	2.68e-06	AAAGCAGTGTCACCGTTCCCGACCAACATGTCTCCATCTGACGACGGCGAGGAGACCCTCGCCGCGCTCATAGAAGCCTCCAGGACCCCGGAGGGCCGGGAGGGCCTCTCCGACGTGCTCGCCGACACCCTCTTCCTCCTCCCGGCCTCCCCGTCGCGCCTCCTGCTCCTGCGCCTCCGCCTCCTCCGCAACCTCCTCGCGGGCCACGAGCTCAACCAGTACGCCTTCATCGAGCACTGTGGCCCCGCCGCCGTCGCCGCCTCCGTGCTCTCCTTCCCCTCGCTCGCTCCCGACGTGGCGCGCGCCGCGCTCCAGGCGCTCGGGAACGCCGCGCTCGCCGGGGAGTTCCACCGCGACGCCGTCTGGGAGGCGCTCTTCCCCGAGGCGCTGCGGGAGTTC…
Belongs to the peroxisomal membrane protein PXMP2 4 family		K13347	map04146	C:cell; C:integral component of peroxisomal membrane	0.244062	2.79e-06	CGCAGCGGCAGCGGCAGCTATCCTCCGGCACCCACGATTCTGGATTCCGGAATCAGTCCCACGCGATTCGCTTCTCTCGCCAACCCAAGCATCGTAAAATCCCCCACCAAAAAAATCAAGGGAGCATACAAAGAGCGCGTGCGCAGTGCTGGGAGTAGGTGGGCAGATTGGTCGAACTTCGAAGGGGTTGGAGGCCTTCTTCAGCTATGGCATCAGCGGGAGGTGCAGGACGAGGAGGAGGGAAAGGAGATGGAGGGAAGGGAGAAGGGTCGCTGGCTCGCAGGGCGTGGAGGCAGTACCTGCTCCAGCTCCAGCAACATCCGCTCCGCACAAAGATGATCACGGCGGGTTGCCTCGCCGGCGTCAGTGACTCCGTCGCGCAGAAGCTCTCCGGGTACC…
Elongator protein 3, MiaB family, Radical SAM		K06941			0.243589	2.92e-06	ATCCGTAATCCAGGAGGAAATGGCTGCTCCCCAGCACGTCCGCGCCGCTCCCCTCGCCCGCGCGCTCCGCGCCACCGCCACCGCCACCGCCACCGCCTCAGCCCCCGCCCCCATCAAGTCTCAGGGGATTTCCCGCCGCGCGCTGCTCGCCCTCTCGGAGCCTCAGCTCCGCCAGCTCGCCCTCGATCTCGGCCAGCATAGCTACCGGGGCAAGCAGCTGCACGACCTCCTCTACAAATCAAGAGCCAAGCAAATCGAAGATTTCAACCACGTGCCCAAGGCATTCCGGGAGGCGTTGCTTGGCGCTGGGTGGAGTGTTGGCCGGTCACCAGTGCACCACGCCGTCACAGCTTCGGATGGCACTACCAAGATACTTCTCAAGTTGGAGGATAACCGGTT…
Protein of unknown function (DUF1232)		K15707			0.243399	2.97e-06	GCCGCGGCGCGGACACGGAGAGCGTGCCGCCGGAGGACGATGTCTGCTCCGTTTGCCACGACCGTTTCCGGATCCCGTGCCAGGCGAACTGCTCCCATTGGTTCTGTGGAGAGTGCATCATCCGTGTTTGGCATCATGGACCTGCTGTACAGGCTTGCAAGTGTCCCATTTGTCGCCGCCTTATAAACTTACTGGTGCCTGCTGCATTATCAGAGCAGGAGGATGATCCACAAGCACACCGTATTTTAGGAGAGATTCAGCACTATAACTGTATATTTGGTGGAGCACCACGCAGCCTGACTCAGAGGTTGCAAGACCTACCCTTCTTCATCCGAAGACTGTTCAGAGAACTAATGGATCCCCAGCGGACTCTCCCACTTGTGTTCAGGGCGCGGATGA…
2Fe-2S iron-sulfur cluster binding domain	MFDX1	K22071		C:mitochondrion; P:pollen tube development; C:cell; P:electron transport chain	0.242927	3.11e-06	CACCCCAACTCGTCGCCTTCCCCGTCCTTCCCGCCGTCGTGGAGAGGAGGTCACGCGGCTGGTTCCCGCGGCTTCCGGACGGGTTCGGAGGGAGCAGGATCAGCTGCCGCGATGTTACCCATGATCTCCCGTCTCGGGGCGCGGCTCCTGCGCGAGTCTAGAACCGAGACGAGAGCTGGAAATTTGCTAAGCAGTCAAGGCATTTTGTATCAAGGTCATGTTAACCAGCATTCGACCCCAGTGGTGACCCCTACTGTATCATCGTTGCGGAATGTCCTTTTGCCAACTGCAACAAGTGGTGAGCAGGATGAAAGCAGTCAGCCAAAAGATAAAATCTCGGTAACATTTGTCAACAAGGATGGCTCAGAAAAGACGATAAGTGTTCCAGTTGGAATGTCC…
Protein kinase C conserved region 2 (CalB)		K05747	map04062,map04144,map04520,map04530,map04666,map04810,map05100,map05130,map05131,map05132,map05231		0.242464	3.25e-06	ATCGATCGTCGCCCCCTAGCCCTCACCACCCGGCCACCCCAGCCGCCTGCAATCCGCAAGTGCCACTGCCCACTGCCAACTGCCACCCAGTGCCGCGCCGCCGCGCCATGGCTTCCCCGTCCCCCTCGTCGCCTCTCCACCCGCACCAGCACCCGCCTCCTCCGAATCCTCACCACCAATTCCAATCCCCACCGCCGTCGATGCCACCGCCGCCGTCAGCGGCGCTGCCTAAGGCGCTCGACCTGGAGGTTACCGTCGTCGCCGGGAAGCACCTGAAGAATGTCAACTGGCGCCGTGGCGACCTCCGTGCCTACGTCGTGGTCTACCTTGATCCTTCCCGCCGCGCCGCCACCCGCCCCGACGACGGCGGCGGGTGCAAACCAACCTGGAACGAGCGCC…
radicals which are normally produced within the cells and which are toxic to biological systems	MSD	K04564	map04013,map04068,map04146,map04211,map04212,map04213,map05016	P:oxidation-reduction process; P:response to osmotic stress; P:response to abscisic acid; C:mitochondrial matrix; F:superoxide dismutase activity; P:removal of superoxide radicals; C:cell	0.241585	3.54e-06	ACCCTGGCATCGAAGAAGGCCCTATCCTTCGCGCTCGGCGGCGCGGCCCGGCCGTTGGCGGCGTCCGCCAGGGGGGTGACGACGGTCACGCTCCCCGACCTCTCCTACGACTTCGGCGCGCTGGAGCCGGCCATCTCGGGGGAGATCATGCGCCTGCACCACCAGAAGCACCACGCCACCTACGTCGCCAACTACAACAAGGCGCTGGAGCAGCTCGACGCCGCCGTCGCCAAGGGCGACGCCTCCGCCGTCGTCCAGCTCCAGGGCGCCATCAAGTTCAACGGCGGCGGTCATGTGAACCATTCAATCTTCTGGAAGAACCTCAAGCCTATTAGTGAGGGTGGTGGGGAGCCACCTCATGGGAAACTTGGCTGGGCCATTGATGAGGATTTTGGTTCG…
Domain of Unknown Function (DUF1086)		K11642,K11643,K14435	map05165,map05203	P:chromatin remodeling; P:negative regulation of transcription, DNA-templated; P:negative regulation of abscisic acid-activated signaling pathway; P:regulation of lateral root development; P:cell population proliferation; P:cytokinin-activated signaling pathway; P:response to auxin; C:nucleus; C:cell; F:DNA binding; P:response to gibberellin	0.240926	3.77e-06	TGCAGAGGAGAGAGACGGACTCCCCCCTCGCCGCCCTCGCGCCTCCTCCGCCCGCAGCTCACGCCGAGCTTCACCTCGTCGCTACCTTCCATTTTCGGCTTCTCGCCGCACTTCTCCTACACGGCACCTCGCGCCCTCGTGGCGGTACAAATAGCCCCTCTTCGCTCCTCGCCGCTCCCCAAACCCACCAAACCCTAGGCCATTTAGCGGCGGCGGCGCTAGAGGTGGAACGAGAGCTTGGCGGAGGTAGCGAGGGTGGCGCTGCTTGCTCGCTCACTGGGTTTCTACCCCGTACCGCGTCGAGCGACAGCTGCGCGACGATGAGCAGCCTTGTGGAGCGGCTGCGCGTGCGGTCGGAGAGGCGGCCGCGGTACGCGCTCGACGAGTCCGACGACGACC…
Belongs to the DEAD box helicase family		K12614	map03018	P:RNA secondary structure unwinding; C:P-body; C:cytoplasmic stress granule; P:ribonucleoprotein complex assembly; C:ribonucleoprotein complex; P:regulation of translation; P:cytoplasmic mRNA processing body assembly; C:cell; F:RNA helicase activity; F:RNA-dependent ATPase activity; C:nucleolus	0.240494	3.93e-06	AAGGACAAATATCTTCCTAAACCTTATGTTATAAACCTTATGGATGAACTTACACTTAAGGGAATTACTCAGTTTTATGCTTTTGTTGAAGAAAGGCAGAAAGTTCATTGTCTTAATACTCTCTTTTCCAAGCTGCAAATTAACCAATCAATAATATTCTGTAACTCTGTAAATCGTGTTGAACTTTTGGCAAAGAAAATCACTGAGCTTGGCTACTCTTGCTTCTACATCCATGCTAAAATGCTTCAAGATCATCGCAATAGGGTTTTTCATGATTTCCGCAACGGTGCATGCAGGAACCTTGTGTGTACAGATCTTTTTACAAGGGGAATAGATATCCAAGCTGTCAATGTTGTAATCAACTTTGATTTCCCCAAGAATGCAGAGACATATCTTCAC…
Purple acid phosphatase		K14379	map00740,map01100,map04142,map04380,map05323	F:acid phosphatase activity; C:cell surface; P:response to hydrogen peroxide; C:vacuole; P:dephosphorylation; P:cellular phosphate ion homeostasis; C:cell	0.240208	4.04e-06	CGCGGCCGCGCTGCCCCGGCTGGAGCACCCGGCCAAGAACGACGGGTCGCTGGGCCTGCTCGTCGTCGGGGACTGGGGCCGTAAGGGGGCCTGCAACCAGTCCCGGGTCGCCGAGCAGGTAACAAGCATGTTCATCTCCCTCCGGCCTCCTCCCATGCATGATCCGTTCCTGTTCGTCTCGTCGGAGTAGAGAACATGTGGTCAGCAAATCAGGCGGGATAGGGGGCCAGGACTCCAGGAAATCAGGTGGCCGTTTTCCTATGGTTGGGCGGAAAAGGCGTGGGAATGAAACTGTCCAGTGGATAGCGAGCGGTTGCGTACAATAGATCGCCAGTTGTGGCAGTTGTCTCGTCAGATCTTGTTTATTTATGCCTCGACGCCCTGCTCCCAGTGGCGCGT…
NB-ARC domain		K15979	map05169,map05203	P:defense response; P:signal transduction; C:cell; C:plasma membrane	0.239677	4.25e-06	GGATTTAGGTTGCCTAACTTCCCCCTTCTCCTTCATGCTTCAGCCTAGCCTCTCATCCAAAGACATCTTTTATACTCTGCTTCTACAGTGCGAATCAAGCCGGCCTCCCCACGCAAGGATTTTCTGTCGTTGAACTTGGACGGAGAGAGGTCATGGAAGCTCCGATGAGTTCCTCGCTAGGCTCCATGGGTCCGCTGCTCAGGAAGCTCGACAGCCTGCTGGCTCCTGATGGCAGCAGGCTGCCCAAGCTGTTCAAGAGCCGGATCGAGAGCCTCAAAATGGATCTTGTTGAAGATATCGTCACCCTCCTGGTGGAGCTATCGGAGGAGAAAGCTCCGGATCCGACGGCCAAGTGCTGGATGACCGAGGTGCGTGAGCTGACCTATGATATAGAGGACA…
ABC transporter transmembrane region 2		K05677	map02010,map04146	P:lipid catabolic process	0.239673	4.25e-06	ATCCGCCTCCTCAGTTTTTCCTTCTCTCTCCCTCCCTGCGCGTCGTCGTCGTCGTCTCCTCCTGCGGTGGCGGCCGCCGGCGATCCCCGATCGGCGACACTCAGACTCTAATTCTGTCCACTGTGCTGCACGGTAGCAGTAGACAATCTTGCTTCTCGGTGTTTTGTTTGTCTTAGTTGATCATTCAGATGCCTGTACAGCTCAGCTGTTCTAGCTAGCTGTATATATCTGGTCGAAGAGGGCCAATCTAGCAACAATGTCATCGCTTCAGTTATTGCAACTAACAGAGCGCGGGCGCAGCCTTTTGTCTTCAAGAAGGAGAACAATTGCAATTGTTTCTGGGGCAGTACTTGCTGGTGGAACTTTAGCATATGCCCAATCAGGTCGATGGAAAAAGCA…
Belongs to the TRAFAC class myosin-kinesin ATPase superfamily. Myosin family		K10357		P:cytoplasmic actin-based contraction involved in forward cell motility; P:hypotonic response; F:actin-dependent ATPase activity; P:regulation of cell shape; P:cortical actin cytoskeleton organization; F:microfilament motor activity; C:endosome; C:cell; P:detection of mechanical stimulus; C:cytosol; P:contractile actin filament bundle assembly; C:uropod; C:plasmodesma; P:culmination involved in s…	0.238918	4.56e-06	ACGGAGATACGGGGACGAGGGGAGCGGAGAGGTTTGAAATGTGAGGGAGAAGCAAAAGCCTCTTAGAAAAAAAAATCTCGGTTTTGTTCTTGCGTGTTTCCGTTTTCGATTTGGGGGAGCGGCGGTTCGGAGTGGGCAGGCTCGCTGTTGGTTCTTGCAGCGGCGCGGCAGAGGGGGTGTGCGGTGCCGGTGCGGCCCTGCGGGGAATTATCCTGTCTCTCTGGTGATGATTTCGTGGCCACCTGCGTGTGCTGCTGCTGCTGCTAGTACGCCAGCGCTTTGATTCGGCAGAGGCTTTGCTTTGGTTTCGGGTTCTTTCGCCTTTCCTTTGGCCAAAGATTGCAGCTTTCGCAGCCGCAGCCTTTTCTTCTCCGGCCGATTCCAACCTTGGCCCGGCCA…
WD domain, G-beta repeat	RAE1	K14298	map03013,map05164	F:RNA binding; P:RNA export from nucleus; P:protein import into nucleus; F:ubiquitin binding; P:transcription-dependent tethering of RNA polymerase II gene DNA at nuclear periphery; C:cell; P:establishment of localization in cell; C:nuclear pore; C:Cul4-RING E3 ubiquitin ligase complex; C:cytosol	0.23805	4.95e-06	GTCCGCTGCATCCCGTGCGTTCTGTCTGCCTCTCTCGCCCCCTCTCGCTCTCCGACGACTGGTGGGCCGCCGCCGCCACCGTCGCCCTAAGCCAGGTGCTGAGGCTTTAGTTGGTATCTTCGCCGGCGAGGAGCACCCACCAGGCGTAGAGAGGGAGATGGCGAGTCTAACCGGCCTCACCGCGAACCCTAATCCGAACAAGTCATTCGAGATACTGCCGAACCCGGGTGACTCCGTCTCCAGCCTCAGCTTTAGTCCCAAGAGTAATCTGCTTGTGGCAACCTCCTGGGATAACCAGGTGAGGTGTTGGGAGATTGTTGGTGGCAACAGTCAGCCAAAGGCATCCATATCACATGATCAGCCGGTCCTCTGTTCGGCTTGGAAGGATGATGGAACTAC…
Belongs to the short-chain dehydrogenases reductases (SDR) family		K15095	map00902,map01110		0.237594	5.17e-06	CCATTCTTCTCTGTAACTGAACCCAGAAGGGTAGCGTCATCGTCACCTTGAGACTTTGAGTGCTCTGCTTTCGCTGGAGCCCGTGGTGCACGCTCATGGAGGCCGCCATTCATAGTGCCTCGGAAACAAGGATTGCTGTGGTCACCGGTGGGAACAAAGGGATTGGGCTAGAGGTGTGCCGGCAGCTGGCCGGCGACGGCGCCACCGTCGTCTTAACAGCCAGGGACGAGACGAGGGGCGCAGCCGCTGCAGAGAAGCTCAGAGAAGCAGGGCTCTCCGATGCAATTTTCCATCAGCTGGAGATCACCGATGCTCCGAGCATCGCTCGACTGGCTGAGTTCCTGAAGACTCGTTTTGGAAAGCTAGACATCCTGGTAGGTTGCCTTTTTATAACTTGAA…
thioredoxin-disulfide reductase activity		K17609		P:oxidation-reduction process; C:cytoplasm; C:cell; P:cellular oxidant detoxification; F:thioredoxin-disulfide reductase activity	0.235901	6.06e-06	AAGATGAAAGGAAGACATCCTTGAAGAAGACCTTCAAAATCCGCGGGATCCCTTCACTTGTCGCCATCGGTCCTACTGGGCAGACAGTCAGCAGGGACGCAAAGGCCCAGCTGATGATCCATGGTGCCGATGCTTTCCCATTCACCGAGGAGAGGCTCGAGGAGCTGCAGAAGAAGCTGGATGAGATGGCGAAGGGGTGGCCTCAGAAGCTGAAGCATGAGCTGCATGACGAGCACGAACTTGTCCTGCTGCGTCGTGGTACGTTTGGCTGCGATGCGTGTGAAGAGATGGGCAGCACATGGTCCTACAGGTGCGATGAGTGTGACTTCGATCTGCACCCCAAGTGCGCATTGGGGGAGGAAAAGAAGGGCGAAGAGGAGGAAGGCAAGTCCACTGAGC…
ER lumen protein retaining receptor		K10949	map05110		0.233488	7.58e-06	GTCCCAGCTCAGGTCCTCAGACTCCTCACGCCGCGCACGAGCCGGAGCCGCCGAGGGCGCGCCCATCCGGACCGTGACACAGCTCGCCTTCGCCTGCGCTTGCGCCTCCACCGATCGGCAAGCGGGGGGAGATGAGGGGTTCGTCGCGGAGGCCGGTGGCCGTGGTGATGGCCTGGGTGCGGCGCCAGCCGCCCAAGGTCAAGGCCTTCCTCGCCGTCGTCGCGGGGATGGCCGCGCTCGTCTTCATCCGCTTCATCGTCCACGACCACGACAACCTCTTCGTCGCCGCCGAGGCCGCGCACGCGCTCGGGATCGCCGTGCTCATCTACAAGCTCACCAAGGAGAAGACCTGCGCCGGATTGTCACTCAAGTCTCAGGATTTGACCGCATTGTTTCTAG…
Thioredoxin		K03671	map04621,map05418	C:chloroplast stroma; P:oxidation-reduction process; P:detection of redox state; P:regulation of photosynthesis; F:oxidoreductase activity, acting on a sulfur group of donors, disulfide as acceptor; C:cell	0.233444	7.61e-06	CTGGTCCAAACATGATTGACATCCACTCCACAGTGGAGTTCTTGGATGCACTTAGAGATGCTGGAGACAGGCTCGTTATTGTTGAGTTCTACGGAACCTGGTGCGGTTCGTGCAGGGCTCTCTTTCCAAGGCTCTGCCGGACAGCTTTGGAGAACCCTGATATATTGTTTCTAAAGGTGAACTTTGATGAAAACAAACCTATGTGCAAACGACTGAATGTCAAAGTCCTTCCTTTCTTCCATTTTTACCGTGGAGCTGATGGGCTACTGGTGGCTTTCTCCTGTTCCTTAGCTAAGATTCAGAAGCTGAAGGATGCCATTGCAATGCATAACACTGCTCGTTGCAGCATTGGTCCCCCTGTTGGAGTTGGGGATGTTGAATTGCTGGATAGCGCGAGCC…
Transcription factor TFIIH complex subunit Tfb5		K10845	map03022,map03420		0.233178	7.8e-06	GGAGGAAGAAACGAGGAAAGGCGAGCCCGATAGATAGAAAAGCGTTGGCGACGCCGCCGGCGAGCGAGGAGCCTTCAGTCTTCAGCCCCCGTGGAGGATCCGATCCGAAGCGAGAGACCTGAAACCTGTGGCTGCGAGGGACGCGGGACCACGACGAGCGTCGTCCGCGCCAAGCAACGGTAATTTCCTGGTCAAGAGCACAGACAAGATGGTTAACGCAATCAAGGGGCTGTTCATCTCCTGTGATATACCTATGGCGCAGTTCATCGTTAACCTGAACGCCTCGATGCCGCCATCGGAGAGGTTCATCGTGCACATGCTTGATCCTACCAACATGTTTGTGCAGCCTCATGTGGCCCACATGATCAGGAGCAAGATAGGGGAGTTCAGGGATCAGAA…
Belongs to the short-chain dehydrogenases reductases (SDR) family		K15095	map00902,map01110		0.232607	8.22e-06	TTGCCATTCTTCTCTGTAACTGAACCCAGAAGGGTAGCGTCATCGTCACCTTGAGACTTTGAGTGCTCTGCTTTCGCTGGAGCCCGTGGTGCACGCTCATGGAGGCCGCCATTCATAGTGCCTCGGAAACAAGGATTGCTGTGGTCACCGGTGGGAACAAAGGGATTGGGCTAGAGGTGTGCCGGCAGCTGGCCGGCGACGGCGCCACCGTCGTCTTAACAGCCAGGGACGAGACGAGGGGCGCAGCCGCTGCAGAGAAGCTCAGAGAAGCAGGGCTCTCCGATGCAATTTTCCATCAGCTGGAGATCACCGATGCTCCGAGCATCGCTCGACTGGCTGAGTTCCTGAAGACTCGTTTTGGAAAGCTAGACATCCTGATAAATAATGCCGCAATTGGTG…
belongs to the protein kinase superfamily		K03097	map03008,map04064,map04137,map04139,map04310,map04520,map04712,map05162,map05168,map05169		0.232158	8.57e-06	GGAGGCAGAGCAAGGAGAAAAAGGAGATTCCTCTCCCCCTCCCTCCCCTTGCTCCTGCCCCCCATCGTCGAAACCCTAGCCCCGACTCGCCGCCGGCGGTGGTGGCAGCCTCAGCACCGGCACAAAGCCCGCCGTACCTCTCCTCGCACGCCTCCCTCCCGGTGCCGTCGCGCCCCCGACCGATCGATCGGTCGTCGGCTGGGTAGCCGCCGTATCCGGATCGGCCGGCGCCATGTCGAAGGCCAGGGTCTACGCCGACGTCAACGTGCTGCGCCCCAAGGAGTACTGGGACTACGAGGCGCTAACCGTTCAATGGGGTGAGCAGGATGACTATGAAGTTGTTAGGAAAGTTGGGAGAGGAAAATACAGTGAAGTCTTTGAGGGTATTAATGTTAACAA…
NUDIX domain	IPI	K01823	map00900,map01100,map01110,map01130	F:isopentenyl-diphosphate delta-isomerase activity; P:isopentenyl diphosphate biosynthetic process; C:mitochondrion; C:chloroplast; P:flower development; C:cell; C:cytosol	0.231967	8.72e-06	ACCGAACAGCAGCGACCAAACCAGTTAACCAGCCCACCAAATCCAGGCGTAGTGCCCGTGCGCGCACCCATTCCCTCCCCTCATGGCGGCATCGGCGGCGCGTCCCCTGGCGCTCCTCGCGTCTGCCTCGGCATCGCTCGTCGTCGGCGGCGGGCGTGGTCTCGCTTTGGTGTCTCTTCCTCTTCGGCGAGGTCGGCGCTCCCCAGTCTCCGCGGGCGCCGCTCGTTCGCCGCCTCCGCAGGGGGCGCCCGTGATGGGGAAGCCAGGCCCCGGGGCCGTTGACGTTGACGCCGACGCCGGGATGGACGCCGTCCAGCGGCGGCTCATGTTTGAGGACGAGTGCATTTTAGTGGATGAACAAGACAATGTCATCGGCCACGAGTCCAAGTATAACTGCCA…
Zinc finger, C3HC4 type (RING finger)		K19043		P:megagametogenesis; P:protein polyubiquitination; P:regulation of cell cycle; P:proteasome-mediated ubiquitin-dependent protein catabolic process; F:ubiquitin protein ligase activity; P:microgametogenesis; C:cell; C:plasma membrane	0.231808	8.85e-06	AGTTTGACATCTGCTGCAGCCTTTGTGGAGGGTGGCATTCAGGACGCATGTGATGATGCATGCAGCATTTGCCTTGAGGCTTTCTGTGAGAGTGACCCTTCTGCATTGACTGGCTGCAAACATGAGTTCCATCTCCAATGTATTCTTGAATGGTGTCAGAGAAGTTCACAGTGCCCAATGTGTTGGCAGCCTATTAGTATGAAGGATCCCACCAGTCAGGAGCTGCTCGAGGCAGTAGAGCGCGAGAGGAATATAAGAACCAATCAAACTCGAAACACAACTATATTTCATCATCCTGCTCTTGGGGATTTTGAGCTGCAGCATCTGCCTGTTGGTAATGATGCTGAGCTTGAAGAGCGTATACTACAACATCTAGCTGCTGCTGCTGCTATGGGAAGG…
ubiquitin		K08770	map03320		0.230699	9.79e-06	ATCCATCCAAATCCCAGTCCCCAATCCCAGCCCATCGTCGGAGAAATTCATCGAAGCGAAGCGAATCCTCGCGATCCTCTCAAGATGCAAATCTTCGTTAAGACCCTCACCGGCAAGACCATCACCCTTGAGGTTGAGTTCCCTCGAACAGGCTATTGATCAATTGTTCAAAGGGCGGCAAAGATCCAGGACAAGGAGGGCATCCCACCAGATCAGTAGCGCCTCATCTTTGCCAGAAAGCAACTTGAGGATGGCCACACTCTCGCCGACTACAACATGATCGGCAGAAAGGAGAGCACCGCCGCTCCACCTGGTGGCTCCGCCTGCAAGGGGGTGGCAATGGGCAGATATTGTGTGAAGACAGCTTGGACTGGGAAGACGGCAGATTACCCTGGAGCG…
Zinc knuckle		K12896	map03040,map05168	P:negative regulation of mRNA splicing, via spliceosome; P:hematopoietic progenitor cell differentiation; F:sequence-specific mRNA binding; C:cell; C:nuclear speck	0.230386	1.01e-05	GAGGCTCTAGTAGAATTCAGATCCCTCCCCTAGTCCCCTTCCCCTCCCTCCTCGCGCGCGCCACCGGCTCTCCAGCGCGCCGGCTCTGCCCAGATCCAGGAGGTATGCCTCGCTATGATGACCGCTATGGAGGCACGCGCTTGTATGTTGGCAGATTGTCCCCTCGTACTCGTTCCCGCGATTTAGAAAATCTGTTCGGCAGATATGGAAGAATACGAGAAGTGGAGTTGAAGCGCGACTATGCATTTATTGAGTTCAGTGATCATCGTGATGCTGATGAGGCTCGATACCAACTAGATGGCAGGGATGTTGATGGGAGTCGCATTGTTGTTGAGTTTGCCAAAGGGGTCCCACGTGGTCCAGGTGGCTCACGTGAATATATGGGAAGAGGCCCTCCAC…
The proteasome is a multicatalytic proteinase complex which is characterized by its ability to cleave peptides with Arg, Phe, Tyr, Leu, and Glu adjacent to the leaving group at neutral or slightly basic pH		K02732	map03050	C:apoplast; C:chloroplast; P:defense response to fungus, incompatible interaction; C:proteasome core complex, beta-subunit complex; C:cell; C:cytosol; C:plasma membrane	0.230003	1.04e-05	AGCACAAGAAGAAAGATCCCGAGAAGAACTCGACTCCCGCGGCGGTGCCGGTGCCGGAGCCGCCTATAAGCAAAGCTAGAGAGCCCCCGCTTCCCCTTCCCTGACCGCGCCTCAGAATTTTCAGAAGAGATCCGACCGCCACCGAAGCACACAAGCAGCGTCGCCAGGGCGTGAGGGGGGGCACCAGTAAATCTCGGGAGCAGAGGCGATGGCGAGGTTCGACCCGTACGAGAACAACGGCGGCACGTGCGTGGCCGTCGCCGGCGCCGACTACTGCGTCGTCGCCGCCGACACCCGCCTCTCCGTCGGTTACAGCATCCTGTCCCGCGACCACTCCAAGATCGCCCAGCTGGCAGACAAATGTGTTTTGGCCTCGTCTGGGTTCCAAGGTGATATCAA…
Domain of unknown function (DUF4339)		K09533		C:endoplasmic reticulum; P:regulation of early endosome to recycling endosome transport; C:early endosome membrane; P:negative gravitropism; P:embryo development ending in seed dormancy; P:receptor-mediated endocytosis; P:amyloplast organization; P:response to starvation; C:trans-Golgi network; C:azurophil granule membrane; C:cell; P:establishment of localization in cell; P:vacuole organization; …	0.229496	1.09e-05	GATCATCTGATGATTGGTGTGACATGGGGAGATTAGATGGCTTTGGTGGTGGTGGAGGGTCTTCTGTAAGAGAACTTTGTTCAAGGGCAATGGCTATAGTTTATGAGCAACATTACAAAGTTATTGGGCCTTTTGATGGCACTGCACATATTACTGTGCTCTTAGACCGAACAGATGATAGGGTGCTGAGGCATCGTTTGCTACTACTTTTAAAGGCCTTGATGAATGACCTTTCAAATGTTGAAGCATGTGTTTTGGTTGGAGGCTGTGTTTTGGCTGTTGACTTGCTTACTGTTGCACATGAAACATCTGAGCGGACAGCTATTCCTTTGCAATCTAACCTCATCGCAGCAACTGCATTTATGGAACCTTCAAAAGAGTGGATGTACATTGATAAAG…
RNA recognition motif. (a.k.a. RRM, RBD, or RNP domain)		K13201			0.22817	1.23e-05	AGAGGAGGAAAAAAAAACACCAAGGGAAAAAAAATATCACCTCCTCTTCCTGCGTTCCCCCCTGCTCGATCCCCGACGAGGAATTCGCCCCCGAATCCATCGATCTGCTCTCCCCAGTCCGCCGATCCGTGGATCGATCCGTGCGCGGGCTCGGTCCGCCCCGGGGTTCCGATCTGGTCCTCGCCTCGCCGGAGGAGGAGATGAACGGCGCCGGGGGCAGCCACCACCAGCAGCAGCAGCAGAGGCTCCGGCAGCAGCAGCAGCAGCAGGCGCTCCTGATGCAGCAGGCGCTGCAGCAGCAGCAGCAGTACCAGTCCGGCGTCCTCGCCGCCGCGGCAGCGGCGGCCATGACCCAGATGGAACCTATTTCCAATGGCAACCTTCCACCTGGGTTTGATC…
chorismate mutase	CM1	K01850	map00400,map01100,map01110,map01130,map01230	P:defense response to bacterium; P:oxidation-reduction process; C:plastid; F:L-ascorbate peroxidase activity; C:cell; P:cellular oxidant detoxification; F:chorismate mutase activity; P:tryptophan biosynthetic process; C:cytosol	0.226653	1.41e-05	CACAAAGGCTTACTGTCTTATGTGATGCTTAACTCTTTCTTTTTACGAAATCCACTATTAGTTATACTGAAGGAACTGATCATTCTTTATCTTAATGGTGCACTTTTATTAGGGAACAGAGGGTTGATCGAAGTGATATATTTGAATTGGATAGCATTAGACAAGTTTTGATTAGACTAGAAGACAGCATCATATTTGGCCTCTTGGAGAGAGCCCAGTATTGTTACAACGCTGATACATATGATAGCAAAGCTTTCCACATGGATGGTTTTGAAGGATCTTTGGTTGAATATATGGTTAGAGAAACTGAAAAGCTCCATGCACAGGTTGGGAGATACAATAGCCCAGATGAGTACCCTTTCTTTCCTGAGGATCTGCCTGAGCCCCGGTTGCCACCTA…
Purple acid phosphatase		K14379	map00740,map01100,map04142,map04380,map05323	F:acid phosphatase activity; C:cell surface; P:response to hydrogen peroxide; C:vacuole; P:dephosphorylation; P:cellular phosphate ion homeostasis; C:cell	0.226321	1.45e-05	GTGGTACCTGGTACTGGGAAACCATGACTACAGGGGTGATGCGCTCGCACAGCTGAGCCCAGTCCTGCAAAAGATCGACAGCCGATTCATCTGCATGAAATCATTTATCGTTAATGCAGAAATTGTGGACTTCTTCTTTGTTGACACCACTCCGTTCCAACTCAAGTACTGGACTCACCCTAAAGATGATCACTATGACTGGAGAGGAGTGGCACCTCGAGAAAAATACATAAATAATTTGCTCAAGGATTTGGATGAGGCCATGAAGAAATCAACTGCGGCGTGGAAGATTGCTGTGGGCCACCATACCATGAGGAGTGTCAGTGATCATGGTGACACTAAGGAGCTACTGCAACTACTGCTTCCAGTCCTCCAGGCCAACGGCGTGGATTTCTACAT…
GYF domain-containing protein		K18730			0.225731	1.53e-05	ACAGCAGCAAAAAAGCCTCCCAAAAAAACACACAGAGCTCCCAGCCCCAGCCCCAGCCCCAGCCCCAACCCAACCCGGCCACCCTCCCTCTCCTTCTCCTGCTCCTCGCATCGCCGGTGACCTCGACGCCCTCGCTCGCTCGCAAAACCCTAGCTCTGGTTCCCCTCCCCTCCGCCGCCTCGCCCCGTTCGCTCGGATCGCGCCGCGGAAGCCGCTGCCTCTCCTCTCCTCTCTCTCTCCCCGCCCTCCACCGGAAACCCTAGCTCACTCCCCCGCTCGCTCCCTCGGATCCCGCGAGGCCACGATGGCGGAGAGGAAGCTGGATCGACCCTCGGCGCTCGGCAAAGGTGGGCTGTCGCTTGGGATCGAGGAGGACAGGGCCGCCGCCGCCGCCATGGG…
Aminotransferase class I and II		K14272	map00220,map00250,map00260,map00630,map00710,map01100,map01110,map01120,map01130,map01200,map01210,map01230	C:apoplast; C:peroxisome; F:L-alanine:2-oxoglutarate aminotransferase activity; C:membrane; C:chloroplast stroma; P:response to hypoxia; C:vacuole; P:photorespiration; F:glycine:2-oxoglutarate aminotransferase activity; C:cell; F:alanine-glyoxylate transaminase activity	0.225059	1.63e-05	GAGCTTCAGCTTGTTTCTTTCCACACTGTGTCCAAAGGGAACTGGGGAGAGTGTGGACAACGTGGTGGATACTTTGAAATGACAAATCTTCCTCCAAAGACAGTAGATGAGATCTACAAGGTTGCATCAATAGCACTGAGTCCAAATGTTCCTGGGCAAATTTTTATGGGAGTAATGGTTAACCCTCCTAAACCTGGAGATATCTCATACGCCAAGTTCGCTGCTGAAAGCAAGTCCGTCCATGAATCTTTGAGGAGGAGAGCACGCATGATGACAGATGGTTTCAACAGTTGCCGAAATGTCGTGTGCAATTTCACAGAAGGAGCTATGTACTCTTTCCCCCAAATACGGCTGCCACCAAGAGCGATTGAGGCGGCAAAAAGAGCCGGCAAAGCAGCA…
assists the folding of proteins upon ATP hydrolysis		K09497		F:protein folding chaperone; P:'de novo' protein folding; C:plasmodesma; F:unfolded protein binding; P:chaperone-mediated protein folding; C:chaperonin-containing T-complex; C:cell; C:plasma membrane	0.223106	1.93e-05	AGAACCTATCACCATACTCGCCTCCCTCCCTCCCTCCCGCCAACATCCACCCGCGCCGGCCGCCGCCGCCGCCGCCTCCGACTCCGCCTCGGCCGCTCGGATCCGGACCGAGCGCCGGCGATGGCGCTCGCCTTCGACGAGTTCGGGCGCCCCTTCATCATCCTGCGGGAGCAGGAGAAGAAGACGCGCCTGCGGGGGCTCGACGCGCAGAAGGCCAACATCGCCGCGGGCAAGGCCGTCGCGCGGATGCTCCGCACCTCGCTCGGCCCCAAGGGCATGGACAAGATGCTCCAGTCCCCCGACGGCGACGTCATCATCACAAATGATGGGGCGACCATCCTGGAGCAGATGGATGTTGACAACCAGATTGCAAAGTTGATGGTGGAGCTGTCCCGTAGT…
SEP domain	PUX3	K14012	map04141	P:nuclear envelope reassembly; P:regulation of phosphoprotein phosphatase activity; P:membrane fusion; F:protein phosphatase regulator activity; P:proteasome-mediated ubiquitin-dependent protein catabolic process; F:ubiquitin binding; C:nucleus; P:autophagosome assembly; C:cell; F:ATPase binding; P:Golgi organization; C:cytosol	0.222753	2e-05	ATATATCCTAGCCCAAGAGGTCAGGACCCTCCCGAGCCCCGAGTCTCTCTCGACCCACCAAAAGCAGAAGCGGCTCGACTCGCCGAGTACACGCGACGCGACACGACACGAAACCAAGCGCGGACCAAACCCTACCCCTCCGCCGCGACCCCGATCCCCTCCTCGTCGGCGATGAGTTCCTCTTCCAACGGCGGGAAGAAGCCGGCGGCCGGCGGCGGCCGTGGGGGCCCCACCATCCGCACGCTCTCCGACTTAAACAGCGGGCCCGCCGGCTTCCCTGGCGCCGGTGGTGGCGGCAGCGGCAGCGACGACGACGAGCCCCAGGAGTACTACACCGGCGGCGAGAAGAGTGGAATGCTTGTTCAAGATCCAACAAGAAGAAATGATGTGGATGCGATA…
RED-like protein N-terminal region		K13109		P:protein localization to kinetochore; P:mRNA splicing, via spliceosome; C:U2-type precatalytic spliceosome; P:mitotic spindle assembly checkpoint; C:cell; C:nucleoplasm	0.222486	2.04e-05	AGAGAGATCCAAACTTTATTTCGGATAGTTACTCAGAGTGTTATCCTGGTTACCAGGAGTATAATAATGAGATTGCAGGGAGTGATGATGAAGATGATTTATCAAAGATGGATATGGGTGGACGGGCTAAGGGCCGTCTTCACAGGTGGGATTTTGAGACGGAAGAGGAGTGGGCTAAGTACAACGATCAGAAAGAAGCCATGCCAAAGGCCGCCTTCCAGTTTGGGGTGAAGATGCAGGACGGCAGGAAGACAAGGAAGCAGAACAAGGACCAGAAGCTCACCAATGACCTCCACAAGATAAACAAGATCCTGGCTCGAAAGAAGGGTGAGAAAGATGGGGCCGATGATGGCGGTCATTACGATGATGATTTACCAAGCGCAAAGAAACAACGTGGCT…
Belongs to the protein kinase superfamily		K14498	map04016,map04075		0.222417	2.05e-05	CTTGAGTGCTGATGGAGGAGAGGTACGAGGAGCTAAAGGAGCTGGGGGCCGGCAACTTCGGGGTGGCGAGGCTGGTCAGGGACAAGCGGACCAAGGAGCTCGTCGCCGTCAAGTACATCGAGAGGGGCAAGAAGATCGATGAGAATGTGCAGAGGGAGATCATCAATCACCAGTCGCTCCGGCACCCTAACATCGTACGGTTCAAGGAGGTTTGTTTAACACCCACACATCTTGCTATCGTCATGGAATATGCTGCTGGTGGAGAGCTATTTGAGAAAATCACCACAGCAGGGCGATTCAGTGAAGATGAGTCCAGGTATTTCTTTCAGCAGCTGATATCAGGAGTCAGCTACTGTCACTCTGTGGAAATTTGTCACCGCGATCTTAAACTTGAGAATA…
regulation of response to stimulus		K03231	map03013,map05134	C:cytoplasm; C:cell	0.222394	2.06e-05	ACAAGCTCAAGGCTGAGCGTGAGAGAGGTATCACCATTGATATCGCTCTGTGGAAGTTCGAGACCACCAAGTACTACTGCACTGTCATTGATGCCCCTGGACACCGTGACTTCATCAAGAACATGATCACTGGTACCTCCCAGGCTGACTGTGCTGTCCTTATCATTGACTCCACCACTGGTGGTTTTGAGGCTGGTATCTCCAAGGATGGCCAGACCCGTGAGCATGCTCTCCTTGCTTTCACCCTTGGAGTGAAGCAGATGATTTGCTGCTGCAACAAGATGGATGCGACCACTCCCAAGTACTCTAAGGCCCGTTATGATGAGATTGTGAAGGAAGTCTCATCCTACCTCAAGAAGGTTGGATACAACCCTGACAAGATTGCTTTCGTCCCAATCT…
RNA polymerase III RPC4		K03026	map00230,map00240,map01100,map03020,map04623,map05169		0.222118	2.11e-05	TGTTGATGAAGATATTGAGGACTCGCCAAGTGGCTGCAAAAAGTTCACCAAATACAAAAGATGAGCGCCCAACACAGAATACCCCCTCGACACCACCTTCTGCAGATGCTGTTAGCTTGTCACCAGCACAATTCGGAGTGCAAAAACAAAATCAATTGGAATGTTTTACAAAGAAGATAGTGATGACGACGACGACGATAATGGTAGTGACAATGTTGAGTTGCAGGAGACTCAGCCAGATTCAATTGAATGTGAAGCTTTAACACGTCCAGCAGAGGAGCTTGATTTGCTTCAGCAACAAGGTAGCAAAGAAAGAATGTTCCTCTTCCAGCTCCCAAAATCTCTTCCTTTGCCCAAAAGGTCGTCCATTACCAGTATAGTTGAAAGACAAGGAAAGGC…
protein heterodimerization activity		K11253	map05034,map05202,map05322	C:nucleosome; P:nucleosome assembly; C:nucleus; C:cell; F:nucleosomal DNA binding	0.221806	2.17e-05	ATTTTCTTCCGGCTTCGTCTTCCTCGCGCGGCGACCCCCCGATTCGAAGCGTGCAGCAGCGGGAGAGATGGCTCGTACCAAGCAGACTGCTCGCAAGTCCACGGGAGGGAAGGCTCCCAGGAAGCAGCTTGCAACCAAGGCTGCCCGTAAGTCAGCTCCCACCACTGGAGGAGTGAAGAAGCCTCACCGCTACCGCCCTGGAACTGTTGCCCTCCGTGAGATCCGCAAGTACCAGAAGAGCACTGAGCTGCTGATTAGGAAGCTGCCCTTCCAGAGGCTTGTCAGGGAAATTGCACAGGACTTCAAGACTGATCTGCGTTTCCAGAGCCATGCGGTGCTTGCCCTCCAGGAGGCTGCCGAGGCATACCTTGTTGGCCTGTTTGAGGACACCAACCTGTG…
60S ribosomal protein		K02937	map03010	P:maturation of LSU-rRNA from tricistronic rRNA transcript (SSU-rRNA, 5.8S rRNA, LSU-rRNA); C:cell wall; F:structural constituent of ribosome; C:chloroplast; P:cytoplasmic translation; C:cytosolic large ribosomal subunit; C:vacuolar membrane; C:polysomal ribosome; C:cell; F:mRNA binding; C:plasma membrane	0.221376	2.25e-05	GCTGCCTGTGTCCACCTCCGCGCCCCACCTCTCCTACGCAGCTCGTCCAGATGTCGTCCGAGGCGGCGAAGGTGGCGGTGCCGGAGTCGGTGCTCCGCAAGCAGAAGCGCGAGGAGCAATGGGCCGCCGAGAAGAAGGAGAAGGCCCTGGCCGAGAAGAAGAAGTCCATCGAGAGCCGCAAGCTCATCTTCACCCGCGCAAAGCAGTACGCCGAGGAGTACGATGCCCAGGAGAAGGAACTGGTGCAGCTTAAGCGTGAGGCTCGTTTGAAGGGTGGTTTCTATGTCAGTCCTGAGGCAAAGCTGCTGTTTGTGGTCCGCATCCGTGGTATCAATGCCATGCACCCTAAGACCAGGAAGATCTTGCAGCTTTTGCGTTTGAGGCAGGTCAACAAGGCTA…
RNA recognition motif. (a.k.a. RRM, RBD, or RNP domain)		K13155		C:U11/U12 snRNP; C:precatalytic spliceosome; F:snRNA binding; P:mRNA splicing, via spliceosome; C:U12-type spliceosomal complex; C:commitment complex; C:cell; F:mRNA binding; C:nucleolus; C:nucleoplasm	0.220993	2.33e-05	GGCGGCAGAGGGCGCTGCGCCGGCGCCGGCGCTAGCCCGTGGCGAGATGAGCGGCGGGAGCGTGAGCGCTGTGTTCTACGCGGACAAGTACCACCCGATCCAGGTCGGCAGCATCGACGGCACGGACGTCGCGCCCCACGACAACGCCGTCCTCCGCGCCCTCATCTGCTCCCAGGCCGGCCTCTACGACCCTTTCGGCGACCCCAAGGCCTCCGGAGACCCCTACTGCACGGTCTTCGTCGGCCGCCTCTCGCGCCAGACCGACGACGACACGCTTCGGAAGGCGATGAGCAGGTATGGGAGGGTGAAGAGCGTGCGGCTGGTGCGTGACATTGTTACAGGTGCTTCTCGTGGTTATGCATTTGTTGAATATGAAACTGACAGAGAGATGCGTCGTGC…
NAD-binding of NADP-dependent 3-hydroxyisobutyrate dehydrogenase		K18121	map00630,map00650,map01100,map01120,map01200	F:methylated histone binding; P:oxidation-reduction process; P:response to oxidative stress; F:3-hydroxybutyrate dehydrogenase activity; C:cell; C:cytosol	0.220982	2.33e-05	AGCAGAGATGGAGGTGGGGTTCCTGGGTCTGGGCATCATGGGCAAGGCAATGGCGGCCAACCTCCTCCGCCACGGCTTCCGCGTCACCGTCTGGAACCGGACCCTCGCCAAGTGCCAAGAGCTCGCCGCGCTCGGCGCCACCGTCGGGGAGACGCCCGCCTCCGTCGTCTCCAAGTGCAGATACACCATCGCCATGCTCTCCGACGCCAGCGCCGCCCTATCAGTTGTCTTCGACAAGGATGGCGTGCTCGAGCAGATCGGTAGCGGGAAGGGCTATGTGGACATGTCCACTGTCGACGCCGCAACTTCGACCAAGATTAGCGAGGCAGTTAAAACAAAAGGGGGAGCTTTCCTTGAAGCTCCAGTTTCAGGGAGCAAGAAGCCAGCTGAAGATGGTCA…
fructose-bisphosphate aldolase		K01623	map00010,map00030,map00051,map00680,map00710,map01100,map01110,map01120,map01130,map01200,map01230	P:gluconeogenesis; P:nicotinamide nucleotide biosynthetic process; P:pyruvate biosynthetic process; P:root development; F:fructose-bisphosphate aldolase activity; C:cell; P:nucleotide catabolic process; C:cytosol; P:ATP biosynthetic process; P:response to anoxia; P:sucrose biosynthetic process; P:glycolytic process; P:purine ribonucleoside monophosphate biosynthetic process	0.218033	3.01e-05	CCGCGTCTGCCTAAACCATTCCTCCCGACAACACCGCCTCCTCTGCAATCCTCCTCGTAGCCTCCGTCGAGCATCGATCATGTCGGCCTACTGCGGAAAGTACAAGGATGAGCTCATCAAGAATGCTGCCTACATTGGCACCCCTGGCAAGGGTATCCTTGCTGCTGATGAGTCCACTGGCACCATTGGCAAGCGCCTTTCCAGCATCAATGTCGAGAACGTGGAGGAGAACCGCCGTGCCCTCCGTGAGCTCCTTTTCTGCTGCCCTGGTGCCCTCCAGTACATCAGTGGTGTGATCCTCTTCGAGGAGACCCTCTACCAGAAGACCAAGGATGGCAAGCCTTTTGTTGATGTCCTCAAGGAGGGAGGCGTCCTACCTGGCATCAAGGTCGACAAGGG…
Belongs to the synaptobrevin family		K08515	map04130	P:response to salt stress; P:exocytosis; F:SNAP receptor activity; C:vacuole; C:Golgi apparatus; P:vesicle fusion; C:SNARE complex; F:SNARE binding; C:cell	0.217876	3.05e-05	AAGGAGACGAAGACAGAGGAGGGGAGCCCCCGCCGCGCCGCTCGAAATCCCCAAACGCCCAAACAAACCCCTAGGCAAGAAAGATCAAATCCGATCAGATCTCTGCACCCCCAACCCCCAGCCCATCCATGGCGATCGTGTACGCCCTGGTGGCGCGCGGCACGGTGGTGCTGGCCGAGTTCGCCGCCGTCTCGGGCAACGCCGGCGCCGTGGCCCGCCGGATCCTCGAGAAGCTGCCGCCCGACGCCGAGTCCAGGCTGTGCTTCGCGCAGGACCGGTACATCTTCCACGTCCTCCGATCCGACGCCGCCGGCATCACCTTCCTCTGTATGGCCAACGACACCTTCGGAAGAAGAATCCCCTTTCTCTACCTGCAGGACATCCAAATGAGGTTCATGA…
GYF domain-containing protein		K18730			0.217853	3.06e-05	TTCGTCGACGACTCCAAAGATCAGCTGCACCTGGATAACAGCATTCCCCTGTCTCCTCAGTGGCTCTACACCAAACCTGCTGATGGAAAGATCTCGCTGCCTCATGGGTCTTCCCTGGAACCTGCTGAAAAGGAAGCGAGGATGCTGGAAGGAACTGTTGATAGGAAAGAACGAAGGAGGAATGTGTTCGATGCTGACACTGGTCTTCGTTGGCTTGAAGAGGAGAGGGAGACAAGCCTGCTTGGGAGGAGGGAGCGCAAGAAGGATGTGGACCGGGACGTCGATAATCGCAAGACTGATCGCCGTTCTGACAATGTTTCTGCAAGGGACAACACTGATCCACGTGCAGCTCCTGCATCTGAAAGGTGGAATGATGGTTCCACCCGAAGCTTGGGGAAC…
40S ribosomal protein S3a	RPS3a	K01807,K02984	map00030,map00710,map01100,map01110,map01120,map01130,map01200,map01230,map03010	C:cell wall; C:plasmodesma; F:structural constituent of ribosome; C:chloroplast; P:cytoplasmic translation; C:polysomal ribosome; C:cell; F:mRNA binding; C:cytosolic small ribosomal subunit; C:nucleolus; C:plasma membrane	0.216031	3.57e-05	TTCAGGCACGTTGATTGCTAGTCTCCAAGCGCTCCTATCCGTAGCTAAATCCTTGGAGATATTCCACTCCTTAAGATCTCTCTTAACGGACTCGTCCAAGTTAGTTTAGGTCGACCTCTACCGCTCTTTATATTATCGGCCCGCTTTAGAACTCCACTACGCACCGGCGCCTCAGGAGGCCTCCGTTGGACATGTCCAAACCATCTCAACCGATGTTGAATCAATTTCTCCTCAATTGGTGCCACCTCAACCCTATCCCGAATATCATCGTTCCGGACTCTATCCCTCCTTGTGTGCCACAACACCAACGCAACATACGCATCTCTGCTACACTCAATTGCTGGATATGTCGCCTTTTGTAGGCCAACACTCAGCACCGTATAACATCGCCGGACGAAT…
Transcription factor/nuclear export subunit protein 2	THO2	K12879	map03013,map03040	P:cellular response to dsRNA; P:mRNA export from nucleus; P:miRNA transport; P:production of miRNAs involved in gene silencing by miRNA; C:cell; C:nuclear speck; F:mRNA binding; P:establishment of localization in cell; C:THO complex part of transcription export complex	0.214497	4.07e-05	CTCCTCTTTTTCTGACCTCGGCAGCTCCCATGAAACCCTAACCTTCCAAAACCCTCACTCAAACCAACACTGCCGCCGCCGCCATGTCGCCCCCTCTGCAGGCGCCCAACTACAAGCACATCACGGAGGAGTGCCTTCGCGAATGGAAGGGCCAGTCCGCCGGCGCCTTCCGCATCCCTGATCCGGTGCCCATGGCGCGCTTCCTCTACGAGCTCTGCTGGGCGATCGTGCTGGGCGACTTGCCGCCGCAGAAGAGCCGGGTGGCGCTGGAGTCGGTGGTGTTCGTGGAGGAGGCACGGCGTGAGGAGGAGCTCGGCTCCGTGCTTGCTGATATCATTGCTCACCTAGGACAGGATATTACAATCTCTGGTGAATATCGCAGCCGTCTTGTTTAAATGA…
SANT SWI3, ADA2, N-CoR and TFIIIB'' DNA-binding domains		K04650,K06065	map01522,map04330,map04919,map05169,map05202	P:regulation of coenzyme metabolic process; P:regulation of fatty acid transport; P:negative regulation of production of miRNAs involved in gene silencing by miRNA; C:cell; F:RNA polymerase II activating transcription factor binding; C:cytosol; F:transcription corepressor activity; F:transcription regulatory region DNA binding; C:nucleoplasm; F:histone deacetylase binding; F:thyroid hormone recep…	0.214019	4.24e-05	GAGGTCCCCTTACAGGGGCGGCTACGGAAGCGACTTCTCCAGAAACCATCCAGAGCAGCCCCCTCCGCCACCACCCAGAAGGTCTCCGTTGAGGTCAGTCGCTGTTCCGATCTGCTATGACCCTCCGGGCAATAGAGTTGACAGGGGGGATAGGGACAACCTCCCACGGGTGACACCATGGCGGAGAAGGGAGAGCAGATCTGAAGCAGCAGATGCTGTTGGCCAAACCACTCGGCTCTCTGCCTCAGGGAAGGAGGCTTCAGCTCAGCCTCTGGCCGTGGCAGGTCCTCACGGGACGGAGGATGAGGCACCAAGGAAGAAGGCTCGCCTCGGATGGGGGCAAGGTTTGGCCAAGTATGAGAAGCAGAAGGTGCAAGGCCCTGCGGATCCTGCTGAAGC…
Pyroglutamyl peptidase		K01304		C:cytoplasm; C:cell	0.211086	5.42e-05	AAGCCGCTCATCTTCCGTCCGTCCGCTTCTCTCCCTCCCTCCCCCCAACCCGGCCGGCAAATTGTTGCAGTGCACTGAAGCCAACAGCTGCAGACAGGAGGAGGCGGAGGAGGAGCTGCTTCAATTCGTCCCCACAAGCCCGCGCCCCCGCTCCCGAGGATTCCAGGTTCTCAGGCAGAGGTCATCTTGCTGCTCAACACAGCACTGCATACATATAGATGGGTTCCGAGGGGGCTTCTTCTCCTGTCACCACCGTCCATGTCACTGGATTCAAGAAGTTCCATGGGGTCGCTGAGAACCCCACCGAGAAAATCGTACGCAACCTCCCATCATTCATGGAGACGAAAGGGTTGCCCAAAGGCCTTGTGCTTGGGAGCTGCACCGTCCTTGAGGCCGCCG…
TRAF-type zinc finger		K12501	map00130		0.209583	6.14e-05	ACGACTCCTCCATTCAGACAAGACAGAGACACGGCCTCCTCCCCTCTTCTCTCCCCAACACGCCGCCCGATCCACGCCGGCCCCAATCCGAGCTGCCCAAGGTGTCCTCATCTCCCCTCCCCTCCCCTCCCCTCCCCTCCGCTCCTGGACGCCGCCCTCCCGCCCCGCCGCCGGTTGATTCCTTCTCTCCTTCCTCAGGTTCTTGACCACAAGTAGGCGCGATGGACCTCCCGGTGGCGGACCCCGGCACGGAGCGAGGCGAAGGCCCGCTGATCCAGTGCCCATACTGCGACTCAGAGGCGATGCACAAGCTAGCCCAGATCCTCCTCCCCGGCCTCGCCGCCGTCTGCGTGGACGGCACGACGGGGGACCTGTTCCGCAACCCTTCCGTCGTCGCCG…
CHASE	HK3	K14489	map04075	P:cellular response to abscisic acid stimulus; P:cellular response to phosphate starvation; P:peptidyl-histidine phosphorylation; P:cellular response to sucrose stimulus; P:phloem or xylem histogenesis; C:endoplasmic reticulum membrane; C:cell; P:cellular response to cold; C:endoplasmic reticulum subcompartment; F:cytokinin receptor activity; C:plasma membrane; P:response to salt stress; P:defens…	0.209255	6.31e-05	AAGAAAGCACTCACACTGCTGAAACCTCCTCACAATTTTGATGCTTGTTTCATGGACATACAGATGCCCGAAATGGATGGATTTGAAGCCACAAGAAGGATTAGAGTGATGGAAAGAGATCTAAATGAGCAAATAGATCGCGGAGAAGCCCCACTGGAATGCGCAGGGGTCCGGCAGTGGCGAACTCCAATATTAGCCATGACAGCAGATGTTATCCAGGCGACACATGAACAATGCTTAAAATCTGAAATGGACGGTTATGTTTCCAAGCCATTCGAGGGCGAGCAATTGTACAGAGAAGTAGCTCGCTTTTTCCTAAATCAAGACCAAGTTCAGTAGGTAGGCTTATATGGAGTGTAAAATAGTGGAGGATGTCGGCAACGGTTCACCTGTCGAGGC…
Belongs to the TRAFAC class myosin-kinesin ATPase superfamily. Myosin family		K10357			0.208139	6.92e-05	ATCTGGAGTAGAAGGACGTACAGTGGAACAACAAGTTTTAGAGTCCAACCCAGTTCTTGAAGCTTTTGGTAATGCTAAAACTGTGCGAAACAACAACTCAAGTCGCTTTGGCAAGTTTGTTGAGATCCAATTTGACAAGACTGGAAGGATCTCAGGAGCTGCTATTAGAACTTACTTGCTGGAAAGATCACGCGTGTGCCAAATTAATTCCCCAGAAAGAAATTACCATTGCTTTTATTTCCTTTGTGCCGCACCACCAGAGGAAACTCAGAGGTATAAGCTGTCTGATCCTAGATCATTCCATTACCTCAACCAGTCGAGCTGTATTGAGGTGGATGGCATCAATGACGCTGAAGAGTATTTAGCAACAAGAAGAGCTATGGACATAGTTGGAATCAA…
NAD-binding of NADP-dependent 3-hydroxyisobutyrate dehydrogenase		K18121	map00630,map00650,map01100,map01120,map01200	F:methylated histone binding; P:oxidation-reduction process; P:response to oxidative stress; F:3-hydroxybutyrate dehydrogenase activity; C:cell; C:cytosol	0.208086	6.95e-05	GAGCCTGCCAGGGTGTGCCGTGCGCGCTTGCGAGCTTTGGAGAGAAGAGGGCAGGGGAGGGAGGAAGCAGGCAGCAGAGATGGAGGTGGGGTTCCTGGGTCTGGGCATCATGGGCAAGGCAATGGCGGCCAACCTCCTCCGCCACGGCTTCCGCGTCACCGTCTGGAACCGGACCCTCGCCAAGTGCCAAGAGCTCGCCGCGCTCGGCGCCACCGTCGGGGAGACGCCCGCCTCGGTCGTCTCCAAGTGCAGATACACCATCGCCATGCTCTCCGACCCCAGCGCCGCCCTATCAGTTGTCTTCGACAAGGATGGCGTGCTCGAGCAGATCGGTAGCGGGAAGGGCTATGTGGACATGTCCACTGTCGACGCCGCAACTTCGACCAAGATTAACGAGGC…
DNA-directed RNA polymerase II	RPB3	K03011	map00230,map00240,map01100,map03020,map05016,map05169	C:RNA polymerase IV complex; C:RNA polymerase V complex; C:RNA polymerase II, core complex; C:cytoplasm; C:cell; P:stomatal complex development; P:stomatal complex patterning; C:nucleolus	0.207826	7.1e-05	AAAATAGGGGCATACTTATTGTAAAGCTGCGCCGGGGGCAAGAACTAAGGCTTCGTGCCATTGCTAGGAAAGGAATTGGCAAGGACCATGCCAAATGGTCACCAGCTGCTACCGTGACTTTCATGTATGAGCCTGACATACGTATCAATGAAGAACTAATGGAAACATTGACAGTGGAAGAGAGAAAAAGCTTGATCGAAAGCAGCCCTACAAAAGTATTTAAGCTTGATTCTGCTAATCAGGTGGTGGTGGACAATGCTGAGGCATACACCTATGATGATGAGGTGATCAAGCACGCTGAGGCCATGGGAAAGCCAGGCTTAATTGAGATCAACGCGAAGGAGGACAGCTTCATCTTCACGGTAGAAACAACCGGTGCCATCACGGCCTACGAGCTGA…
Cytosolic domain of 10TM putative phosphate transporter		K21989		P:protein tetramerization; P:cellular hyperosmotic response; F:calcium activated cation channel activity; P:cation transmembrane transport; C:cell; P:regulation of calcium ion import; C:plasma membrane	0.207514	7.28e-05	GCGGCTGCGCTGCGAGAGAAGGGGAGATAAAATCCTGTCAGTGCCACACTCCTCTCCCAGTGCCAGTGGAGAAAGCGGCCGGCCGCAGGGTAGGACTAGGAGCAGTGCAGTTGAGTACAGCGCAGGGGTCGCCGGCGTCTCCCACCACCGTCTGCTCGATCGATCGCCCGCTGGGCTTGGAGGCGAGGCGCCAAGACGAGCACAAGGGGGCTCGGCGGCATTCGCGGAATGATGGCGGGCTGCCGCGCCGGCGGTTAATTAGGCCGAGCACTTTAAGCACAACCGGTGCGGCTTGCTCCCCTCCGCTTCGCGCCTCCAAGGCTGTTCTTCGCTTGTTCCTGTGACTGCACCGAGATAAATTCAATAGGATTTCCTCCCAAGCTATTTAAAGGACAACTA…
Gtr1/RagA G protein conserved region		K07887,K07889	map04014,map04144,map04145,map04962,map05014,map05146,map05152	C:early endosome; F:GTPase activity; C:cell; P:establishment of localization in cell; C:cytoplasmic side of endosome membrane; P:early endosome to late endosome transport	0.207063	7.56e-05	GTCGCGCGCATGCGTCACAACGACAACGAGATTCATCAGAGCCCAGACCACCGACGAGAAAGGACAAAACTGCGGCGGACCTACCGGAGCCGGAGGCAGGGCAGAGGCCCGATCCCCCTTCCCGCCGGTTGCCGCGCTCGTGCCACAGTGCGCTAGCCCCGTCGACGCCGGCGGGCATATTGAGCTATGGGTTGCTCCTCCTCTGTGCCAGCTAGAAGTACTGGAGGGTTGAACACTATCAGCAACGATAGCTCTCCTGCCACTGATTCAAAGGAATTGCGTGCTAAGCTGGTATTGCTGGGAGACTCAGGTGTTGGGAAAAGCTGTATAGTTCTTCGCTTTGTTCGTGGTCAGTTTGATCCTACTTCCAAGGTAACTGTTGGTGCATCTTTTTTATCA…
DEAD-box ATP-dependent RNA helicase		K13116		P:RNA secondary structure unwinding; C:cytoplasm; C:catalytic step 2 spliceosome; C:cell; F:RNA helicase activity; F:RNA-dependent ATPase activity; C:nucleolus	0.20647	7.93e-05	GAAAACCGATCCAGACCGGGTGGAAGCCGCCCCTCCGCCTCCGCCGCATGCCGCTCGCCAAGGCCAACGAGCTCCGCCGCAAGTGGCACATCATCGTCGACGGCGACGATGTCCCGCCTCCTGCGCGTGATTTCCGGGACCTCCGTCTCCCGGAGCCCATGCTCCGGAAGCTGCGCGAGAGGGGTATCGTCCAGCCCACGCCCATCCAGGTGCAGGGGCTGCCCGTTGTGCTCTCTGGGCGTGACATGATAGGCATCGCGTTCACGGGGTCGGGGAAGACTCTGGTGTTCGTGCTGCCGCTTATCATGGTGGCGGTGCAGGAGGAAACATTGATGCCGATTGTGCCTGGGGAGGGCCCGTTTGGGATGATCATATGCCCATCGCGGGAGCTGGCCAAGC…
Zinc finger, C3HC4 type (RING finger)		K19043		P:megagametogenesis; P:protein polyubiquitination; P:regulation of cell cycle; P:proteasome-mediated ubiquitin-dependent protein catabolic process; F:ubiquitin protein ligase activity; P:microgametogenesis; C:cell; C:plasma membrane	0.206443	7.95e-05	GGCACACCATCTTGGAAGAAGGGAGGGGCACAGGGGACGATCTGGCTCTCATGGTCGCCCACAGTTCCTAGTTTTCTCTACACATCCAAATTCACCTTCCGCTGGCACAATGTCTTCATCTTCTGCTCATGTGGAGGGAGAAAATAATTCAAATCCTGCCACCCCTAGAGCTAGTGAGTCATCTCCACGAGCTATTCGCATTGGAGATGCGGGAAACCAAAGTCCCGGGATGCTTACCTATGATGCTGAACAGGATGCTGTCGTTTCTTCCGGAAATAGCACTCCTGTATCGAGTCCTCGGTTTTTTAACAGGAGACACTCCACTGGACAGTCAACTCCAGACAGGGCTGGACCATCGGATGTTCAGTCTTTCTCAGACTCCCTGAAGTCTCGCTTAAA…
ATP synthase gamma chain	ATP3	K02136	map00190,map01100,map04714,map05010,map05012,map05016	C:cell wall; C:chloroplast; F:zinc ion binding; C:cell; C:nucleolus; C:mitochondrial proton-transporting ATP synthase complex	0.206248	8.08e-05	GAAGGTGAGAGTGGATTTGACAAGGGGGAAAAAACCAGGCCTGTGCGAGAGAGAGGCGAGGGCAACTCAGGCGACGCGATGGCTATGGCGGCGCTGCGACGCGAGGGGAGGCGCCTCCTCCTCTCCCCCACCATCCCCAACCCGTCTCCGGCGGCCGCTTCTGCTGCGGTGACGCGATCCTCCGCCATTTCGCAACCGGAGATGGCTCCACTTGGTGCACGGTCCATTTCAACTCAAGTCGTGAGGAACCGGATGAAGAGTGTTAAGAACATCCAGAAGATTACAAAGGCTATGAAGATGGTTGCAGCATCAAAGCTTCGGGCTGTTCAGACGAGGACTGAAAATTCACGTGGCTTGTGGGAGCCGTTCACCGCCCTTCTTGGGGACGCTCCTAGTATG…
regulation of response to stimulus		K03231	map03013,map05134	C:cytoplasm; C:cell	0.203963	9.72e-05	AATCCAGAACCACCAGGTAGCCGTCACCTTGCGGTTCTGCGCCTCCAGTCCAGCTCTTGCTAAGTTTAAGCTTCACCACCAGCCATGGGTAAGGAGAAGTCCCACATCAACATTGTGGTTATTGGCCACGTTGACTCTGGCAAGTCGACCACCACCGGCCACCTGATCTACAAGCTTGGAGGCATTGACAAGCGTGTGATCGAGAGGTTCGAGAAGGAGGCCGCTGAAATGAACAAGCGGTCCTTCAAGTACGCGTGGGTGCTTGACAAGCTCAAGGCTGAGCGTGAGAGAGGTATCACCATTGATATCGCTCTGTGGAAGTTCGAGACCACCAAGTACTACTGCACGGTCATTGATGCCCCTGGACACCGTGACTTCATCAAGAACATGATCACTGGT…
callose synthase		K00706,K11000	map00500,map04011		0.203417	0.000101552	CTCTCTCGCAACACTCAAAAACCTCTCGTCGGCCTCGCCTCGACCGCGACGATCACCTCCCCCGCGCGGAGGTAACCGCTGACCAGCTCGCCGCCGTACCTCCAGGAGCTCCCGCCGGCGGTTGCCTCGAGGCGGCTCTCGCGCGTCGGCGGCCGTACGTCGGTCGCGGTGGTTTTCGCTCGAGTCCCGGCGGATTGGTGCGCGTCCCGTGTGTCCACGACTCCACGTGCGCGAGGTTCTTGAGCGCTGCATGCGCGCGCCACCAAAAGCTCTGTGCTGGATTTCTGAAGCTTCAAGCATGGGCTAGCTGCCTAGCTTCAAGACGGGGCCTCCATTCCAGGTAGTTGGTTGAAGTGCCTGACTTGATCTTGATTCGTCTCAGCAGCATCAAACTGTTGT…
ABC transporter C family member		K05666	map01523,map01524,map02010,map04976	F:ATPase activity, coupled to movement of substances; C:vacuolar membrane; F:ATPase-coupled transmembrane transporter activity; C:cell; P:transmembrane transport; C:plant-type vacuole	0.202392	0.000110244	GCGTGCATCACGCCATAACCTTTCCCGAAGTCCCAAAACCAACTCGTCGTCGTCGTCTTCTCCTCTCTCAGACATCGTCCCAGCCCAGCGTCGTCCCCAGTCCATCGGCGGCCGTCGTCGCTCCGTGGATTCATTACCCCGGACGGACGGCCGGCCGGGCTGCCCGTACGTCAGGCGGCGGCGGCAAAGGTATAGACCGAGGCCGGAGCGGCTGACCATCTCTCTGTGCACACTGGAGAACCCCACTCGATCAGCTCCAAGAACACCGGCCAGCAAGCTAGCCCCGTTTCTCTGTGCACACTGGAGAACCCTCTGCTAGCCAACAAGCTAGCAGCAACTGATGATGGGCTTGAGGAGGACCTGACCCAAGCATCAGTGCAGTAAACGTTGGACACATGG…
RNA recognition motif		K14411	map03015	F:mRNA 3'-UTR binding; P:regulation of response to water deprivation; C:mRNA cleavage factor complex; P:mRNA polyadenylation; P:mRNA cleavage; C:cell; P:vegetative to reproductive phase transition of meristem; P:regulation of response to salt stress; C:cytosol	0.201664	0.000116842	AAACCCAAATCGGCACCCCGGAATCCCCAATTCCGCTCTCTTCCTCTCTCCCTCTCCCCCCCACCGCAGCAGCAGGCGAGCGCGAGGCGTAGGTGGAGGAGGAGAGATGGAGTTGGACCAGGGCAAGCTCTTCATCGGCGGCATCTCCTGGGAGACGACGGAGGAGAAGCTGAGCGAGCACTTCTCCGCCTACGGCGAGGTTACGCAGGCCGCCGTCATGCGGGACAAGATCACCGGCCGCCCCCGCGGCTTCGGGTTCGTCGTCTTCGCCGACCCCGCCGTCGTCGACCGAGCGCTGCAGGACCCCCACACCCTCGACGGCCGCACGGTCGATGTGAAGCGGGCACTCTCGCGGGAGGAGCAGCAGGCCTCCAAGGCCGCGAACCCTAGCGGTGGGAG…
protein modification by small protein conjugation		K06689	map04013,map04120,map04141,map04624		0.201622	0.000117236	CACTTCCCACCGGATTATCCTTTCAAGCCACCAAAGGTGTCTTTTCGCACCAAGGTTTTCCACCCGAACATCAACAGCAATGGCAGCATTTGCCTTGACATCCTTAAGGAACAGTGGAGCCCTGCTTTAACCATATCAAAGGTTCTCCTGTCAATCTGTTCGCTGCTCACGGACCCGAACCCTGATGATCCTCTTGTCCCTGAGATTGCTCACATGTACAAGACTGACAGGGCCAAGTATGAGTCCACTGCGCGCTCCTGGACGCAGAAGTATGCCATGGGCTAGAAGTGTGGCTACAAGCTGGCCAAACTGGTGAATGTGCCGACCCCCAAAATCGTTATCACCTAAATAACCAGTCAAGTCACTCCGTCCCAGCAAGTATGAATGGACTTTTGAGGG…
Transcription factor/nuclear export subunit protein 2	THO2	K12879	map03013,map03040	P:cellular response to dsRNA; P:mRNA export from nucleus; P:miRNA transport; P:production of miRNAs involved in gene silencing by miRNA; C:cell; C:nuclear speck; F:mRNA binding; P:establishment of localization in cell; C:THO complex part of transcription export complex	0.200421	0.000128974	AACCTTCGGTGGACCGGACACATTCTTCTGATGAACGATTCCGAGGGCAAAGTTTGCCACCGCCCCCACCTCTTCCCGCGAGTTTTGTACCCCAATCAGTTGGTGCCAACCGGCGTGAAGAAGATGCTGACCGAAGGGGTGGGAGCTCCAGGCATGTTCAAAGGTCATCTCCCAGGCGTGATGAGAAAGAAAGGAAGCAGTCAGAGGAGAATACTTCGTCATTTCAGGATGATGGGAAGCACAGAAGAGAGGAAGATATTCGTGATAGAAAGCGTGAGGATAGGGATATATTATCAAACAAGGTAGATGACAGGGATAGGGAAAAGGGGACTTCTTTGAAAGAAGACAGTGACCCTAGTAATGCTTCTAAACGGAGAAAGATCAAGCGAGACCAGACTT…
The B regulatory subunit might modulate substrate selectivity and catalytic activity, and also might direct the localization of the catalytic enzyme to a particular subcellular compartment		K11584	map03015,map04071,map04113,map04114,map04151,map04152,map04261,map04728,map05165		0.200027	0.000133054	CTCCCAGCAGCGCTTGCGCGAGCTCTCCTACTCCATCTCCCTTTGCTACTTTTGGGGACCTCCAGGCCTCTCAAATCCAGAGAACCAAAAAGGAGAGAGAGAGAGGGAGCTTGTCAGCCCAAGAAAAGGTTCCTCCCCTCTCCTTCCCAACCTCGCCCTCAACCCCCCATCATCCTCTCACATCCGATTGTGCCCTGTCGCTCTGCGGTTCTCGGATCCAAGATTTGGCCGGCCGGCCGGCGGCGGCTCCGGGAGCGGGACAAAGACTGGATTTTTCCGGCCATGGAGGCGTGGCCTGATCCGTTCAGGCCCGGGCGGTGGAGTGGCTTCCTCACCAGGTCTGATTCGTATTGGTTCAAATGATCTGGGCGGCTTGATTGGTTGGTTCCGCTTCCGCCG…
S25 ribosomal protein	RPS25	K02975	map03010		0.19965	0.000137082	CTGCTCGCCCCGACACGCATCGCCTCCGCCGCCGCCGCACCCTCCTCTCCGTCGCTCGCCTCGCGCCTCCGCCATGGCCCCGAAGAAGGAGAAGGCTCCGCCGCCGTCGTCTAAGCCGGCCAAGTCCGGAGGCGGGAAGCAGAAGAAGAAGAAGTGGAGCAAGGGTAAGCAGAAGGAGAAGGTCAACAACGCTGTGCTCTTCGACCAGGCCACCTACGACAAGTTGCTCTCCGAGGTGCCTAAGTACAAGCAGATCACCCCATCCGTCCTCTCCGAGCGTCTCAGGATTAATGGATCCTTGGCACGGAGGGCAATCAAGGATCTGATGGCAAGGGGGCTAATAAGGATGGTCTCTGTTCATTCCAGCCAGCAGATATACACCAGGGCAACCAACACATG…
Protein kinase domain		K08853		P:regulation of endocytosis; C:cytoplasm; P:protein phosphorylation; C:cell; F:protein serine/threonine kinase activity	0.198533	0.000149675	TCCTCTGAAAGCTATGGACAACAGGGGTTCTATGGGTGCATTTTGGTCAACTCAACATGCTCAGGAGCTATCTTTTGCTTATGACAAGGAGCCAGCTTTTGATGAAGATCCTGTTAATCAAGTCACATCAAAGCAATCACAGGCTAAGAACCAGAACACACCAGCTCACAATTCATCTCAGAAGTCTTTGTCTGCATCAGTTGATAGTTCACCTGGGGATTTTGAAATTAGGTTTTCTGCAAATGGCTCGGAGTCTGGGCTGGAGAAAACCAAAACGGCAATAACAGAGAATAAAACAAAGATACAAACTACTGCCTTCAACTCCTTCATGGCAGACTTTGATAGTATCAAAATGAACTCACAAAACAGTACTGACAATGTAAACATGACTAGCAAATT…
BEST Arabidopsis thaliana protein match is		K20283			0.196834	0.000170925	GCCGGGGTTGGTTTTTGGTTCTACTTCTGGCGGCTGATCGCCGCTCGCTCGCCTGCAATCGCCGAGGGAGAGGAAGCAAGAAGGATCGCGCCGCCGGGACCTCTCTTCCAAATCCCAATCCAAAGGGACGGACAGCTGAAGTAGCTGTGGAATATGGAAGTCGAACAGGCCGCCGAAGTAAGCGCTCCAGAGACGGACGATCTTAAGGCGCCTGATAAGACGCTGCCATTTTCGCAGGCACACGATGATGAAAAAGAAAATATACCGAATGGTAATACGAATTTGCAAGTGAAGGAAGCACACAATGATGAAGATGATGGAACAGGATCTGATGGGTTTGAGCTGATAGATGTGAAGGAAGACTTCGATTCAGCAAAAGTGGAGGAAGAAATGGCCGCT…
Exonuclease		K18416,K18417,K18418		P:DNA metabolic process	0.19677	0.000171781	GCCCTTCTACCGACAAGAATTTTATGCCTGGCCATATATTTATTCAGATTATCAAATGGTGCGTCAGCCACTACCTTATGGTTTTGACAACCAATTTTATCAGATAAATAGGGACCACGGTTTCCCTATTGAGAACAGAGTTCAGTATCTTCCATTCAAGATGCTCCCTCAAGGTCACCCCCATGATGCACAGCTTCAGGAATTTCAGTATTTCGTGGTTATTGACTTTGAAGCAACCTGTGACAAGGTGAACAATCCATTTCCACAAGAAATCATTGAGTTTCCATCTGTCTTGGTTAACAGTGCAACTGGAAAACTCGAAGAATGCTTCCAAACATATGTTCGGCCGACGTATCATCAATTTTTGACCGATTTTTGCAAGGAGCTTACCGGCATACA…
ABC transporter C family member		K05666	map01523,map01524,map02010,map04976	F:ATPase activity, coupled to movement of substances; C:vacuolar membrane; F:ATPase-coupled transmembrane transporter activity; C:cell; P:transmembrane transport; C:plant-type vacuole	0.195998	0.000182398	GCTGATTCAACGTCTAGAGACAATGAGTGCTGCAGTTCTTTCTTTTTCTGCCTTTATTATGGCTCTTCTTCCTACAGGAACTTTTAGCTCTGGCTTTATAGGAATGGCATTGTCTTATGGTCTATCCCTAAATAATTCATTTGTTTTCTCTATCCAAAATCAGTGCCAGCTATCAAATCAAATTATCTCTGTGGAAAGGGTGAACCAGTACATGGACATACCAAGTGAAGCAGCAGAGATTATTGAAGAAAATCGACCATCACCAAACTGGCCGCAAGTTGGTAGGGTGGATCTTAGAGATTTGAAGATCAGATACAGGCAAGATGCTCCTCTTGTACTACATGGAATCACATGCACTTTCGAAGGTGGAGATAAGATCGGTATAGTTGGCCGGACAGG…
Transaldolase/Fructose-6-phosphate aldolase		K00616	map00030,map01100,map01110,map01120,map01130,map01200,map01230		0.194951	0.000197781	CAGCACAAGCTGGTGCATCTGTTGTACAGATATTTGTGGGGCGGTTGCGGGATTGGGCAAGGAATCACTCTGGTGATCCAGAGATAGATGAAGCTCTGAAGAAGGGAGAAGATGCTGGGCTTGCTTTGGCGAAGAAAGTATATGCTTATATTCACAGAAATGGGTACAAAACAAAGTTGATGGTTGCTGCCATACGGAACAAGCAGGACGTATTTAGCCTTCTGGGGATTGATTACATCATTGCACCACTGAAGATATTGCAGTCTCTGGAAGAATCTGTCACCGATCCTGATGTGAAGTACGGTTATGCCCCAAAGTTGACTCCTGCTTTTGGCAAGATGTACAACTTCACTGAAGAGGAGCTTGTGAAGTGGGACCAGTTGAGCCTATCAGCTGCGA…
Belongs to the class-IV pyridoxal-phosphate-dependent aminotransferase family		K00826	map00270,map00280,map00290,map00770,map01100,map01110,map01130,map01210,map01230	C:chloroplast stroma; C:cell	0.194581	0.000203486	ATCGTCGAGGAGAAATTTCACCGTGCCAGCCCTGGTGGAACTGGAGGCGTGAAAACCATTGGAAACTATGCCTCTGTACTCAAAGCGCAAAAGGTTGCAAAGGGGAAAGGATATTCTGATGTCCTTTATTTGGATGCTGTTCATGACAAATATCTTGAAGAAGTCTCTTCCTGTAATATTTTTGTTGTGAAAGACAATGTTATTTCTACTCCTGCCATTAAAGGAACAATACTGCCTGGTATAACAAGGAAAAGTATCATTGAAGTTGCTCAGAGCAAAGGCTTCAAGGTTGAGGAGCGCCTGGTGTCAGTAGATGAGTTGCTTAATGCTGATGAAGTTTTCTGCACGGGGACTGCTGTTGTGGTGTCACCTGTGGGGAGCGTTACATATCTGGGGAAA…
Belongs to the AAA ATPase family		K03066	map03050,map05169		0.194533	0.000204243	CGGATGGTTCGTGAACTCTTTGTTATGGCCAGGGAACATGCACCATCCATTATATTTATGGATGAAATTGACTCTATCGGATCTGCTAGAATGGAGTCTGGAACTGGCAACGGTGATAGTGAAGTGCAGCGTACCATGCTTGAACTTCTAAACCAGCTTGATGGTTTTGAAGCATCAAACAAAATTAAGGTTTTGATGGCAACGAACAGAATAGACATCTTGGATCAAGCCCTTCTGAGGCCTGGCCGCATAGACAGGAAGATTGAATTTCCAAATCCCAACGAGGATTCACGTTTCGATATCTTGAAGATCCATTCAAGAAAAATGAACTTGATGCGTGGTATTGATCTGAAAAAGATCGCGGAAAAGATGAATGGGGCCTCAGGAGCTGAGCTCAAG…
regulation of ARF protein signal transduction		K18442	map04144	P:regulation of signaling; P:megagametogenesis; P:exocytosis; F:ARF guanyl-nucleotide exchange factor activity; C:axonemal microtubule; P:positive regulation of tumor necrosis factor production; P:Golgi to plasma membrane protein transport; C:dendritic spine; C:asymmetric synapse; P:regulation of molecular function; C:cell; C:symmetric synapse; C:microtubule organizing center; C:cytosol; P:intrac…	0.193609	0.000219255	GGGCAAACCCAGCAGATTTGCTTGATTCGACAGATAAGGACATGCTTGATGCCAAGTACTGGGAGATCAGCATGTACAAAACAGCTATTGAGGGTCGTAAGGACGAGCTTGGTGTCGAGGGGGCAGTGGTAGGCACCTTGGACGATGATGCTGATGTGAGAATTGGGAATAAGTTGCGGAGGGATGCTTTCTTAGTTTTCCGGGCTTTGTGTAAGCTTTCCATGAAGACACCACCCAAGGATGCACCAGCAGATCCCATAGTGATGCGGGGAAAGATTCTTGCTCTTGAGCTTCTCAAGATCTTGCTTGAAAATGCTGGGGCTGTGTTCCGGACCAGTGAGAGGTTTCTCGGTGCTATCAAGCAGTATCTATGCCTGTCACTTTTAAAGAACTGTGCCT…
Stress-induced protein Di19, C-terminal		K22376			0.192215	0.000243872	ACGCGAGGAAAAAAATTTCTTTTCCGGGAGGACGAAGTCGGGAGTCGGGACACGCTCGGGTTAAAATCGTCTCTGGTTGTTGTTGCCGCTGCCGTGTCGCTGCTGCTGCTGCTGTCGGAGGCGAGCGGGAAGGGCAGAACGAGGCAACAAGCTTGGAGACAGCTCAAGAAGAGGGGACGGGGAGGCGGCAGCCTGTGAGAAGGCACCTGACACGTGAAGGCGCCCGAGCGAGGGTAGGGGGAGGAACCAAATCGGGACATGGACTCGGAGCACTGGATCTCGCGCCTGGCCGCCGCCAAGCGTTACTACGCGGCGCAGCTCGGCCACGTCGACGATGTGCCCGGGATGGGGACGGAGGAGGTGGAGGTGGAGGTGGAGGTGGAGATGGAGGATGACGGC…
Fatty acid desaturase		K10255	map02020	P:photoinhibition; P:fatty acid biosynthetic process; F:protein domain specific binding; C:chloroplast envelope; C:cell	0.192022	0.000247489	CCTCTCAGCCTCTCAGCCAAAGCTGCCCATCCAAACCGGTGTCCGCAGCTCTCGCCAGCCAGTCGCCGCCGCGCCCTCGCCGCCACGAGAGGGGGATGGCGACGGCCAGCGGCGTCTCCGCCGGCTCCGTGCTCCAGTTGCCCTCCTTGCGGGTGCCGGCCAAGAGATCGCTGCCTCGGAGAACAGCAGCTGGAGCTCCCGCAGCAGGTACTTTTTTTTGTGAAGAGAGATGTTGTATATAACAGAAGAAGCTACCACCAATTCTTAACATTGAAGCAAAGAGGAGGCTTGCAAGCAGCAGTACTTCCAGTTACTCCACCACTAGTAGATGATGAGGGGGAAAGGAAACAAATGGCTGAAGATTATGGGTTCACACAAATTGGAGATGAACTACCAGAT…
Saposin-like type B, region 1		K12382	map04142	P:adenylate cyclase-inhibiting G protein-coupled receptor signaling pathway; F:enzyme activator activity; C:extracellular space; P:glycosphingolipid metabolic process; C:cell; F:ganglioside GM1 binding; P:ganglioside GM1 transport to membrane; F:ganglioside GM2 binding; P:neutrophil degranulation; F:ganglioside GM3 binding; F:beta-galactosidase activity; P:regulation of autophagy; F:G protein-cou…	0.191658	0.000254412	GCGGCGCTGCTGGCTCCGCCCGGTGTTGGGTCAACGTTCTCCCGTCCGGGCCGTCCCCGAGCATAGTCTCTCTCTGGTGGTTCTCCCGTCCCCTCGCGTCCGATCTCTCTCTTTCTCTCGTGGCGAGTGGCGACGACTCGGCGACAGCCGCCGCCGCCGCCGCCGCTCTACGTCAGGTGCTCAGGTCTTGTTCGGGCCCTTCGCCGGGGACGGGCACCCAGCAGAATGGACACAGGAGTTCAAGTTATGTTCATCATCAGTCTTGTGCTCTGGTGTACTACAAGCTTTGCTATGGATGATGCTGCTGCTACAAGGATTCCAAATGTGGGCACATTATCTCTGTCAATGAAGGAAAATCCACAATTATGCCAACTTTGTGAGGAGTTTGCGTCAGAAGCC…
N-terminal C2 in EEIG1 and EHBP1 proteins		K20478			0.190827	0.000270937	ACAAGCAGCAGTCCAAGCTACTAGATCAGTACTTGTGGGAGGAATCTTTCTCTCGCTCTCGCCCAACCACCCTTTAAACCCGAGCTACCAGCTAGGCGCCGCGGCGCCGGAGGGCGCGGCGGAGGCAACTGCGTTCGCGCCGCCGGCATGCTCCACGGTGGGAGAGCTGTCTCGCGTGCTGTACTGTGTCCAAGAAAGGAGGAAGTGCGAAGCTGATCTTCCGAAAGCCAAGACAAAAAATAATGCTACTCCTAACCCTGAGAGACGTTTAAACTGAAAGCCTTTTCTGGGAGCTGTCATTATACTGTCGCAATGTCAAGGGTACCAAAATGGAAGATCGAAAAAACCAAAGTTAAGGTTGTATTCCGGCTGCAATTCCATGCCACAAATATTCCATCA…
Dcp1-like decapping family		K12611	map03018	P:deadenylation-dependent decapping of nuclear-transcribed mRNA; C:P-body; P:deadenylation-independent decapping of nuclear-transcribed mRNA; P:defense response; F:enzyme regulator activity; C:ribonucleoprotein complex; C:cell; P:regulation of catalytic activity; F:mRNA binding	0.190104	0.000286113	CTGCTTGTGCTTGGCCTCTGCTGCTCGGCTCTCAGATCCAGCGCCGCCGATGCCGCCGCCGCCGCAGGCGAACGGGGGGAAGGTGACCCCGAACCTGGCGATGGACGCGGAGGCCACGCGGGTGCTCAACCTCACGGTGCTCCAGCGCCTGGACCCGCCGTCGAGGACATCCTCATCACCGCCGCGCACGTCACGCTCTACGATTTCAACATCGACCTCAACCAGTGGAGCCGGAAGGATGTCGAGGGGTCGCTGTTCGTCGTCAAGAGAAAGTGCCGATTGTGCATACGAGGCTATATGGCTGCTGGCCACAGACGTTAGCGGTGAGAACAGAGATAAAAAAAACAAAACGGTGCAAGAACCTGTATGCCCTACTCTGTGCTTCCTCTGCTGGGCGCA…
RING finger and CHY zinc finger domain-containing protein 1		K10144	map04115,map04120,map05162	F:protein homodimerization activity; P:protein autoubiquitination; F:ubiquitin-protein transferase activity; F:zinc ion binding; P:positive regulation of proteasomal ubiquitin-dependent protein catabolic process; F:signaling receptor binding; C:cell; P:regulation of stomatal opening; C:cytosol; P:positive regulation of protein ubiquitination; F:p53 binding; C:ubiquitin ligase complex; C:nucleopla…	0.189248	0.000305103	GCAGTCAGTCCTCGCGCGCTCTGCTCGGAGCCGGAGCCGAGCCCTCGCACGGGCGGACGAGCGGGACCTTCGTTCTCCCAATCTCCCCCAGCCTTTTTCTTGCCCTCTCCTGCCCTGCCGCCGCGCTTAGCTTCGCTTCTTCCTCTCCTCCTTCCTCGGCCAGGAGGGGCGGCGTCGTTCAGATGGATTCAGGCGCGGTGCAGCACGGCAAAAGCTGCGCGCATTACAGCCGTGGGTGCAGCGTCGTGGCGCCCTGCTGCGGCCAGGTCTTCGCCTGCCGCCATTGCCACAACGACGCCAAGAACTCGCTGGAGGTCGACGACCCGCGCGACCGGCACGAGATCCCCCGCCACGAAATCAAAAAGGTGATCTGTTCTCTCTGCTCCAAAGAACAGGATG…
Palmitoyl protein thioesterase		K01074	map00062,map01100,map01212,map04142	P:protein depalmitoylation; P:post-embryonic development; P:cellular protein catabolic process; P:oviposition; F:palmitoyl-(protein) hydrolase activity; P:receptor-mediated endocytosis; P:mitochondrion organization; C:cell; C:lysosome	0.189189	0.000306455	GCGTTCCGTTGCTTCTGGTTCTTGCTCGTCAAGGAAAGAGGGGAAGTCCTTGCCAGTTGCTTGCCAGCCGCAGGAATCCGACCTCGTCTCGCTTCTCCTCTCCCCGTGAAGAATCGTGATGCGGAGAACAGCTGCCGCCGCCCTCGTCTTCATTCCCCTCCTCGCTGCGGCGATGCAGACCTCCTCCCTGCCCTTCATCGTCCTGCACGGGATTGGGGACCAGTGCGCCAACCATGGCGTCGCCAAGTTCACTAAACTTCTCGCCAATTGGTCCGGCTCCGACGGCCACTGCCTAGAGATCGGCAGAGGAACATGGGACTCTTGGGTCATGCCTCTTCAACAACAGGCTGATATCATCTGCAACAAGGTCAAGGAAATGAAACAACTGAGAGATGGCTA…
Senescence-associated protein		K19366	map04144		0.18864	0.000319315	ACTTCCCATCGCTCGATTCGATCCCCGGAGAAGAGCAAGCTAGGCGCAACCGACCAGCTACGCAACGCAACCATGGCTTCCGCTTCCTCGAATGCCAAGCAGAGCCTCTACCCGGATGTGGACCAGTCCCACCCTGATCTCAACACCCCCTTCTTCTCCGCGCCCACCACCTCCACCACCACGGGCAACTCCCTCTACCCCACCGTCGACCCCAACGAGCTCGCCGAGAACCTCTTCCCCGAGACGGCCGAAGAGGTGGTGAAAAAGAGCGTGGGGCCCAGCGCGAAGCCGACGCAGGTGAAGCCCAGCACTCTCAGAAGGATGAAGAGGGCTAGGAGGGTTACAAAGATGTCCAACAGGGTGGCAAACTCTATCCTGTCTGGTGTTCTGAAGGTCACT…
Translation initiation factor IF-2, N-terminal region		K00921	map00562,map04070,map04145,map04810	F:phosphatidylinositol-3-phosphate binding; C:fungal-type vacuole membrane; P:retrograde transport, endosome to Golgi; F:1-phosphatidylinositol-3-phosphate 5-kinase activity; C:endosome membrane; P:phosphatidylinositol phosphorylation; C:cell; P:establishment of localization in cell; C:PAS complex	0.18778	0.000340453	GTCTCCTTCGCCTCCCTCTTCCTTCTTCTCGTTCATACACTAGTCTTGCTTTGTTGCCTAACCTTTGGACTCCCCTCTCCATCTCCTCTCCTCTCCTCTCCTGGTGTGCGTGCTTCTGCTACCTAGCTACCTAGCTGGTCCAATCGCCGCGGCCAGAGCCTCCGCGCACGCTACCGGGGAGGATTCCAGCGCCGTCGAGCAACGGGACTCTAGCGCCCCGCCCGACACCGACCACTAGTAGACGCTGCCGCCTCCCTCCACCAAATTGGGACGGGACAGGACGGGACGGAGGAGCAGAGAGATCCATCCGCCGAATTGCTTTCAGGCACCCCGTACGGCCGTACCATTGGGATTCCGATCCCAGGATCGCTCGCTCGGGGGTGTGCGCGCGGACGACCT…
Scavenger mRNA decapping enzyme C-term binding		K02503		C:peroxisome; P:purine ribonucleotide metabolic process; P:sulfur compound metabolic process; C:cell; F:adenylylsulfatase activity; C:plasma membrane	0.186846	0.000364872	GAGGGTAAACTGGTAACTTGACAGAAAGCGAGGGTTTCTTCGGAGGCTTTATCGTTTATTATCCACGGAACACTTCCGGTGCCGGCGGCGACCAATTGTGTGCTCGGGGAGGCGATCGATCTCTCACCATGTCCTCGGAGAAGGAGGCGGCGCTCGCCGCCGTGCCCAACGATAGCCCAACCATATTTGACAAGATCATCAAAAAGGAAATACCTTCTACTGTGGTTTATGAGGACGAGAAGGTACTGGCTTTCAGGGACATAAACCCTCAAGCTCCAACGCACATCCTCATCATCCCCAAAGTCAAGGATGGACTAGCTGGCCTGTCAAAGGCTGAAGAGAGGCACGTAGAGATACTTGGCTACCTCCTGTATGTTGCCAAGGTTGTTGCAAAGCAGG…
Proton-conducting pore forming subunit of the membrane integral V0 complex of vacuolar ATPase. V-ATPase is responsible for acidifying a variety of intracellular compartments in eukaryotic cells		K02155	map00190,map01100,map04142,map04145,map04721,map04966,map05110,map05120,map05152,map05323	F:ATPase activity, coupled to movement of substances; F:proton-exporting ATPase activity, phosphorylative mechanism; P:proton transmembrane transport; C:vacuolar proton-transporting V-type ATPase, V0 domain; C:vacuolar membrane; P:vacuolar acidification; C:integral component of membrane; C:cell; F:proton-transporting ATPase activity, rotational mechanism	0.186591	0.000371827	AAGGCCAATCCCGAGCAGAGGAGCGAAATCTCGAGCGCTCGCGCCGGCGACCACAACGAAGAGGAGGCCGCGGCACTAGGGCGCCCCAGGGTTCCCGCTCTCGTCGCAGCAGCAGCACCGGTAGCGGCAGCAGTAAGGGGAAGATGTCGTCGGTGTTCAGCGGCGATGAGACCGCCCCCTTCTTCGGCTTCCTTGGCGCCGCCGCCGCGCTCGTCTTCTCATGCATGGGGGCGGCGTACGGGACGGCCAAGAGCGGCGTCGGCGTGGCGTCCATGGGTGTCATGCGCCCCGAGCTCGTGATGAAGTCCATCGTGCCCGTGGTCATGGCTGGTGTGCTCGGTATCTACGGCCTCATCATCGCCGTCATCATCAGCACTGGGATCAACCCCAAGGCCAAGC…
RING-type E3 ubiquitin transferase		K08332		C:cytoplasm; C:nucleus; C:cell	0.186413	0.000376753	AGGGATCTGCAGGACAACTTGGCTAGTTCTTCATTGAATGGTAGTCTTCCAAATAGTGGTCAACTTGATGGGGAATGTGACAATGGGATTACAAGGGTTCCAAGCGATAGGACAAATTACAGTAGCGATGCATCTGGAGAGGTTACTGATGGTGGTGGTGCGCCTGTAGCCTCTTCTGTTCCTCAAAGGGAACATTTAATACCTCCAAGATTGGGTACTAGAGGACAATTTATCAGGCGGCAACCATCAGATAGGGGTTTCCCCAGAATTATATCTTCCTCGACGATGGATGCACGGAGTGATCTCTCTGCCATTGAGAATCAGGTTCGGAAGCTGATTGATGATTTGAAAAGTGATTCTACAGATGTTCAGAGATCAGCAGCATCAGATCTTCGTTCT…
DNA polymerase phi		K02331		F:E-box binding; P:negative regulation of transcription, DNA-templated; P:respiratory electron transport chain; P:circadian regulation of gene expression; C:cytoplasm; F:zinc ion binding; F:transcription factor binding; C:cell; P:nucleolar large rRNA transcription by RNA polymerase I; P:intrinsic apoptotic signaling pathway by p53 class mediator; P:positive regulation of anoikis; F:transcription …	0.184337	0.000438839	GAAAAAACAAAGACGAGGAAGAAAAAAACCCAACACTTCTAAGCAAACAGGGACCTCCTGCCGCCGTCTTACGTGTCGGCAATCAGAAACCCCAGCCGTCCCTACTCTCCCGCTCCCCGTGGCCTTCCGCAAGTCCCCCTCCGCCTTCGACTTCCGTGCTAAGCATCCGCGTGAGGAGCTCCGATCGGCCGGAAAAAAGCGAGACCCTAGACCTGACTTACGTCGGGTTACGGAGGCTAGATGGCAACCTGCTTTCGCCGACAATACCCGGAATTGAGGCTTGGCAGCGCGGAGGCGCGGCGAAGAAGAAGAAGTAGCCATATAGGAGCGAGAAGGAGCGGAAGGAGCTGGACAAGGAGCGCCACCGCCAGTCAGCCGAATCCGCCAAGCCCCAGCCGC…
60S ribosomal protein		K02937	map03010	P:maturation of LSU-rRNA from tricistronic rRNA transcript (SSU-rRNA, 5.8S rRNA, LSU-rRNA); C:cell wall; F:structural constituent of ribosome; C:chloroplast; P:cytoplasmic translation; C:cytosolic large ribosomal subunit; C:vacuolar membrane; C:polysomal ribosome; C:cell; F:mRNA binding; C:plasma membrane	0.183814	0.000455918	GCCCGCCGCCGCCTGCGTCCACCTCCGCCCTTCACTCTCCCCGTGCCCCCCTCTCCAACGCAGCTCGTCCAGATGTCGTCCGAGGCGGCGAAGGTGGCGGTGCCGGAGTCGGTGCTCCGCAAGCAGAAGCGCGAGGAGCAGTGGGCTGCCGAGAAGAAGGAGAAGGCCCTGGCCGAGAAGAAGAAGTCCATCGAGAGCCGGAAGCTCATCTTCACCCGCGCGAAGCAGTACGCCGAGGAGTACGATGCCCAGGAGAAGGAATTGGTGCAGCTTAAGCGTGAGGCCCGTTTGAAGGGTGGTTTCTATGTCAGTCCTGAGGCAAAGCTGCTGTTTGTGGTCCGCATCCGTGGTATCAATGCCATGCACCCTAAGACCAGGAAGATCTTGCAGCTTCTGCGT…
Translation initiation factor eIF3 subunit 135		K03255			0.18361	0.000462724	CAACAAGTTTGGGAATTTGCCTTATGGATTCCGTGCAAACACATGGCTTATTCCTCCAATATATGTTGACTCCGCCACAAAGTGCCCAGCACTACCAGTCGAGGATGAGAATTGGGGTGGAAATGGGGGTGGCTGTGGGCGTGATGGAAAATATGACCGCAGACGGTGGTCAAGAGAGTTTTCTGTTTTGGCTAGAATGCCATGCAAAACTGAGGAAGAACGGGTGATCAGAGACCGGAAAGCTTTTCTTTTACACAATCTGTTTGTAGATACAGCAATTTTTAGAGCTGCATCAACAATAAGGCGACTCATTGATCAGTCTATGAACTCAATGGGTCCACGTAGTGGTACGCATGGTTCAAACGTATTTGAGGAACGTATTGGTGACATGAATATAAT…
TFIIS helical bundle-like domain		K17552			0.183312	0.000472862	GAACTCGCTCGCCGTCTCTGCCCTTGCCCTGCTCTGCTCCCCCAGACGCGATCTCTCTTCCCACGAATCGCCGAAATTCTCTCTCCTCCTCCGCCCCACCTCGGATCGAGTCCAAGCTACCGCGCCCAGCCCACTCCGCTGACCTAGCCCTGAAGTCCCGAAATCCCCAATCGAGCCCGACCGGCCCGTCGATTCCGCTGGATTCGAGCTCCCACCGGTGAGACGGTTCGTCTTAATCGGCCGATTGGACTCGAATTCGGGTGTTCCGGATGCGGGCAGAGCAGAGACCCGCGGATCTAGGGTTTCGGAGGGCCTAGGGTCTGCCGGCGTTCTGGTGATGGTGTTGCGGCGCGGTGCCGGAGCTCGGCGAGGAGGAGGTTTCGGCGGCGACGTTGGAGA…
Domain of Unknown Function (DUF913)	UPL1	K10592	map04120	P:protein ubiquitination; C:membrane; C:plasmodesma; C:mitochondrion; C:ubiquitin ligase complex; C:nucleus; F:ubiquitin protein ligase activity; C:cell; C:cytosol	0.182644	0.000496355	CAGGCAGTTGAGGGTCATTTTGTGTCACAGTTAACTGTGGCTAGTAATTCAAATAATGCTTCTCAGGTGCAGCCTGAACAGACTGGCAATGCTGTGAATGCACAATTAGTGTTACCAGATACAGGAAATTCTGAACCTGTAGCAACCGATCCTCTTTCTCAACCTGTTGGCAGCCATCAGCCAGTTTGTACTGTTAACCAAGGACTTGCTCCTGCTAATGATGTCCTCTGTCCTACAGATGTGCACGTAAATCAGCAGCTTGTTGGTTCCATTTATGATAATCATGTTGAAGAAGCGGTGCGGCAAACAGCACCTGATGATCCTAACACTATACCTCGGAGTGATGAAATGATGTGTATTGCTGATACACAGCTCGATGGTCATCCTGAAAGAGATTCC…
Dual specificity phosphatase, catalytic domain		K14165			0.180875	0.000563894	GGTTCAGGCAGTTTCGACTTCTTCGGAGTTCGGAGAGGCGAGGCGTGGAGGGCTAGGGAGGGGAGGAGGCGTGAGCGCGAGGAAAGTGAAGAGAGAGTAGCTTCCGATCTCGATTACCCCGGTTGCCGAATCGAGAATCCAATTCGGTTCCATCCAACGCCTCAGATCGGATTCCAACCCCCAATTCGGGCCGCTCGCTTTCCCCATACCGATCGGCTTTGGGGATTTTCTTTTCTGAGCGATTTTTCTGGGCCCCGATCGGATCGGGCTGAGTTGAGTTGATCGCGGAGCGATGCGAATCGAGGAGCTTCCGGGCGATCCGGGTGGAGGACGAGGTGGAGAGGGCGGGGAGGATGAGCTGCTGCTTCCGCGTCGCGAGGATGGCGACGCGGCGGAGGT…
Signal peptidase, peptidase S26		K03100	map02024,map03060	F:peptidase activity; P:thylakoid membrane organization; C:chloroplast thylakoid membrane; P:proteolysis; C:plastid envelope; P:protein maturation; C:cell	0.180842	0.00056525	AGACCTGACCTCTCTCTCCCGTCTGTCCGGCCAGTGCGGTGAAAGAGGGAGAGGGAGGTCATCGCGCCCCTCTCCAGGGCACCATCCATGGCCGTGGGGGGCCTTCTGCGGGGCCTCGTTTCGCCGGCGGGGGGAGCCGCCGCCTGGCTGCCCTGCCACGAGCTCTTCGCCTCCTGGCAGCACTGGCTCCCCTCGCTCTCGCGCCTCCGCCCGCCCGCATCCGACGGCTTCAAGCTTCTCTTCGTGCTGCTGCTCTTCTCCGCCGCTCTAGCCGAGGTCCGCTACATCGCCTCCTCCTCCATGGCGCCCACGCTCGGCCCAGGCGACCGAGCCGTCGCCGAGAAGGTTACATACTTGTTCCGGAGGCCATCTATTGGGGATATAGTGTTTTTCAAAGTG…
NB-ARC domain		K13457	map04626		0.180758	0.000568646	GCCAGACTTGTTTGTCTCGTGGAGTCAGGACGCCCAGCCAGCGACGACTCATCATCGAGTCATCTTTACTCCTCGATCTTGCTCGCGGCGGAGGTGACATGGAACATCTGGATTGGATTGAGATAGAGGACGGGACAATGATAGGTCTACATCATCTGGAGCTTGTTGGGCTAGGGAATGTAAAAGCAGTACCTGCGGGCATCCAGTACCTGAGGACACTCCACCAAATGTTTCTGACAGATATGTCGAAGGGATTCATACAAAGACTGCAAGGAAGTGACAATTACATTGTCCAACATATACCTAACATCCATATTTTTTACTCCTCTGATTCTCAAGCAGTAAATAACCTCCATCTTGTGCCGTGGCTTGTGAAGAAGTATGGTCCTGGTGCAGCTA…
Belongs to the TRAFAC class myosin-kinesin ATPase superfamily. Myosin family		K10357		F:actin-dependent ATPase activity; F:ADP binding; F:microfilament motor activity; P:establishment of contractile vacuole localization; P:regulation of establishment or maintenance of cell polarity regulating cell shape; F:actin filament binding; C:cell; P:establishment of localization in cell; C:contractile vacuole; P:nuclear migration; P:actin-myosin filament sliding; C:actomyosin; F:ATP binding…	0.180499	0.000579293	AAGACAAAGCAAAAATTTCGCGATGAGTCCACCACGACTCCAAGCAGCTGCGGACGCGCCGCTCTAATCGGAGCTCCGATAAGACGCCGCCGCCCCCCATCTCACCGCCTGACAAATCCGCCGCGCTCTCCCCGTGCTCGCCGCCACTGGTTTCCCCCGGCGGGACTAGGGTTCGGGGAGCCGGCGTGGAGCTTAGGGTTTCGGCGGGATGAGCTACCGGAAGGGGTTGAAGGTTTGGGTGGAGGAGAAGGGGGAAGGGTGGGTGGAGGCGGAGGTGGCGGAAGCGAAGGAGCGCGCCGTCGTCGTGCTCACGAGCCAGCGGAAAAAGATTACAGTTTCGCCAGAGAAATTATTGCCCAGGGATACAGATGAAGATCTGGGTGGGGGTCATGTTGATGA…
Ig-like domain from next to BRCA1 gene		K17987	map04137	P:protein complex oligomerization; P:protein polymerization; C:vacuole; F:ubiquitin binding; P:macroautophagy; C:cell; C:late endosome; C:cytosol	0.179589	0.000618214	GGCCCCTCTTCTCCTCTGCGGCTCTGCCTGCCTCGCCACACCCACAACCCCACCGCCTCCGCCATCCGCTCGATCGCCCAAGGTTTCCTCAACAGCCTCCGGCCTCCTCGTCGCGAGACGAGGGCCCGTCGTCCCTCCTGCCCTCCCTTCGCCGGGATCCGAGGGGTGGTCCGTCCGTTCCGCGATGGATGCTCGCAGGTACTACCAGCGATACCCACAACCCCACGGGTGGCCGCGCGTCGACGCGTGGGATCTCGTCGTCAAGGTCAAATATGGTGACACTTTGAAGCGTTTCAATGCTTCTGTGAATGGTTCACACTTTGATCATGATCTGCCTGCCCTTCGCTTGAAGATTGCAAGTGCCTTTAAGTTCAGTCCTGACGCTGAATTCACTCTCAC…
Probably involved in membrane trafficking		K19995		C:mitochondrion; C:trans-Golgi network; C:endosome; C:cell; C:plasma membrane	0.17938	0.000627501	AGTCGTGTCGCCATCCGCCGCTCCGCAGCTCACGTGAAAAGCAGCGCAAGCGCAACGCGAGGCAGAAAAAGGCCGGAGAAACTGCTTGAACTGGAAGCGACCCTAGTCCAAAACCACCGCACCGACCCCCGCTGCGCCGCGCCTCGCCACCTCCGCGCCTCGCGTTCCGGCGTCGAGCCCGAAGCGAAGGCGAGCATGCATCACGACCCCAACCCCTTCGACGAGGGCAGCGCCGACGACAACCCCTTCTCCAATGGAGGAGGTGGAGGCGGCAAGCAGCAGTACGGGTTCAGGCCGACTGAGCCCGTCGGGTTCGGTGGCGCCGGCAGGGGCGACGCCGTCGTCGACGTCCCGCTGGAGACCATGGGGGACTCTAAGAGCAAGGCGAGGGAGCTCTCG…
Ras-related protein		K07901	map04144,map04152,map04530,map04972	P:protein secretion; P:vesicle docking involved in exocytosis; P:ethylene-activated signaling pathway; P:regulation of exocytosis; C:vacuolar membrane; F:GTP binding; C:cell; C:cytosol; C:plasma membrane	0.178869	0.000650749	ACCGCACCCGATCTCGTACCTCACTTCGCCGCCCAGCCCCGCTTCGACAGCGCGCCGACCGGCTAGGGCGCGCCTCCGACCCGGCTCGTGGTTGGCCCGGCCGGATCCGACGGTCGCTCGCTTCGCGTAGGTTCGGCCGGAGCTCGGTCTCGGAGATGGCGGCGCCGCCGGCGAGGGCGCGGGCCGACTACGACTACCTCATCAAGCTGCTCCTCATCGGCGATAGCGGTGTTGGGAAAAGTTGTCTCCTTTTACGGTTCTCAGATGGCTCCTTCACGACTAGCTTTATCACCACCATTGGGATTGACTTCAAAATAAGAACAGTTGAGCTTGATGGTAAGCGCATAAAGTTACAGATATGGGAATTTTTCTTGTCTATGATGTTACTGATGAGTCATC…
Belongs to the small GTPase superfamily. Rho family		K04392	map04010,map04013,map04014,map04015,map04024,map04062,map04071,map04145,map04151,map04310,map04360,map04370,map04380,map04510,map04520,map04530,map04620,map04650,map04662,map04664,map04666,map04670,map04722,map04810,map04932,map04933,map04972,map05014,map05100,map05120,map05131,map05132,map05167,map05200,map05203,map05205,map05210,map05211,map05212,map05231,map05416,map05418		0.178867	0.000650829	AGAGACGAGACACCAGTGAGACGGGGGAGTCAGCCGGCAGGTGAGACATCGCAGGAGAACCAGCTCTCAGGACGGCCGACGGCCGGCCTGCCTACCTGCTTCCATCCCTCCCGAGGGACCGAGGAAGATAAGAAAGGCGGTGGTCAACTGTGGCCTGAGGTGCCCGGAGGAGCCCAAGGACAAGAATCAAGGAGGAGAAGAATAGATCTACATCTACTCCACCGATGAGCGCGTCTCGGTTCATCAAGTGCGTCACCGTGGGGGACGGTGCCGTCGGAAAGACCTGCATGCTCATCTCCTACACCTCCAACACTTTCCCCACTGACTATGTTCCAACTGTGTTCGACAACTTCAGTGCCAATGTTGTGGTCGACGGGAGCACTGTCAACTTGGGTCTGT…
Glycosyl hydrolase family 1		K05350	map00460,map00500,map00940,map01100,map01110	F:beta-gentiobiose beta-glucosidase activity; C:ribonucleoprotein complex; F:beta-mannosidase activity; C:plant-type cell wall; F:esculin beta-glucosidase activity; C:cell; C:cytosolic ribosome; F:amygdalin beta-glucosidase activity; F:cellobiose glucosidase activity; P:glycosyl compound metabolic process; F:4-methylumbelliferyl-beta-D-glucopyranoside beta-glucosidase activity	0.17812	0.000686212	GTCGCGAGGTTCTCAGCGGAGCGCAGAATCATGGCTGATGCTAGTCGTGGTCGTGGCGGCGGCGGCGGGCGACGTTCCACGCTCGCGCTGCTTCTTCTGCTTTCCGTCGGCGCCCGAGCGTCCGACGACGGCGAGGCAGTGGCAGGGGAGAAGGTTGCGGTTGCGGCATGGACGGGCGGGCTGAGCCGGCGGAGCTTTCCCAAGGGGTTCGTGTTCGGGACGGCGGCGTCGGCCTACCAGGTGGAGGGCATGGCGCACAAGGACGGCCGCGGGCCAAGCATATGGGACGCCTTCATCAAGATCCCCGGCGAGATAGCAAACAACGCCACCGCGGAGGTCACTGTTGACGAGTACCATCGCTACAAGGAGGACGTGAATATCATGAAAAAGATGGGGTTT…
RING-type zinc-finger		K16284		P:protein ubiquitination; P:proteasome-mediated ubiquitin-dependent protein catabolic process; F:ubiquitin protein ligase activity; P:sugar mediated signaling pathway	0.177801	0.000701887	CTGAACATCGTGCGGACGAGCCACAAGCTTCCGTGTCTCGCGATCCGGAGGTCGAATGTTTGATTCATGTGGGATGCCGCAGTAAGGTCGGTCTCATGGAGGATCACGTAGGTGGACTGGGCCGGAACCTTCTCGGGCTCAGGCGGATCTGCTGGGGCGCCGGTGCCATCGCACCAGCGCGGCGAGGAGGAGCCTCTATCTCACTTCCGAACGCCTGCCGCGCAGCGTCGTCGCCAAGGCCACGGAAGAGAACGCCGTGAGGGGCGATGAGCAGAATCACCACCGGATCTTAATCTCCCTTGCCTCCTCGTTTCCCTCTCTCCCCGCGCAGGCCTTCGATCGCGTCGGGGCGGCGAGCCTCTGCTCTGCCGGCGGTGGCGCACCCCCTCTCCCCTCCCC…
DNA-dependent RNA polymerase catalyzes the transcription of DNA into RNA using the four ribonucleoside triphosphates as substrates		K03018	map00230,map00240,map01100,map03020,map04623,map05169	P:transcription, DNA-templated; F:DNA-directed 5'-3' RNA polymerase activity; P:innate immune response; C:RNA polymerase III complex; C:cell; P:positive regulation of interferon-beta production; C:cytosol; C:nucleoplasm	0.177701	0.00070686	CTCCGCGCGCCGCCGCCGACGCCTCCGCTGCTGCCTCCTCCGCTTTCTGTGCGGAGGACTCCTCGCCGGAGAATAGCCGGCGGCGGCTCGAGACGACACTGAGGTACTCATCTCCCGCCGCCCGCCGCCCGCCGCCCTTCACTGCCTAGCAACCGTACTCTAATCCGCACAGCAGCACGCATCAAGTGATGGCGAAGCCGGAGGAGAAGCTGCGCTGCACGAAGGAGCCCTTCATCGAGGACGTCGGCACCCGGAGGATAAAGAGCATCCGGTTCAGCGTGCTCTCGGGCAGCGAGATTCGCAAGTCCGCGGAGGTGCAGGTATGGAACAACCGGATCTATGGGCACGACATGAAGCCGGTGCCCAATGGGTTGCTCGACCCGCGAATGGGAATCCCGA…
Long chain acyl-CoA synthetase		K01897	map00061,map00071,map01100,map01212,map02024,map03320,map04146,map04216,map04714,map04920	P:long-chain fatty acid metabolic process; C:endoplasmic reticulum; F:long-chain fatty acid-CoA ligase activity; C:chloroplast envelope; C:Golgi apparatus; C:cell	0.177491	0.000717394	CTGGAGCAGCTTTCACTGAATGGGATGACACAAGTGTGGGTCGTGTTGGTCCACCACTTCCTTGCTGCTATGTCAAGCTTGTTTCGTGGGAAGAAGGTGGTTATAAGATTTCTGATTCTCCAATGCCTAGAGGAGAGGTCGTGGTTGGTGGACACAGCATAACAAAAGGTTATTTCAACAATGAAGCAAAGACGAATGAAGTATACAAGGTTGATGAGAGAGGCATACGCTGGTTCTACACTGGTGATATTGGTCAGTTCCATCCTGATGGGTGCCTTGAGATTATTGACAGGAAAAAAGATATAGTAAAGCTTCAGCATGGAGAATATGTGTCTCTTGGCAAGGTTGAATCGGCTCTAGCAACAAGCAATTATGTGGAGAACATCATGGTCTATGCTG…
Ferredoxin--NADP reductase		K02641	map00195,map01100	C:chloroplast thylakoid membrane protein complex; C:cell	0.177011	0.000742065	ACTTTAGCTTTAGCTAGCTAGCTACGGCCCTTTAATTTGGTCCCCTTCTTCATTCGACCCCACGCACCTCGCCAGCAAGACGCCGCCAGCCATGGCTGCCGTGACCGCGGCCGCCGTCTCTCTGTCCTCCCCAGCTGCTGCTGCCAAGGCCAAGGCGGCGTCCCCGTCGTCGCCATGCAGCCACGTCCAGTTCCTATCCTTGTACCCGCAGCGGCGGCGGCACGGCGCCCGCGCGGTGCGGGTGCAGGTGTCCAGCACCGAGACTGCGGAGGCGGAGGCGGTGAAGAAGGAGAAGGTGTCCAAGAAGCAGGACGAGGGGGTCGTCACCAACAAGTACAGGCCCAAGGAGCCGTACATCGGGAGGTGCCTGTCCAACACTAGGATTACCGGCGACGACGC…
ARM repeat superfamily protein		K20403	map04150		0.176894	0.000748223	GGGCCGGTATTGGAAGCAGGCAAGCGCAACTCACGAAGCGACCCACAGGCCACAGCTGGGCTCCTCATCGCCGTCGCAACCGATTTAGGTGAAGATGGAGGCGGCGGCGGCCTCCGACGAAACCCTAGCCGCCGTCTTCGCCCAGCTCAAGCCCCACACCGTCGCTCTCCTCGACCTCCTCCGCAGTCGCCGCCCCGCCTCCAGCTCCGCCTCCTCCCTACGCGAAATGGCCGCCTTCCTCCGCGCCGCCCCGGCCCCGGCGCTGCAGCTCTGCTTCGATTATACAGTGTTTCCACTGCTTCTGCTCCTGGATGCGGCGGTGCAGTGCAGGAAGCAAGGCAATGCGTCGGGGCAGGGTGCAGGGGGTATTGATATCAGTGATGCCGTCGCCGAAGTTGG…
Belongs to the TRAFAC class myosin-kinesin ATPase superfamily. Myosin family		K10357			0.176516	0.000768318	TGGGGCAACCGAGCAGAGATAGTCCAATTCGCCGCCTCGCCGGCTACTGACCTCGCCGGCGGCGGCGAGGTCCCCTCTGTTGGAGCCGACGGATCCGTTGTCCCCTTCGATCCGAACCTGATCCGCCCATGGGAACTCCAGTTAATATCATCGTTGGTTCTCATGTTTGGGTGGAAGACCCAAATCTAGCTTGGATAGATGGGGAGGTTGTTAGCATAAAAAACAATGAAGTACATGTGCAGACGTCGAGTGGGAAAAAGGTTACCACAGACAGGTCAAAAGTTTTTCCCAAGGATATGGAAGCTCCACCAGGAGGAGTTGATGATATGACAAGACTTTCATACTTACATGAACCTGGTGTTCTACAGAATCTTGCTACCCGCTATGAACTGAATGAAA…
Belongs to the GST superfamily		K00799	map00480,map00980,map00982,map00983,map01524,map05200,map05204,map05225,map05418	P:response to xenobiotic stimulus; P:glutathione metabolic process; P:response to hydrogen peroxide; P:response to salicylic acid; C:cytoplasm; F:glutathione transferase activity; C:protein-containing complex; P:response to herbicide; C:cell	0.175423	0.000829383	GTAGCGAGTTGGACGCAGAGAATCCCTAGGCAAACAAACAGGGTATAGTGGAGAGGAGACAGGAGAGGTCGAGAGGAAGGTTGGGTTCGGCTTCGGCGAGAGACCATGGCTCCGATGAAGCTGTACGGGGCGGTGCTGTCGTGGAACGTGACGAGGTGCGCGACGGCGCTGGAGGAGGCCGGCTCCGACTACGAGATCGTGCCCATCAACTTCGCCACCGCTGAGCACAAGAGCCCCGAGCACCTCGCCCGCAACCCGTTTGGTCAGGTTCCAGCTTTGCAAGATGGGGACTTGTACCTCTTTGAATCACGCGCAATCTGCAAGTATGCTGCTCGCAAAAACAAACCAGAGCTGTTGAGGGAAGGAAACCTTGAGGAGTCAGCAATGGTGGATGTTTGG…
ABC transporter transmembrane region		K05665,K05666,K05674	map01523,map01524,map02010,map04071,map04976,map04977,map05206	F:ATPase-coupled inorganic anion transmembrane transporter activity; F:ATPase activity, coupled to movement of substances; F:ATPase-coupled arsenite transmembrane transporter activity; F:ATPase-coupled cation transmembrane transporter activity; P:arsenite transport; P:response to arsenic-containing substance; C:plant-type vacuole; C:cell; P:arsenate ion transmembrane transport; P:inorganic ion tr…	0.173238	0.000965082	AAGAGTCTTGCATTTGGAAGTGGAGAAGAGAGGTCCCGGAGGGAAGAAATCAAGCTGCAAGATATCCAAAGGAGATGGGTTGCATCTAACCGGTGGGCTGAAGCTGCCCAGTTTGCGCTTGCTAGAAGCCTCACATCATCACATAGTGACCTCCTTTCACTAGAAGCTGCAGAGGGAAATAATATTCTGAGGAGAACAAAGGATGCTGTAATCACTCTGCAAAGCGTACTAGAAGGGAAGCACAATACTGAAATCGATGAATCTTTAGCTCAGTATCAGGTACCAGCTGATCGATGGTGGTCTTCACTTTACAAAATGATCGAAGGCCTCGCCACGATGAGCAGATTGGGCCGCAATCGTCTGCAGCAACCTTATAATTTTGAGAACAACGGTGCTATT…
Forkhead associated domain		K00988	map00230	P:regulation of developmental growth; P:stamen filament development; F:DNA-binding transcription factor activity, RNA polymerase II-specific; P:anatomical structure morphogenesis; P:cell differentiation; P:regulation of transcription by RNA polymerase II; C:nucleus; F:RNA polymerase II proximal promoter sequence-specific DNA binding; C:cell	0.173146	0.000971183	ATGGAAGAATTGCTCTCCTGAGGTGTTCTCTTCTCCTTCTTGCTGTTTTTCTTCTCCCGTTGACGTCGCCGTCGACGGGGCCAGGCGACCGGACGCACCCCGCCGACCTACTCGCAGCTTCCCGGGTTTCGTCGGATCCTTTGCCGGCGACGAGCACCCACTGCATCAGACCGTCCCTTGGGCGCCGGTGCAATGCCCGGCGGGTCTTCAGGTGCAGATGGTGAAGTGGATGCAGGATTTGCGAAGCTCCAGGGAGAGGATTTCGAGTACTACATGCAGACATACTCCATCATGCTGGGACGCAACAGCAAGAAATCGACAGTGGATGTGGATCTCTCGAGCCTCGGTGGGGGTATGAACATCTCCCGCCACCACGCCCGGATATTCTACGACTTCCAG…
ubiquitin		K08770	map03320		0.172456	0.00101843	CCTGACTGGCAAGACCATCACGCTTGAGGTTGAGTCCTCGGACACCATTGACAATGTCAAGGCCAAGATTCAGGACAAGGAGGGCATCCCCCCGGATCAGCAGCGTCTCATCTTTGCCGGGAAACAGCTCGAGGATGGTCGCACCCTTGCTGACTACAACATCCAGAAGGAATCCACCCTTCACCTTGTGCTCAGGCTCAGGGGTGGTATGCAAATCTTTGTGAAGACCCTCACTGGCAAGACCATCACTCTGGAGGTTGAGTCCTCGGACACCATCGACAATGTGAAGGCCAAGATTCAGGACAAGGAGGGCATCCCCCCGGACCAGCAGCGTCTCATTTTTGCTGGCAAGCAGCTGGAGGATGGCCGTACCCTTGCTGATTACAACATCCAGAAGGA…
Peroxisome biogenesis protein		K13342	map04146	C:peroxisomal membrane; P:protein import into peroxisome matrix, docking; F:peroxisome matrix targeting signal-1 binding; P:response to auxin; C:cell; P:establishment of localization in cell; C:cytosol	0.172324	0.00102765	TGACAACCGTATGAGAGGACCTATGCATGGCCAATACCCAGAACTGCAGGAGTACTGGAACCAATCCCAAAGTTCTATGGGTCCTGCCCCGATGCATAATGCTGCTGATAAATGGATTACTGAGTTTGGCAAGCAAAATAATAATCCGGAAAATTGGGCAAACTCTTTCGAACAACAATATGGCCCCAATGGGTGGGCGTCTGAGTTTGAACAGCATCAGTCTCAGATGGCCATGGGCCAAATGGGAGGAGCGAACATGGCCAACCTGGCTGCTATGGAGCAATCCCGAATGCTTGCACAAACTTTAGCAAGTAATAATGATCCCAAGTTTCAGCTTTCACAAGGGGCGGATAAATGGGTTAGCGAGTTCTCTAGTCAACATAATCAAGGTGCACTAAA…
Two-heme-containing cytochrome. Catalyzes ascorbate- dependent trans-membrane electron transfer by utilizing a concerted H( ) e(-) transfer mechanism		K08360			0.170857	0.00113601	GTCTCTCTCTCCCTCCACTCATTGCGTCGCCGTTGAGAGCGTTGGTGGCAGCAGCAGCATCGCGGGGGTGCAAACAGGGGACAAGGGCAACCGGGCCGACGAAGAGGAAAAGGAAGAAAGCGTCGCGGAGCGATGGCGCTTGGCCTTGGCGTGCGGGCGGCGCCCTTCACGTACGCGGCGCACGCGCGGGCCGTCGATCGGCCGGCCATGGTGTGCTCGGTCTGGGCCACTCCAGTTCCGCGGCGGGCTCGCCATCGAGGCCACCAACAAGAACCTCATCTTCAACGTTCACCCTGTTCTTATGCTTATCGGTTATATTATTATCGGCGGTGAAGCCATAATGGTATACAGGGTACTTCCAACAACGAACCATGACACAACTAAGCTGATCCATCTGAT…
nuclear matrix constituent protein 1-like		K00826	map00270,map00280,map00290,map00770,map01100,map01110,map01130,map01210,map01230	P:nucleus organization; P:regulation of nucleus size; C:chloroplast; C:cell; C:chromocenter; C:nuclear lamina	0.170849	0.00113666	CAAATGAGTTAAGGGAGGAAGAGAAAAGGCTCTCCTCTGAGAGAGAGACGCTGCACATGGAACTGCAAAAAGAAAAAGAGGAAATTCAGAACATGAAATTGGATTTAGAGAAGGAAAAATCTTTCTTTGAGGAGGAGAAGCGTGAAGCGATCCAAGCTCAGGAGAATCTAGCAATAACCCAAAATGAGCGAGAAGATTTACAAAGTTTGCAGGTGAAACTTAAAGATGAAATTGACAGTCTGAGAGCCCAAAAAGTTGACCTAATGGTTGATGCAGAAAGGCTATTAGCAGAAAAAGAAAGGTTTGAGATTGAATGGGAGTTGATCGATGAGAAGGAGGAGGAACTACAAAAGGAGGAAGCCAGGATTGCTGAAGAACGAAGAGTAATGGATGAGCATC…
Translation initiation factor IF-2, N-terminal region		K00921	map00562,map04070,map04145,map04810	F:phosphatidylinositol-3-phosphate binding; C:fungal-type vacuole membrane; P:retrograde transport, endosome to Golgi; F:1-phosphatidylinositol-3-phosphate 5-kinase activity; C:endosome membrane; P:phosphatidylinositol phosphorylation; C:cell; P:establishment of localization in cell; C:PAS complex	0.170618	0.00115465	ATGATTATAGTGACGGGATAAAGTGGGGCCAGTCAAGTTTCCCGTCCCCTGGTAAGCAGCATGACTCCGGCACTAGGAATCATAGGGAGGAACGAGAGAAGGCGATGCTAGAAGCTATGAATGGCCAGCTGAAGATACTTGTCAGCCGGTTTCTCGCATCTGCTGGCATTCCTTCTTCCAACGAAGAGGGTAGCGATAGCTGGCTTGAAATTGTCACCTCCCTGTCATGGGAAGCAGCGCTACTTATCAAACCTGATGGTAGCATGGGAAAGGAAATGGACCCTGGCTCTTACATCAAAGTCAAATGTGTAGCATCTGGTACTCGCCGGCAAAGTGAGGTGATCAAAGGGTTAGTCTTCAAGAAGAACGCTGCTCATAAGCACATGCCGACAAATTGCC…
The proteasome is a multicatalytic proteinase complex which is characterized by its ability to cleave peptides with Arg, Phe, Tyr, Leu, and Glu adjacent to the leaving group at neutral or slightly basic pH	PBB1	K02739	map03050	C:proteasome core complex, beta-subunit complex; C:cell	0.17056	0.0011592	AGTTGTTGAGCCGAGTCCGAGAACGAGTATCCACCCGCGCCGCCTGGGCGATTCGCGCCGGCATCGGACTAGATTGACATCTCCTCGCCTCCCGCCACTCTCGCCAGCCTCGTATCCGACCTCAGGTCAGGCACGCCGCGCGCCCCCCTCACCTAGCTGCGACGAGCATCACCAGAACAGTAGGAAGGATGACGGGCTCAATGGATCTCCTGGCCAAGGGCGGGTTCAGCTTCGACCTGTGCCGCCGGAACAATATGCTGGAGAAGAACGGGCTCATGGTTCCGGGATTCTTGAAGACCGGGACAACCATCGTCGGCCTCGTCTTTCAGGATGGGGTTGTTCTTGGGGCAGACACAAGGGCAACTGAGGGGCCTATAGTTGCTGATAAGAATTGTGAGA…
Glutathione S-transferase, C-terminal domain		K00799	map00480,map00980,map00982,map00983,map01524,map05200,map05204,map05225,map05418	F:protein homodimerization activity; P:glutathione metabolic process; P:toxin catabolic process; C:cytoplasm; F:glutathione transferase activity; C:protein-containing complex; P:response to herbicide; C:cell	0.17036	0.0011751	ATCATCTGCAGTTGCAGTGGGAACAGCGTGCGTGAGGGAAAGAACTGACCGACCGACTTGGTTGTGAGAAAAAAGAAGCAAGCACAGCGAAGGCAGGTACAAGCAGGGAAGAGGATGGGCGCCCGCTGAAGCTATATCGGCAATGCCCCGGTGTCGCCAACGGGCTGCCCGTGGCCACCGGGCTCAACGAGAAGGGCCCTCGACTTCGAGATCAATCCCGTCGACTCACCACCGGCGCCACAAGCAGCCCGAACTACTCGCGCTCAACCCTTCGGCCAGATCCCGGCTCTCGTCGACGGAGACGAAGTCCTCTACGAGTCCCGTGCCATCAACCGGTACATCGCGACCAAGTTCGCGTCGTCGGGCGCGGCCCTGCTCCCCGCGACGCCGTCGGCGAAG…
Belongs to the sterol desaturase family	SMO2-2	K14424	map00100,map01100,map01110	C:chloroplast envelope; P:embryo development ending in seed dormancy; F:C-4 methylsterol oxidase activity; P:4-alpha-methyl-delta7-sterol oxidation; P:sterol biosynthetic process; C:endoplasmic reticulum membrane; C:cell; C:endoplasmic reticulum subcompartment	0.169783	0.0012219	GGGCACAGGGCACTGCATACGAAATGGCTATACAAACATGTTCACAGCGTCCACCACGAGTACGCCACACCCTTTGGTTTAACTTCTGAATATGCCCACCCAGCTGAAATTTTGTTCCTGGGATTCGCCACAGTTGTTGGTCCTGCTCTTACTGGCCCTCATCTGTTCACCTTGTGGCTGTGGATGGTGTTGAGGGTATTGGAGACAGTTGAAGCTCACAGCGGCTATCACTTCCCATGGAGCCCATCAAATTTCCTGCCACTGTATGGCGGCTCGGACTTCCATGACTACCACCACCGTGTGCTGTACACAAAGTCAGGGAACTATGCCTCGACGTTTGTTTACATGGACTGGCTGTTCGGGACAGACAAGGATTATCGCAAGGCAAAGACCATTGAG…
Carrier of the growing fatty acid chain in fatty acid biosynthesis		K03955	map00190,map01100,map04714,map04723,map04932,map05010,map05012,map05016	F:acyl binding; P:fatty acid biosynthetic process; C:mitochondrial matrix; P:lipid A biosynthetic process; F:acyl carrier activity; C:cell; F:phosphopantetheine binding; F:cobalt ion binding; C:cytosol	0.169062	0.00128291	GCTCCTGGCCCACCTCCGCGTGCCGGCGGCCCACCCTGTGGCAGCAGCAGGGACCATCCCCGCGGCACAGAGGCTCCTGTCGTCGACGACGGAGGAGACGAAGGGGTCTTTCCTCGACAAGGGCGAGGTCGCCGACCGCGTCCTCTCCGTCGTGAAGAACTTCCAGAAGGTTGAACCCTCAAAGGTGACACCTACTGCCCATTTCCAGAAGGACCTTGGACTCGATAGCTTGGACACTGTCGAGGTCGTGATGGCGTTTGAGGAAGAATTTTCCTTTGAGATCCCTGACAATGAAGCAGAGAAGATTGACTCCATCAAGACAGCGGTTGACTTCATCGCTTCGCATCCTCAAGCAAAATAAGAGGATTTCTTTTTTTCCGTATTTCAACGTGCGTTTGC…
Belongs to the glycosyltransferase 8 family		K20890		C:extracellular region; C:trans-Golgi network; C:endosome; C:cell; P:glycogen biosynthetic process; C:cytosol; F:glucuronoxylan glucuronosyltransferase activity; P:glucuronoxylan biosynthetic process; P:plant-type secondary cell wall biogenesis; P:neutrophil degranulation; C:secretory granule lumen; F:glycogenin glucosyltransferase activity; C:ficolin-1-rich granule lumen; C:lysosomal lumen	0.168771	0.00130832	AAGCCCACCCAGAGCTCTGTAGAAGAGGGAGGGGGAGAGAGGAAGGACGAACCGGAGCCACTCAGCCGCCTGCGTCCCACCGCTCCTGCTGCCGCCCGTTGCTCTCGTCTCGCCATTGAAGCCCTCGCCGCCTCCGCCCGCTTGCCTGTCCTGCCCTCCTGCCGGCTTCCTTCCGGATGAGAAGCGGCGCAACCTGGGCGGTGCAAGCGTGGTCGGCCTGAGCCTTCGTCGGGGTTACCGCCGAGAAGGATCCTGGAGTTTAAGCGCATGGGTTCCTTGGAGGCCCGGTACCGGCCGGCCGGGGCAGCTGAGGACACAGCTAAGAGAAGGACCCAGAAAAGCAAAAGTTTCAAAGAGGTTGAAAAATTTGATGTTTTTGTGCTGGAGAAAAGTTCCGGT…
Belongs to the universal ribosomal protein uL11 family		K02867	map03010		0.168603	0.0013232	ACCTCACCGCTGCACTGCTCCTTCGCGGCGCTGCTTATCTCCCGCTGCCGGCTCCCCTCCTCCCCCGCGCCGCGATGAACACAGCCATGGCCACCACTTCCTTATCTCTCCAAGGCCGCCCTTCCCATGCCCCTACCAGGAAGCTCTCCTCCCCGTTCCTCGGCGCCCCCGCGTCCTTCCTCCGGCCGCTGGCGCCCGCGCCCGCCGCCGGCCCCTCCTCGCGGCGGACGCTCGCTGTCAGGGCCATGGCGCCGCCCAAGCCGGGAGGCAAGGCCAAGAAAGTGGTGGGCCTTATAAAGCTGGCTCTCGAGGCCGGCAAGGCGACGCCGGCGCCGCCCGTCGGCCCGGCGCTCGGTGCCAAGGGTGTCAACATCATGGCGTTCTGCAAGGAGTACAATG…
Chromatin structure-remodeling complex protein		K11647,K11786	map04714,map05225	P:regulation of ethylene-activated signaling pathway; F:DNA helicase activity; P:ATP-dependent chromatin remodeling; F:transcription regulator activity; P:regulation of iron ion import into cell by regulation of transcription from RNA polymerase II promoter; P:DNA duplex unwinding; C:RSC-type complex; C:cell; F:DNA binding; C:cytosol; P:organ boundary specification between lateral organs and the …	0.16839	0.00134224	TTTCACCTGCTGAATCATCACCTGCTAATGATGAACATGTGCAAGACATCACAATTCTAAGTTCAGAACAGCAAACGAAGATGGTTTCAGCTGCAGAGAATGACACATTATGTGTCCAGGAGACTGCAATTGTTGATCTTGGGGGAACAAGAGGAACAGTTGATCTGAATGACATAAGTACCCAGGTTCCTGCATTACCTGGAAGTGATGTGCTAGGTGATGAAATTAACAGTTCAGAACAACAAACAAAAATCGAAACGTTTGCAGAGATTGAAACAGTGGGCGTTAAGGAGAATGCCATTGCTGATCATGAGGAAACAGGTGACCAGAGTGGCGTAAGTATGCATGCTCCTCTATTAGCTGAATCTGGAGAAAAGGGATCACATGGAGTTGAATTGC…
Elongator protein 3, MiaB family, Radical SAM		K06941			0.167525	0.00142234	AGGAGGAAATGGCTGCTCCCCAGCACGTCCGCGCCGCTCCCCTCGCCCGCGCGCTCCGCGCCACCGCCACCGCCACCGCCACCGCCTCAGCCCCCGCCCCCATCAAGTCTCAGGGGATTTCCCGCCGCGCGCTGCTCGCCCTCTCGGAGCCTCAGCTCCGCCAGCTCGCCCTCGATCTCGGCCAGCATAGCTACCGGGGCAAGCAGCTGCACGACCTCCTCTACAAATCAAGAGCCAAGCAAATCGAAGATTTCAACCACGTGCCCAAGGCATTCCGGGAGGCGTTGCTTGGCGCTGGGTGGAGTGTTGGCCGGTCACCAGTGCACCACGCCGTCACAGCTTCGGATGGCACTACCAAGATACTTCTCAAGTTGGAGGATAACCGGTTGATTGAGACAG…
starch synthase 3, chloroplastic amyloplastic	SSIIIA	K00703	map00500,map01100,map01110,map02026	F:identical protein binding; P:amylopectin biosynthetic process	0.166755	0.00149724	ACATGCGCACGGGCACGGGAAAAGCACGAGCCTCCTTTTCCCTTTCGATCGAGCGGCCGAGAGAGAGCCTCTCTGGCGACTGGCGAGCGCTTCGTCTAGACAGCCCAGCTGCGCATTCCGATGCAAATACGTGGAGGCTGGAGTAAAATACCGAGTGAGAGAGAGGAAGGGGGAGACGGTCTTTTCTTTTCTGAACCAAGGAGGGGATCAGGGGAGTGAGTAAGAGGGCTGAGGGGGGAGGTTTTGCCGCCGGCAATGGAGATGAATCTCCGGGCGCAGAGCCCGCTCTGCTCCCGGGGCAGGCCCGCCCTCGTCGTGCGCCCGGCCGCTGCCGCCACTGGCCTCACGCTGTCTGTCATAAGGTGCAGCAGATTCACGAGAGGCGAGCTCGTTCGATGC…
Pam16		K17805		C:TIM23 mitochondrial import inner membrane translocase complex; P:protein import into mitochondrial matrix; P:negative regulation of defense response; C:cell; P:establishment of localization in cell	0.165611	0.00161538	GCTCAAGCCAAAGCCGAACACCACCAGTCCACCACCAACGCAGCAGCCGCCACCACTTCCCTGCGCGAATCAGAGCCCGTGACCGTCCCCTCCGTCCTTGCGATTCGCTGCCGTACCCCACGAGCGAGGCTTCCTCCTCCTCCCTCTCGGCCAGGCCAGCCCCTAGTCTCTGGGTTCCCTTCTTCGCCGCCGCCGCCGTCGCAGGAGGGGAAGGAGGACACATCGCCATGGCGGGCAGGCTCCTCGCGAATCTGATCGTCATGGGCGGAACCGTGGTGGGCAGGGCCATGCTCCAGGCCTACCGCCAGGCCATCGTCAATGCAGACAAAACTGGAGCTGCCCAAGAAGCTATAAATGGTATTAGACGGGCTAGCAAGGCCATGACCAAGCAAGAAGCCC…
This magnesium-dependent enzyme catalyzes the hydrolysis of ATP coupled with the transport of calcium	ACA10	K01537		F:ATPase activity, coupled to movement of substances; C:integral component of plasma membrane; F:protein self-association; C:intracellular membrane-bounded organelle; C:cell; P:pollen development; F:calcium transmembrane transporter activity, phosphorylative mechanism; C:plasmodesma; P:single fertilization; P:calcium ion transmembrane transport; P:response to nematode; P:response to water depriva…	0.165189	0.00166107	GCTCTGAGGTCCATATACACTGGAAAGGAGCAGCTGAAATTATTTTGGACTCATGCACAGGCTGGGTTGACACTGATGGTTCGAAGCATTCAATGACTCCAGAAAAGGTTGTTGAATTCAAGAAATTCATTGAAGATATGGCTGCTGCTAGCCTCCGCTGTGTTGCGTTTGCCTATAGAACTCATGAGATGGATGATGTTCCAGACGAAGATCACAGGGAAGAGTGGAAACTGCCTGAAGATAACCTGATTATGCTTGGAATTGTGGGAATAAAGGATCCCTGCCGTCCAGGTGTTCGAGATTCTGTTCGTTTATGTCAGGCAGCTGGCATTAAGGTGCGCATGGTTACTGGTGATAATCTTCAAACTGCAAGAGCCATTGCCCTGGAGTGCGGGATAC…
Bromodomain extra-terminal - transcription regulation		K11684,K11721		P:DNA mediated transformation; P:root development; P:positive regulation of mitotic cell cycle	0.16512	0.00166859	CAATGAAGAAACCAAGGGCAAAGGATCCAAATAAGAGGGATATGACAATAGATGAGAAGCGTAAGCTTAGTGAGAACCTCCAGAATTTGCCGCCAGAGAAGCTTGATGCTGTTGTGCAAGTTATTAAGAACAAGAACCTATCAGTTATGCAGCATGATGATGAGATTGAGGTTGAAATTGATAGCATGGATGCTGAGACACTTTGGGAGCTTGACAGGTTTGTGGCCAACTACAAGAAGAACCTGAGCAAGCAAAAGAGAAAGGCTGAGCGAGCAATGCTTGCCAGACAAGATGCAGAGTTGCGTGCGCAGCACCCTATACAACCACCGCAACCAGCCCCAGCCCCCCAAGAACCTGTTGGTGAAAAATCTCCAAAGCAAGCTGCGAAAGATTCGCTGG…
Mitochondrial glycoprotein		K15414	map05168	C:mitochondrion; C:cell	0.164889	0.00169421	CCTTCCCTTCGGCTGCCCTGGAAACCCCACCAAAATCCTCCGAACCCCGCCGCCGACGAGCGTCGCTATGGCGCTGGCGCGGCGACTGCTCCGCCTTCGTCCCCACCTCGGCACGCCCCCGCTCCCATCCCCCAACTCGTCGCACCTCCTCGGCACTCGCACCTACATCTCTGACATGCGCCGCTCCGCCTTCATCGACCGCCTCCTCCGCTCCGTACGCTCAGAGATCTCCTCCCTCAATAACTTCGCCCCGCCACCGTCACCCCCGCCCCCTGCGCCATTCACCGTCGAGGACCGCCTGGGCGAGCAGTGGGCCCGCCTGCCCCCGTGCGTTCCCTGAGGCTGCCGAGGGGGAGGAAGAGAAGGTAGGGTGGACGCCACGCTGGTCGACGGCGTGCT…
disulfide-isomerase	PDIL1-1	K09580	map04141	P:response to cytokinin; C:endoplasmic reticulum lumen; P:response to cadmium ion; C:thylakoid; C:chloroplast stroma; P:embryo development ending in seed dormancy; F:protein disulfide isomerase activity; P:endosperm development; C:lytic vacuole within protein storage vacuole; C:cell; C:plasma membrane; P:response to salt stress; P:photoinhibition; P:response to endoplasmic reticulum stress; P:reg…	0.164583	0.00172868	TGCTGAAGCCTTTTGATGAACTTGTTGTAGACAGCAAGGATTTTGATGTCGCTGCTCTTGAGAAGTTTATTGATGCTAGTAGCACCCCTAGGGTTGTCACTTTTGACAAGAACCCTGACAACCACCCATACCTCATGAAGTTCTTCCAAAGCACAGCCCCCAAGGCTATGTTGTTTTTGAACTTCTCCACTGGACCTTTTGATTCTTTCAAGTCTGTTTACTCTGCTGCCGCAGAGGAATTCCAGAACAAGGAAATCAAGTTCCTTATTGGTGACATTGAAGCCAGCCAGGGTGCCTTCCAGTACTTTGGTCTGAAAGAGGACCAGACACCCCTTATCCTCATCCAGGATGGTGATTCCAAGAAGTTCTTGAAGGATCACATTGAGGCTGACCAGATTG…
GTP binding		K06944		F:GDP binding; C:cytoplasmic vesicle; F:GTP binding; F:GTPase activity; C:cell; F:phosphatidic acid binding	0.16443	0.00174617	AACAGCTCCGGACTGGTATACCGCCGCCGCCGTTCACGCCGCGAGCTCTCTTTCTCGCTCGCTCACTCTCTCGCGGCGACGACTGGGCTACCGCCGCCTCCGCCCTACGCCTGGTGCCCTTCGCCGGCGACGAGCGCACAACAGTGTGTATTTTTGTAACCCAGGAGCAAGCTGCATACAACACGAGATAGAAGATGGGTATCCTTGAGAGGATCAAGGAGATTGAGGCCGAGATGGCCCGGACTCAGAAAAATAAAGCAACAGAATATCATCTTGGACAATTGAAGGCAAAGCTAGCAAAGTTGAGGACACAACTATTAGAGCCTCCAAAGGGATCCAGTGGAGGTGGAGATGGTTTTGAAGTCACAAAGTTTGGGCATGGTCGTGTTGCACTTATTG…
lactate/malate dehydrogenase, NAD binding domain		K00025	map00020,map00270,map00620,map00630,map00710,map01100,map01110,map01120,map01130,map01200,map04964		0.164302	0.00176094	ATCTACGCAACACAAGGTAGGATCAAGTTCATCATGTTGCCAAATTCTCTCCTCCAGAGGCTGGCAAGTTGGTGCCCGTGGTTGCTGAGACTGACAGATGAGCCGAAGCAGCCTGTTAAGGTTCTCGTCACCGGCGCTGCGGGGCAGATTGGGTACGCCATAGTCGCCATGATCGCGAGGGGTCTGATGCTTGGGCCAGACCAGCCGGTGGTTCTCCACATGCTGGACATCCCTAGGTCGGCGGAGACCCTGAACGGCGTCAGGATGGAGCTGATCGATGCCGCGTTGCCTCTTCTCAGAGGTGTCGTGGCAACGAGCGACGAGGCCGAAGCGTTCCAAGGCGTCAACTTTGCCGTCCTGATCGGCGGATGGCCGAGGAAAGAAGGGATGCAGAGGAAA…
NOSIC (NUC001) domain	NOP5	K14565	map03008	C:small-subunit processome; C:membrane; C:box C/D snoRNP complex; F:snoRNA binding; P:rRNA modification; C:cell	0.162313	0.00200517	GCAACCCTGATTATTGATAGCAAGCCTAGCAAGGGTCTGCGCAAGTTCTTGCAGAAACATTGTGAGGGTGAAACATTGGCAGTTGCTGATTCTAAGCTTGGAAATGCTATAAAAGAAAAGCTGAAAATTGATTGCCTTCACAATAGTGCTGTGATGGAGCTGATGAGAGGGCTGAGAAATCAGCTCACTGAGCTTATAACTGGGTTGGGTGCACAAGACCTTGGTCCAATGAGCTTGGGATTGTCCCACAGCTTGTCTAGGTATAAGCTGAAGTTCAGTCCCGAGAAGGTTGATACCATGATCATTCAAGCCATTGGATTATTGGATGATCTTGACAAGGAGCTTAACACTTACGCCATGAGAGTTCGTGAATGGTATGGCTGGCACTTTCCAGAACTC…
Fructosamine kinase		K15523		F:kinase activity; C:mitochondrion; C:chloroplast; P:phosphorylation; C:cell	0.162251	0.00201316	CTCCGGCGAGCGCGATGGACGCAAACGTGGCGCTGGCGCTGCTCTCCTCCTGCTCGCCCTCCACTTCCGCCGCCGCCTCCTCGCTTCTCCCTCGCCGCCGCTGCCTGGCCTCCCGCCGAAGATCAAGCTCCCGAGCCACCATCATGGCGGCGTTGGGCCATGACCCAATCAGGGAATGGATTCTTACACAAGGGAAGGCCACGCAGATAAAAGGGATAAGGTCCATCGGTGGTGGCTGTATTAACTCTGCTCAGCGCTATGATACTGACGCGGGCCCCTTCTTTGTGAAGACCAATAGCCGCATTGGTCCAGAAATGTTTGAAGGGGAGGCTCTTGGTTTGAAGGCAATGTATGAAACAAAGTCGATCCGTGTTCCTTTGCCATACAAGGTTGGGTCAT…
Ribulose-phosphate 3 epimerase family	RPE	K01783	map00030,map00040,map00710,map01100,map01110,map01120,map01130,map01200,map01230	P:ribose phosphate metabolic process; P:glyceraldehyde-3-phosphate metabolic process; F:metal ion binding; C:chloroplast thylakoid membrane; F:ribulose-phosphate 3-epimerase activity; P:cellular carbohydrate metabolic process; P:nicotinamide nucleotide metabolic process; P:pentose catabolic process; P:reductive pentose-phosphate cycle; C:cell; P:pentose-phosphate shunt, non-oxidative branch; C:cy…	0.161792	0.00207406	AACCCCCGAAGCGTTTCGGTTCGCATAGCAGAGCTGCTCGTGCAACAAGCCAAACAACCCAAGAGCCGGGAGCGTCGGTGGCTGCTACTGCTAGGCCGAGACAGGGGATAGATTGAGAGAGGTGGGCAGATGGCGACGCCGTCGTCGTCGCTTTGCTCCAGCTTCGCCTCCATCGGCCACCGTCGTGGCCTCACCTCCTCCACGCCCAGGAAGGCATTCCAAGTGAGGGCATCAGCTCGTGTTGACAAGTTCTCAAAGAGTGACATCATTGTGTCCCCTTCGATTCTATCTGCAAACTTTGCCAAGCTTGGTGATCAGGTAAAAGCTGTGGAGGTGGCAGGATGCGACTGGATTCATGTCGATGTCATGGACGGGCGCTTTGTGCCAAATATCACAATT…
cation-transporting ATPase		K14950		F:ATPase activity, coupled to movement of substances; C:endoplasmic reticulum; P:cellular response to phosphate starvation; C:integral component of plasma membrane; F:calcium transmembrane transporter activity, phosphorylative mechanism; P:pollen germination; P:pollen maturation; P:meristem maintenance; P:stem cell fate determination; P:calcium ion transmembrane transport; P:cellular calcium ion …	0.158999	0.00248168	TGGCTGCCGGCGTGGCTGCCCCCTGGCGCGGCTTCCTCCCGCCGGTCCACGTGTGTTCCTGTGCTCCACCAAACCCTAGCTGCCTGTGCTCTATGGCCCTCCCTGTGCGCGTGGCCTCTTCCTCGCCGGAGGTGGCGGCGGCGGCTCGGCTCGATGGCGCGGTAAGGCGATACGTCACCCTTTCCTCCTCCCCCCTCTCATGGCTCCTCCCGGCTCACTGGCGCGGGCGAGCCGAGCGCCGCCAAGCCCCAGCGCCGCAGTCCAGGCACTGGTGGCCTCAGCGCGCGACCCCTCCAACACCAACAGAACCTCGTGAAGGTGGGTTCTCTCCATTGCTCCAGTGGCAGCTGCCTACAAATCTTCGAGCACGTGATGGTGGTTATATACCCTTTGTACTGA…
RNA recognition motif		K14411	map03015	F:mRNA 3'-UTR binding; P:regulation of response to water deprivation; C:mRNA cleavage factor complex; P:mRNA polyadenylation; P:mRNA cleavage; C:cell; P:vegetative to reproductive phase transition of meristem; P:regulation of response to salt stress; C:cytosol	0.158926	0.00249314	AACCCAAATCGGCACCCCGGAATCCCCAATTCCGCTCTCTTCCTCTCTCCCTCTATCCCCCACCGCAGCAGCAGGCGAGCGCGAGGCGTAGGTGGAGGAGGAGAGATGGAGTTGGACCAGGGCAAGCTCTTCATCGGCGGCATCTCCTGGGAGACGACGGAGGAGAAGCTGAGCGAGCACTTCTCCGCCTACGGCGAGGTTACGCAGGCCGCCGTCATGCGGGACAAGATCACCGGCCGCCCCCGCGGCTTCGGGTTCGTCGTCTTCGCCGACCCCGCCGTCGTCGACCGAGCGCTGCAGGACCCCCACACCCTCGACGGCCGCACGGTCGATGTGAAGCGGGCACTCTCGCGGGAGGAGCAGCAGGCCTCCAAGGCCGCGAACCCTAGCGGTGGGAGG…
Frataxin-like domain		K19054	map00860	P:iron incorporation into metallo-sulfur cluster; P:regulation of iron-sulfur cluster assembly; F:ferrous iron binding; P:aerobic respiration; F:iron chaperone activity; C:cell; F:2 iron, 2 sulfur cluster binding; F:ferric iron binding; C:mitochondrion; F:ferroxidase activity; C:chloroplast; P:response to hydrogen peroxide; P:cellular response to oxidative stress; P:cellular iron ion homeostasis;…	0.158433	0.00257261	GACTCGCCTGGTCGGTGGTTGCCGGCGCTCTCCTAGCAAATCGAGGGGCGCCGCGGCGAATCGGCTCGGGAGGCGGCAAAATCGAGCGCCACCGCGCCGTCGAACCATAGCGGCGTGCGTCGTGCTGTCCTGCGGCCGCCGCCAGCGGGAGTCCGACGGTCTGAGCATCTGGGGAGCACCAACAAGGCAGTTACAGGCTTGGCAGGCCTTATATTATAAGAATGAACCAGCTATAATGAACATGTTCAGTTTAGTTCCTTCGGCCTTGGCGGCGAAAACTTCCACTGGACCTCAAGCCACCATCTCGCCACATGACCTGATTGTTGCCTTGCAGGCACAGCACAAGAGCAGGGTTGCGCCACCTCTCTGAGTGCCATAGTCTGGTGCATAGGCACACAC…
protease binding		K11671		C:Ino80 complex; F:protease binding; C:cell	0.157925	0.00265696	ACAACCCCCCTTTCCCGTCCCGTCCCCTCGCTCGTCGCCGCGCGCGTGCTAGGTTAGGGTTTCGCCGCATCCCGGCCGCTCCGCTTCGCTACGCCCGCGTGGGGGTCGTTCCGGTGGGAGGCCATGGCGATCGTGAGGACCGGAGCCGGCGTCCGGCTCCCCAGGCTTGACGGCGGCGAGGAGGCCTCGCCGGATGCCACGGAGGACGATGAGGAGGAGGAGGAATCGCGGGCCACGCCGTCGCAGGAGTCCGAGGCCAAACGGCTTCTCCGCCGGCGGCGAGGATGACGACGACGAGGACAACGGTGGCGGCGCGGCGGCGGGGGCGAGGAGCCAGAGGAGGTGGAGGAGGAAGATGAGGATGAGCCCGAGGAAGAGGAGGAGGACGAGGGGGACTCA…
Belongs to the DOCK family		K21852		C:endoplasmic reticulum exit site; P:regulation of cell shape; P:regulation of auxin mediated signaling pathway; P:regulation of molecular function; C:extrinsic component of membrane; C:cell; C:plasma membrane; C:cytosol; P:positive gravitropism; P:regulation of actin polymerization or depolymerization; P:vesicle-mediated transport; F:Rho guanyl-nucleotide exchange factor activity; C:nucleus	0.157538	0.00272282	CAGCGAGTGGGAGCGGGAGGACTCGTGCTGCCTCCGTCGCTTCTCGGGCACGCCTCCCTCGCCCGGATCTGTGGCCGCGCGCGCGAGATCCTGAGCTCCGGGTTGGAGAGCTCCCGTGCTCCGGGTGGGAATTTCTTCGGTCGGTTGATGCGTGTTGGTTGCGCTGAACTAGTGCTGATTCGCGCTTAACTGGTCTGCTGGTTGAGCGGCAGCTCAGGTGACGGCGATGGAGCCCGCGGTGGCTACAGCGGGTGAAGGGCAGCGGTTCAAGCGGATTCCGCGGCAGGCGTGGTCGGGGAACCTCGAACTGGATCCTCTGCTTAATGAAAGCTTAGATCAGTGGCCACATCTAAATGAGCTGGTACAGTGCTACAAGGCTGATTTTGTGAAGGATGACTG…
Belongs to the ALAD family	HEMB	K01698	map00860,map01100,map01110,map01120	C:chloroplast stroma; P:heme biosynthetic process; F:porphobilinogen synthase activity; F:zinc ion binding; C:cell; C:cytosol	0.156117	0.00297755	ACAGCCCACAGGATTAGCAGCTTCTCCGAACTCCCCTCTCGTGCTGCTGCGTCTCCTCCTCGTCCTCTCCAGTGTCCAGCTAGGCCATGGCGTCCACCGTCTCCTTCTCCCCCGCCAACGTTCAGATGCTCCAGGCTAGGAGTGGCCACGGCCATGCGGCCTTTGGGAGCTGCTCCGCCGTCCCAAGAGCCGGGCCAAGGCTGCGCTCCACGGCCATCAGGGTCAGCAGCGAGCAGGAGGCGGCGGCCGCCATCAGGGCGCCGTCCGGGAGGACCATCGAGGAGTGCGAGGCCGACGCCGTCGCTGGGAAATTCCCTGCTCCCCCGCCGCTGGTTAGGCCAAAGGCCCCTGAAGGAACACCGGAGATCAGGCCCCTTGACATGGCAAAGCGTCCCCGTC…
GDSL-like Lipase/Acylhydrolase		K21026	map00901,map01110		0.156086	0.0029833	GGCCAATTCCGGGGAACAGGCCATGCCGGGAGATGGGGGAGCAGCTGGAAGGGCGATGTGGGTTTGCGCGGTTCTTGCGGCGCTCCCATTTCTAGCGGCGGCAGAGGCGGCGGGGAGGTACCGCGCGGTGTTCAATTTCGGGGACTCGCTGGTGGACGCCGGCAACCTGGTCACGGAGGGCATCCCGGACTACCTCGCCACCGCGCGCCTGCCCTACGGCCAGACCTACTTCGGCTACCCCACCGGCAGATGCTCCGACGGCCGCCTCGTCGTCGATTTCATCGCGCAAGAGTTCGGCCTCCCGCTGCTGCCGCCGTCCAAGGCCAAGAACGCCAGCTTCGCGCAGGGCGCCAACTTCGCCATCGCCGGCGCCACCGCGCTCGACACCGACTTCTTCCA…
Glycosyltransferase like family		K08488	map04130,map04145	P:vesicle docking; C:plant-type vacuole membrane; P:stomatal movement; P:negative gravitropism; P:amyloplast organization; C:integral component of membrane; C:endomembrane system; P:vesicle fusion; C:SNARE complex; F:SNARE binding; C:cell	0.155879	0.00302237	CTCAACGATTGGCAGTAGAGAGAGAAGCTGCATATGCACCTTTTATTTCTCAAGCGGGCCTGCCACAGAGCTACAACTCAAGTGAAGTGAACAATGGTGCTGATAAGTTGGCAGAGCAGCGCACGCAGCTTCTAGAATCTAGAAGGCAGGAGTTGGTCTTCTTGGATAATGAAATCGTGTTCAATGAGGCCATCATTGAGGAGAGGGATCAAGGAATACAAGAGATTCAGCACCAAATCACTGAAGTAAACGAAATCTTCAAAGATCTTGCTGTGCTAGTCCATGATCAAGGAGCAATGATAGATGACATTGACTCCCATGTAGAGAATGCCGTCGTTGCGACTTCGCAGGCTAAAGGCCAGCTTTCAAGCTGCTAAAACTCAGAAGTCAAACTCTTCG…
DNA binding		K10802,K11296	map03410,map04140,map04217	P:chromatin assembly or disassembly; C:chromatin; P:regulation of transcription, DNA-templated; F:transcription regulatory region DNA binding; C:nucleus; C:cell; F:structural constituent of chromatin; F:chromatin binding; F:DNA-binding transcription factor activity	0.154657	0.00326186	ATCCCCTGCGCCTGCCCTCCCCCTTCCTGCAGCGTCCGTCGCCTCCCTTCCCCTTTCCCCTCCCACCCCCGCAGCCCCGGCCGCCAGGCAATTCGCCCTCGATTCGTCCCCGCTTCGCCCGGCCGCGAGCGGGATTCGCTCCGCCCCGAGCGGATCTGACCGCTGCGCTCCGTGTCGCCGCTCGAATCCGCCATGAAGGGGGCCAAATCCAAGGGCGCCGCCAAGGCCGATGCCAAGCTGGCGGTGAAGAGCAAGGGAGCGGAGAAGCCCGCCGCCAAGGGCAGGAAGGGGAAGGCCGGCAAGGACCCCAACAAGCCCAAGAGGGCTCCTAGCGCTTTCTTCGTATTCATGGAGGAATTCCGCAAGGAGTTCAAGGAGAAGAACCCTAAGAACAAGTCT…
Histone-like transcription factor (CBF/NF-Y) and archaeal histone		K21752			0.15404	0.0033891	AACGATTTGGGGGGGAAGGTGTTCTGTTTCACAAAAGAGGCAAACACTAAAGCCGGTAACGGAAACCCTAATCCCCCAAATCCCCCAATCCCTCCCGAATTGCTATTTAATGTTCCTGTTCGTCCCCTCCGATCCGATGTCCCCAGTAGCTGCGCTCCCCGCGGCGATCGAACCCCGGGTCGCGGCACTCGCCGACGTTGAGGAGGTTCCCGGCGCTGGTTCCAGCGCCTTGTTGTCGGCGCCATGAGGAAGAAGCTGGACACGCGCTTCCCCGCTCCTCGGATTAAGAAGATCATGCAAGCAGATGAAGATGTGGGCAAGATTGCTTTAGCTGTACCTGTTCTAGTGTCCAAAGCATTGGAGCTATTTCTGCAAGATTTATGTGATCGGACATATGAT…
Mediates both low-affinity uptake and efflux of sugar across the	SWEET1A	K15382		C:integral component of plasma membrane; P:carbohydrate transmembrane transport; P:protein homooligomerization; F:sugar transmembrane transporter activity; C:endoplasmic reticulum membrane; C:cell; C:endoplasmic reticulum subcompartment	0.153447	0.00351577	GCCACGCAACCAAGAGACACACGCTCAACCAAAACATCAATATCCAGTTGTCGTGTGACCTACATATATACACACTCTTCAGGGCACTCAGCGCACATATATATCAGAGCTAGCTAACTGTTCGTTGGGTGTCCTCCCCTGGACCGCGAAGGAGTCCAGTCCACTACCCACTCTGTCTTGAACCTCTGCTCCATTTAGGTTTCTGGCCAGCAGCCGAGGGTCCGTTCAGGCCAGCGATAAGGAAAGCAGAAGTTGAAGGGCCGTGACCCGACATGGAGCATATCGCCAGGTTCTTCTTCGGAGTTTCTGGGAATGTCATTGCGCTCTTCCTCTTCCTGTCGCCTGTTGTCACCTTCTGGAGGATCATCAGGAAGCGGTCGACGGAGGACTTCTCCGGCG…
26S proteasome non-ATPase regulatory subunit 13		K03039	map03050,map05169	F:structural molecule activity; P:ubiquitin-dependent protein catabolic process; C:nucleus; C:proteasome regulatory particle, lid subcomplex; C:cell; P:proteasome assembly; C:cytosol	0.151363	0.00399542	GCGACCGAGCAGATCGATCCATCGTTCTTCGGTTCTTCCAGCTCCTGCAGTGCTTGTCTTCTTGGCCGGGAAGAAAGAAAAGGGGAGCCTTGGCTGGCGAAGTGGCGATGGCGGCGGCGATGGAGTTCCTGGAGACGCAGGGCGCGACCCGACCGGAGCTCGCGGAGTGGTACGCGGCGCTTGCCGACCTGTACCAGCGAAAGCTATGGCACCAGCTGACCCTCAAGCTGGATCAGTTCCTCGCGCTCGCCGTCGTCCAGGCGGGCGATGCTCTGATTCAGCTTTATAATCATTTCATCTCTGATTTTGAGACAAAGATCAATCTTCTTAAATTTGCTCACTTCACAGTCGTAGTTTCACGCCAGTATTTGGACAAGGATGCTGGTATAAACTATCTTG…
Glutaredoxin	CXIP2	K07390		C:chloroplast stroma; C:cell; P:cation transport	0.151108	0.00405794	AGAGCAGACGCCCCACCGTAGCAGCATCCGGTCCCCATGGCCATGGCTTCCACCGCCACCGCCGCTGCTTCTCCCCGCCTCGCCTTCCCTCTCCTCTCCGCGCCGGCCTCCTCCTCGTCGTCCTCCAATACGCTTCGCTTCCCTCTCCGCCGCCGCCGCGCCTCCCGCCCCCTCGCCGTAGCCGCCTTCAAGAAGCTCTCCGAGGCGTCCCCCGTGCCCATCCCTCAGGAGCCCACCTAGCCCCTGGTCGACGAGGACGCCCTGCCCCCAAGCCCGGGGTCTACGGCGTCTACGACCCCGCCGGTGAGCTGCAGTTCGTCGGGATTTCGCGCAACGTCAGGGCCAGCGTCGAGGGCCACCGCCGGAAGGTCCCTGCCAACCTCTGCGCCTCCGTCAAGG…
fructose-bisphosphate aldolase		K01623	map00010,map00030,map00051,map00680,map00710,map01100,map01110,map01120,map01130,map01200,map01230		0.150347	0.00425008	ACTAAGGAAGCAGAAGAAGACGGCTGTGAAGTGTGTGAACCTGAACCTTGTCTGAGGTCAGTGAGCTAGTAGCTGAGTTCCGATCCTAGGCAGCTAGGATACCGCCATACCTGTAGTCTTCTTCACAAGTTAAGAGAGACAGCAACACGAGATGGTCGCTGCTAGCCTGCTCAAGTCCTCCTTCCTTCCCAAGAAGTCCGAATGGGGCGCCACCCGGCAGGCCGCCGCAGCGCCCAGGCCGGCCACCGTCTCCATGGTCGTCCGCGCCTCCGCCTACGCCGATGAGCTCGTCAAGACCGCGAAAACGATCGCGTCGCCGGGGCGTGGCATCCTGGCGATGGACGAGTCGAACGCGACGTGCGGGAAGCGGCTGGCGTCCATCGGACTGGAGAACACGGA…
Belongs to the ribulose-phosphate 3-epimerase family		K01783	map00030,map00040,map00710,map01100,map01110,map01120,map01130,map01200,map01230	P:ribose phosphate metabolic process; P:glyceraldehyde-3-phosphate metabolic process; F:metal ion binding; F:ribulose-phosphate 3-epimerase activity; P:cellular carbohydrate metabolic process; P:nicotinamide nucleotide metabolic process; P:pentose catabolic process; C:cell; P:pentose-phosphate shunt, non-oxidative branch; C:cytosol	0.150028	0.00433294	CCCTCGAGGCCACCGGCCAGGCGGCCACCTAACCAACTCCCAACAAGCCGCCGGTCAGGCGCCGACCGACCGAAACATCGTCTTCCATAGTGTTCGCTGCCCGCCTGCCCCCATAAGTCCTTAACTACTCTACCACCAATCCGGGGAGGAAGCTACCTAGCGGGAAGCGGACATGGCGGCGGCGAAGATAGCGCCGTCGATGCTCTCGTCGGACTTTGCCAACCTCGCCTCGGAGGCTGAGCGCATGGTCCGCCTAGGCGCCGACTGGCTACATATGGACATCATGGATGGGTGAGTTGGTCTCTAATTCCCAATGTGGATATGTTGCTTCTATTATGGTTTGCTACTGAAGTGTCTGGTGGTGATATTTCTCAAGTATCGTCCGCCTTTTAAGCTGCT…
Belongs to the nonaspanin (TM9SF) (TC 9.A.2) family		K17085		F:3''-deamino-3''-oxonicotianamine reductase activity; P:oxidation-reduction process; P:response to iron ion starvation; P:siderophore biosynthetic process	0.148521	0.00474486	CCCCCAGGCCAGTCCTTCAGATCTCCCTGTCCGTCTCATTAAGCAGCAAGCAAAGCGAAACTCGCAATCCACCCTCAGGCCAGGCCTCGCTCAGATCTCTCCGCCCGCGTCCCTCCTCCCACCCCCAAACCCTCGCCCGCCTCTCTCGTCAACGCCGCCCGACGAGAGCCATGGCGGCCTCGCCGGCCGCGGCCGCAGCGCTCCTCGTTCTCCTCGCCCTCGCGGCTGCTGGCGGCGTGGCGGCCGACGGCTCCGACCACCGGTACAAGATGAACGAGCCCGTCCCGCTCTACGCCAACAAGGTCGGCCCCTTTCACAATCCCAGTGAGACATATCGTTACTTCGACCTGCCTTTCTGCTCTCCTGAGAAAGTGAGGGAGAAGAGTGAGGCCCTTGGCG…
ABC transporter		K09013		F:ATPase activity, coupled to movement of substances; C:chloroplast stroma; P:thylakoid membrane organization; P:embryo development ending in seed dormancy; F:ATPase-coupled transmembrane transporter activity; C:cell; P:transmembrane transport	0.147092	0.00516772	AGTCAGCAATTTCGATTTTCTGCTCATGGCAGTCAACGCTCGCAGAGAAAAGAGTGGTTTACCAGCATTGGGGCCCCTTGAGTTTTACTCAGTTGTATCACCCAAAGTTGATGCCTTGAAGATGGACCCAAAGTTCCTTGATCGCAATGTGAATGAAGGTTTTAGCGGTGGTGAAAGGAAGCGTAATGAGATATTGCAACTTTCAGTCATTGGAGCAGATTTAGCCCTTCTTGATGAAATAGATTCAGGATTAGATGTTGATGCACTTGAAGATGTTGCTAATGCAGTGAATGGGCTTTTGACACCCCAAAACTCTGTTCTGATGATTACGCACTACCAACGTCTTTTGGATCTCATTAAGCCCAGCTATGTTCACATCATGGAAAATGGCAAGATAAT…
ABC transporter transmembrane region		K05665,K05666,K05674	map01523,map01524,map02010,map04071,map04976,map04977,map05206	F:ATPase-coupled inorganic anion transmembrane transporter activity; F:ATPase activity, coupled to movement of substances; F:ATPase-coupled arsenite transmembrane transporter activity; F:ATPase-coupled cation transmembrane transporter activity; P:arsenite transport; P:response to arsenic-containing substance; C:plant-type vacuole; C:cell; P:arsenate ion transmembrane transport; P:inorganic ion tr…	0.146985	0.00520058	GGAGTGGGGCCATAGTGGCCGCCCGCTTCCGCCCCTGCCCGCCGCCGCAGCACCGCCGTTCGCATAATAGTATAGGTGCAGTTTGCGTGGGAGATCCACTCGCTCGTGGATTGGCTTCTCCTTCGGGTTGCAACTGGAGAACATCAGAGCTGACTGAAGAACAGGGTTGGTAAGATGGGGTTCGACCCACTGGAGTGGTACTGCCAGCCGGTCAAGAATGGTGTGTGGTCGCTTGTGGTGGAGAATGCGTTCGGCGCCTACACTCCATGTGGCACTGACACCCTGGTGGTCTGCATCTCATACCTCGCACTCTTTGGCGTTTGCTTCTATCGTATATGGAGGACGACGAGGGACTACACAGTGCAGCGTTACAAGTTACGCTCACCGTACTACAACTAC…
ERCC4 domain		K10848	map03420,map03460	P:response to radiation; P:resolution of meiotic recombination intermediates; P:double-strand break repair via homologous recombination; F:damaged DNA binding; P:response to oxidative stress; P:nucleotide-excision repair, DNA incision, 5'-to lesion; F:single-stranded DNA binding; F:single-stranded DNA endodeoxyribonuclease activity; C:cell; C:nucleotide-excision repair factor 1 complex; P:nucleot…	0.1469	0.00522706	GGAAGAAGGCGGCGGCGGTGGCGATGCTTGCTTTCGAGGAGCAGGTGGTGGCGGACCTGGTGGAGGATCCGAACGGAGGTCTGGTGGTGCTCTCCTCGGGCCTCCCTCTGGCCTCCCTCGCCGCTACCCTCCTCCTCTATCTCCACCAGACCCCCGGCGACGCGGCGGGGGGAGGATGTCTCCTCGTCCTCTCCGCCCTCGATCCCCTCAAGGCCCGGATCCGCCGCCGCCTCCAAGAAAAGCTGCAGGTTCACGACGTGCCCCCTGACCTCCCCGCGCAGCAGCGCGCCTCCCTCTACGCCTCTGGCGCTGCTCTCTTCCTCTCCCCCCGCGCCCTCGCCGCCGACCTCCTCACCTCCCGCCTCAACCCCTCCCGCGTCCGGGCCCTACTCCTCCTCT…
The proteasome is a multicatalytic proteinase complex which is characterized by its ability to cleave peptides with Arg, Phe, Tyr, Leu, and Glu adjacent to the leaving group at neutral or slightly basic pH		K02726	map03050	C:proteasome core complex, alpha-subunit complex; C:cell	0.146866	0.00523755	AGGAAACGAAGGCGGCGGCCGGCAAGCTAACCATCGAGCTCGGCTATGGGGGACAGCTAGTACTCCTTCTCTCTTACCACCTTCAGCCCGTCGGGGAAGCTGGTGCAGATCGAGCACGCCCTGACGGCAGTGGGATCCGGCCAGACCTCCTTGGGGATCAAAGCTTCTAATGGAGTTGTTATTGCCACTGAGAAGAAATTGCCATCTATTTTAGTGGATGAAACATCTGTGCAAAAGATTCAAGCATTGACTCCAAATATTGGAGTTGTTTACAGTGGGATGGGTCCAGATTTCCGTGTTCTAGTGAGGAAAAGCCGGAAACAAGCACAACAGTATTATCGGTTGTATAAGGAAACTATACCTGTTACACAGCTTGTCAGAGAAACAGCTGCTGTTATG…
ABC transporter C family member 9		K05665,K05666,K05670	map01523,map01524,map02010,map04071,map04976,map04977,map05206	F:ATPase activity, coupled to movement of substances; C:plasmodesma; C:vacuolar membrane; P:response to nematode; F:ATPase-coupled transmembrane transporter activity; C:cell; P:transmembrane transport; C:plant-type vacuole	0.146817	0.00525289	ACCTCTCTCTCTCTCCAATTCCCTCCCTCCCTCTCTCTCTCTCATTGGCGAAACGATGGAGAGAGTGAGCCTGCACTACTCGCCTGCAGCTCTCGCGGGGATTCTTCCCAAGAGGGCGCAACAGCTGTTGATCCAGGGAGGATTCCTCGATGACCCGTCAGATTCTACTATATTGCACCATATGCAAGAATGGCAAGGGCTATACTCACCTTGCTTCTGGATGGGCACTTTTGCACTGATACAATTGATATTCATCATGAGTATATTGGCTCAATTTCTGTTCAAGAAATTCAGATGGTGGAGACAGAGACTAAAGGCTGCAGCTCCTGAAAGCAATAAACAACATCAGGAACACAAGATTACAGATATAAAGCTGGGTATCTCGTATAAAGCATGCAA…
POT family		K14638			0.145865	0.00555749	GAGACCCCTCCTACCCAATTATTTTCTCTGTCGTGACGTGAAATGAATGAAAGCCGCCGTGTCAGACGAAGACAGAGCGTTGCCAGTGCGGAGCTTCTTGATCCGCTCCGGCTGTTCCCGTGGACCGTGGACTGGACTAGGGGTTGGGGGAGGCCCTCTGTCTCCAACTCTCCATGGATGAGGCAGCAGGACTGCTGTTGCAAGAAGAGGGTGGAGGTGAGGACCACGAACCGCTCCTCCTTCCACTTCCACAGGTTCCTTGATAGAGCTGCCGTTATCTCATCTGCTGATCTGAAGAGCGAATCCTTTACAGACCCATGGAAGCTTTGCACAGTTACCCAGGTGGAAGAATTGAAGATCCTAATAAGAATGTTTCCCATTTGGGCTACTACTATCATA…
Polyketide cyclase / dehydrase and lipid transport		K14496	map04016,map04075	P:response to salt stress; F:protein homodimerization activity; F:protein phosphatase inhibitor activity; P:seed germination; P:abscisic acid-activated signaling pathway; F:abscisic acid binding; C:nucleus; P:negative regulation of protein serine/threonine phosphatase activity; C:cell; F:signaling receptor activity; P:response to water deprivation; C:cytosol	0.14571	0.00560842	TCATCCGTCCAGGCGAAGCCATCGAGCAAAAGTAAACGGGCGAGGAGCTGGAGAGACGCCGGCGACGCGAAGCAACCGCCGATCGGAGCCGCGGCTGAGCAGCAGCAGGAGGAGGAGGCCCGAGATGGTGGGTCTCGTCGGCGGCAGCACGGCGCGGGCGGAGCACGTCGTGGCCAACGCCGGAGGGGAGACGGAGTACGTGCGCCGCCTGCACCGCCACGCGCCCGCCGAGCACCAGTGCACCTCCACCCTCGTCAAGCATATCAAGGCGCCCGTCCACCTCGTTTGGGGAGCGCGGAGCTCACCAGCCGCAGCGGTACAACCGTTTTCGTCCGAAACTGGCGTCTGCGCGGGACCAGCTCGAGGTCGCAGCCGACTGCGCGACGTCCAACGTCAAGA…
Saposin (B) Domains		K12382	map04142	P:adenylate cyclase-inhibiting G protein-coupled receptor signaling pathway; F:enzyme activator activity; C:extracellular space; P:glycosphingolipid metabolic process; C:cell; F:ganglioside GM1 binding; P:ganglioside GM1 transport to membrane; F:ganglioside GM2 binding; P:neutrophil degranulation; F:ganglioside GM3 binding; F:beta-galactosidase activity; P:regulation of autophagy; F:G protein-cou…	0.145519	0.00567193	GACGGTGAAGTTCTAGTTCCGCCCGCGGCCTCGCTGCTCCTCGATTCGATTGATCGGTTCCATCTCAACCTTCAGGTTGACAAGGAAGGCATCGCGAATTCACCATACAGATGGGTTCCAAAGCGCCTTTCTGTCTCGCGCTCCTCTTGCTGCTCGCCGCCGCCTGGGGACCTGGTGCAGAGGCCAGGCGTCTTGTACCTGCTGCACAGGACAACGATGCTGTTGAACTCCCAGATCATGGCTCGACCTTGAAGGAACAAATTTATTCAACCAAGATTCCTGTCCATCTCAAGGGTAGCGGCCTACTATGCTCAGCCTGTGAAAACTTCACGAGCGAAGCTGTCAGTTATCTCAGCGAGAAACAGACACAAGATAAGGTCATGGAATTCCTTCATGACG…
Peptidase S24-like		K13280	map03060		0.145	0.00584787	CCAGTTGTAGTGGTTCTCTCTGGTAGCATGGAGCCTGGATTTAAAAGGGGTGATATTCTGTTTTTGCATATGAGCAAAGATCCTATTCGCACAGGAGAAATAGTTGTTTTCAATGTCGATGGACGTGAAATTCCAATTGTTCACCGTGTGATTAAGGTCCATGAACGTCAGGACACCGCAGAAGTGGACATCCTCACCAAAGGTGACAATAACTTTGGGGATGACCGACTATTATATGCACATGGGCAGCTTTGGCTCCAGCAACATCACATTATGGGACGTGCCGTGGGCTACCTTCCATATGTTGGTTGGGTTACAATTATCATGACTGAGAAACCATTTATTAAGTACCTGCTGATTGGCGCACTGGGCTTGCTGGTCATAACGTCGAAAGATTAG…
Belongs to the PI3 PI4-kinase family		K19801	map00562,map01100,map04070	C:root hair tip; F:Rab GTPase binding; P:root hair cell tip growth; P:phosphatidylinositol-mediated signaling; C:cell; C:plasma membrane; C:cytosol; P:pollen tube growth; F:protein histidine kinase binding; C:cytoplasmic vesicle membrane; P:phosphatidylinositol phosphorylation; C:nucleus; F:1-phosphatidylinositol 4-kinase activity	0.144739	0.00593794	CGACAATTCAAATCAAATCCATCCGAGTCGAATCGTGCCAGCGCAAACCCCGCGGCCGATCCCCTGTGCTCTCGCCGCCCGCCTCCCCCGATTCTGCAGCCTCTCGCTGCGAATCTGGGCGCGATTTCGAGGCTAGGGTTTGGGAGGCTCCGGATCGCGGGGCCGTGCGGAGGCAAGGGTTTGGATTCGGGGGTTGCTGCTACCGGTCGGGGGTGCTGGATTGAGCTACTCCGCGTCGGCTTGTGATGGTGGTGAGCGGCGGTGGAAGACGAGTAGACGCGGGCGGCGGTGGCGGTGGCAGTGAGTAGGGTTTGTTGATTGAGTTGGGGCCGAGGGCGCGCCGGCCATGGTGCGGCTTCTCGGGCTGCGGAGCCTGAGCTTCGGGCCGGAGGAGTCGCC…
emp24/gp25L/p24 family/GOLD		K20347			0.144342	0.00607777	AGCTCGCTTCGTGGCTTCTCTCCTCTCTCGATCGATTGCTTCCTCACCGAGGCGGAGTGGAAGCGCCGCCCAGATCGCCAGAGGCGAGCGGCGACCTCGCCAGCTCCGAGCAGCAGCAGGGAGGCTCGTGAATCAGTAGTCGTTTTCTGGCACTGGCAACATAGCACGCCATGGAGGGGCTGAGCTGGAGAACGGCGTGCTGTTTATCGGTGCTCTGCGCCGTGCTGCTGTTCCTGCGCCCGGCCGAGGGCATCCGCTTCGTGATCGACAGGGAAGAGTGCTTCTCGCATAACGTGGAGTACGAGGGGGATACTGTCCATGTCTCCTTCGTCGTCATCAAGGCTGACACGCCGTGGCATTACAGCGAGGAAGGCGTCGATCTTGTGGTTAAGGATCCTA…
callose synthase		K00706,K11000	map00500,map04011		0.143825	0.00626423	TTCGCGGTGTCGTCTTCCCACTTCCGCCCCTCCCTCCCTCCCTCTCTCTCTCTCGCAACACTCAAAAACCTCTCGTCGGCCTCGCCTCGACCGCGACGATCACCTCCCCCGCGCGGAGGTAACCGCTGACCAGCTCGCCGCCGTACCTCCAGGAGCTCCCGCCGGCGGTTGCCTCGAGGCGGCTCTCGCGCGTCGGCGGCCGTACGTCGGTCGCGGTGGTTTTCGCTCGAGTCCCGGCGGATTGGTGCGCGTCCCGTGTGTCCACGACTCCACGTGCGCGAGGTTCTTGAGCGCTGCATGCGCGCGCCACCAAAAGCTCTGTGCTGGATTTCTGAAGCTTCAAGCATGGGCTAGCTGCCTAGCTTCAAGACGGGGCCTCCATTCCAGGTTTAGGGAGGT…
Catalyzes the isomerization of citrate to isocitrate via cis-aconitate		K01681	map00020,map00630,map00720,map01100,map01110,map01120,map01130,map01200,map01210,map01230		0.141655	0.00710342	TTTTTTTTTTTTTTTTTTTTTTTCGGCAGACGCATATATGCATGCTGGCGAGCCAGATCGATATACATAGCAGCTGATAGGGCTCGTCCTTATTGTTGTTCAACCACCAGTTACATACGTCACACAGGACACAATTGTAAAGCAGATGTACCTAGTACCGTACGTCGCCGGCACAAATAAACAGTGCACCGACAGCCCGGTCGAAAATGCGGTGGCACTCATCAGTCTGTGTTTGGCTATGCCGCCGCCAGATGGGATCGGGTGCCAGAACCCAACTATCAAGCAGTTGGCATGAGAGGAGTTGCGACATGCCCCTTTCATGCAGAGGACCTTGAGTCATTCCTTGCCCAGGCCCTCCCTAACAAGCCGTCGGACGTGGGTGGTGAATTGAATGTAACT…
ubiquitin		K08770	map03320		0.141624	0.007116	GCGCTTCTCATCCCTCTAATCCCTGCGCATACAAATTCTATCGGATGTGTATACTTCTCAAGGGAGATGATCCGATAAGAAGCGTCGAAGGATAATACAGTTGTGAATAGCGTTGGCCTCGCGATATAGCAAGTAGAGAGAGTCGGTGAATGCGATCGGATTGGGGGGTAAGTTAGTGCGTGGCGATCGTAAGTCTGAGCACGCGGCTGAGGATCTAGATAATAAGGTGTATGCGTTACTCACGAGATCCCGATGTGTATGAAGGGAACGCAGCGGGAATAGGAATGACCAGACACGCCGCGAGAGCGTGTTCCGGCGGGTGAACAAAGAAAGTAGGGCCGTGGTATGGAGTTGTCTAGTGCAGTAGGACGCGAGTGAGATTGTTGCCCCTATATGACG…
DNA binding domain with preference for A/T rich regions		K15200			0.141489	0.00717165	GGGGGGGGGGTGCGGTGTTCTTCCGTTCCAATAGTAGCCGCCGCGGCTCCCTCCTCCGCGCGTGGCTGCCGGTTCCGCGGCTCCCTCCTCCGCGCGTGGCTGTGGCGCCGTGGCTCTCTCTCTCTCTCCTGAGCGCGCCTGCTCTTCCCGTCGACAGTTCAGACCCCCGCACCCACGGCCGGATCTGCTTCCTGTCATCTCCACGCCTGCCTTCCAGGGACGGCCGTTGGCTGCGCGGTGCCCGTGGCCGCCTCCATCGGAACCACCCTAAGCTTCCTGAGCTCATTCGGTGCCGCCGAAAGCATCCCCGTCCTCTGTCGCGTCCGCCACGGCCTCTGCGGCTACCAGCAGGACTCCCCAAGCCTCCCGCTTAGCCCCCCTCGCCGGTGATGGCCGCGG…
Dephospho-CoA kinase		K00859	map00770,map01100	C:peroxisome; C:chloroplast; C:vacuole; F:dephospho-CoA kinase activity; P:phosphorylation; C:cell; P:coenzyme A biosynthetic process	0.141321	0.0072412	CCTGCCCCTTCAGCTTCAAGCGACACCAGCTTAGACTGCTAGACACCTACCGCGCGTCAGCGCCTACCATCCGTTCCTCGACGCCGCCGCCGCCCGCGAGGCACCGGTGCCGGTGCTCCCCGACGACTTCGACTGGTGGGACCACATCACCGTTGACCCCATCAAGAACCAGGGGGCAAGTGAGAAGGATGAGGCTGGTGGGGTTGACGGGAGGCATCGCATCTGGGAAGAGCACCGTCTCCATCCTCTTTAGGGACTCTGGTGTCCCCGTCGTGGACGCCGATGTTGTTGCTCGGGATGTAGTGAAGAAAGGCACCAGAGGTTGGAAGAAGATTGTAAAAGCCTTTGGGAATGACATTTTGTTGGAAAGTGGAGAAATTAACAGAGCTCTCTTGGGAC…
regulation of response to stimulus		K03231	map03013,map05134	C:cytoplasm; C:cell	0.14039	0.00763795	CAGATGATTTGCTGCTGCAACAAGATGGATGCGACCACTCCCAAGTACTCTAAGGCCCGTTATGATGAGATTGTGAAGGAAGTCTCATCCTACCTCAAGAAGGTTGGATACAACCCTGACAAGATTGCTTTCGTCCCAATCTCTGGTTTTGAGGGTGACAACATGATTGAGAGGTCCACCAACCTTGACTGGTACAAGGGCCCAACCCTGCTTGAGGCTCTTGACCAGATCACTGAGCCCAAGAGGCCTTCGGACAAGCCCCTGCGTCTGCCCCTTCAGGATGTGTATAAGATTGGTGGTATTGGAACTGTCCCGGTTGGTCGTGTGGAGACTGGTGTCATCAAGCCTGGGATGGTTGTCACCTTTGGTCCAACTGGCCTGACCACTGAGGTGAAGTCT…
Non-specific serine threonine protein kinase	CIPK3	K07198	map04068,map04140,map04150,map04151,map04152,map04211,map04213,map04371,map04530,map04710,map04714,map04910,map04920,map04921,map04922,map04931,map04932,map05410,map05418	P:intracellular signal transduction; C:nucleus; P:protein phosphorylation; C:cell; F:protein serine/threonine kinase activity; C:cytosol	0.140352	0.00765435	TTTTTTTTTTTTTTTTTTTTTTGAAGATAAAGTGTGGTTCACCTCATACATCTATAAGTCATGTTTATTCTGAAGTAACACATCATATCATAGAACAAATTGAAGGGGGCTAAGCTTGAAGCCATCACCCTCTAATGTATCTCAATACCTCATTACTACATGCTACTACAGCCTTGATTGTGGTTTCCATTCCATCCAACTTCCTGACCGTAAAATAAACTAAACAACACGCCAATAAGCTCATCCACAACAGCCTTCAAGACGGTTGTTTCATCGGGCTTACTCGCCATCAACAAATGAACCAAATAACTTGCTTGCAAAACCGACTCTGCAATGGACACGGATCATCCGAAAGAGAAGCTATGTACAAGGAAACCCAGCACCGTCTGGTGAAAGTTC…
Belongs to the eukaryotic ribosomal protein eS7 family	RPS7	K02993	map03010	C:cell wall; C:90S preribosome; C:polysomal ribosome; C:cell; C:plasma membrane; C:small-subunit processome; P:ribosomal small subunit biogenesis; F:structural constituent of ribosome; C:chloroplast; P:cytoplasmic translation; F:mRNA binding; C:cytosolic small ribosomal subunit; P:rRNA processing	0.140296	0.00767908	ACCGCGGTACCGCCGCCATCCTGCGCTGCGCCTGCACGCTCTCGGCTCTCCCGCTGCTCTCGAAGCCATCTCCCCCGAAGCTGCCCAGCTTGTAGCGCAGCTCTTCGTTATCATGTTGGTTTTGGTGTAGTGCTACGCGTATTTGTTTTTGCCCTGGACACAGGGTCAGCTCAAGCTAGAGAAAATGTTTACAGCAAGGAGGAAGATCCAGAAGGACAATGGCGTGGAGCCAACTGAGTTTGAGGACACAGTTGCCCAGGCGTTCTTTGACCTCGAAAATGGGAATCAGGAGCTTAAGAGTGACTTGAAGGACCTTTACATCAATGGAGCCATGCAGACGGATATGGCTGGCAACAGGAAGGCTGTTATCATCCATGTTCCATACAGACTACAAAAGTC…
Belongs to the helicase family. Dicer subfamily	DCL4	K11592	map05206	P:maintenance of shoot apical meristem identity; P:vegetative phase change; C:cytoplasm; P:production of lsiRNA involved in RNA interference; C:cell; C:RISC complex; F:RNA binding; P:maintenance of DNA methylation; P:RNA virus induced gene silencing; P:cellular response to dsRNA; P:production of ta-siRNAs involved in RNA interference; P:DNA-templated transcription, termination; P:reproductive str…	0.139917	0.00784661	ACGGCAGTTTCACATACACCTCCGCCTTCTGTTCAGTTCCTTCCCCCACACCTTTATGCTTCCGCTCGAAGCTTCCGCCATGGGCGAGGGCGAGGACGAGGTTGAGAGCTCGAGCTCCGGCGCGGCCGCGGGCGAACGCAAGGATCCGAGAACGATCGCTCGCAAATATCAGCTGGATCTTTGCAAGAGGGCAGTTGAGGAGAACATCGTAGTGTACCTTGGAACGGGATGCGGGAAGACACACATTGCTGTGTTACTCATGTATGAGCTTGGACACCTCATCCGCAAACCCAGCCGTGAGGTCTGCGTCTTCCTCGCACCGACCATACCCCTTGTCCGTCAGCAAGCAATGGTGATTGCGGATTCCACTAATTTTAAAGTTCAACGTTACTATGGAAG…
Squalene/phytoene synthase	PSY1	K02291	map00906,map01062,map01100,map01110	C:chloroplast; F:geranylgeranyl-diphosphate geranylgeranyltransferase activity; P:carotenoid biosynthetic process; C:cell	0.138596	0.00845724	CGCTATGTTGCAGTGGAACCTTTCTGTTTTGCTCCTCCGTCTGTGCTTGAGCGTGACTCATAGCCTACATGTATGCTACCTGCTGCCTGTAGCCGGAGAGAGAGTGTGCGTGTGTGTTGTGTGTGTGCAGCAGACGCACATGGACACGGCCAGGCGAACCACTGGCCGATAGTGCGGCCAGCACCAAGCGTGATGACTTGTTAGTTCCTCACACTAACACATGACATACCTTCATCCTGCAGGAGAGGCCGGAGTTGCTCCTCGCTGTTCTGCTGCTGATTCGTCTCGTCTCATCCCATCATCGTCTTCAAGATAAGGTAGCAAATATATGGCCATCATACTCGTACGAGCAGCGTCGCCGGGGCTCTCCGACGCCGCCGCCGCCGTGCGGGACATCGG…
zinc finger CCCH domain-containing protein		K12872	map03040	F:U6 snRNA binding; C:U2-type catalytic step 1 spliceosome; P:spliceosomal snRNP assembly; C:cell; F:pre-mRNA binding; C:U2-type catalytic step 2 spliceosome; C:Prp19 complex	0.1383	0.00859988	GCAGCACCTACGGACTACGGTCGCAGACACCGACCGGTCCGACCTCGTCTCGTTTGCCCGCAGCCCCTTCGCCCCGTTCCCTCAGCTTCTCGTCGGCAGGCTCAAAAAAAAAAAGCTTCTCGTCGGCGGCGGAGAGGAGGAGGGGATGGCGCACCGGCTGCTGCGGGACGCGCAGGCGGATGGGTGGGAGCGGTCGGACTTCCCCATCATCTGCGAGTCATGCCTCGGCGACAACCCCTACGTTCGGATGTTAAGAGCTGAATATGACAAAGAATGCAAAATTTGCGCACGTCCTTTTACTGTCTTCCGGTGGCGTCCTGGTCGGGATGCAAGGTACAAGAAGACTGAGATCTGCCAGACATGTTGCAAGCTAAAGAATGTCTGCCAGGTCTGCCTGCT…
Belongs to the peroxisomal membrane protein PXMP2 4 family		K13347,K13348	map04146	C:mitochondrion; C:cell	0.138196	0.00865041	ATTGCAGCAGCCAGCAGGAGGAACCATGGCTATGGCGTCCGCGCTCCGGCTCTCCCTCCTCGCGCCGCGCGCCGTCTCTATCTCCACCTCCGCGTCCGCCTCCGCGGGGCGGGCCGCGCGTCATCTCCTCTCCCGGCGCCTCGCGCTTCGTCTTCCTCCTCCTCCTCCTCACCGCCGCCGCCCGCCCGTCCGCCGGTCGGCCGCGCGAGGCCGCGCGCGTCCATCCGCTCCGCGCCGCCTCCTTCTGCAGCGGTCCCGCTCCGGCCGCAGGACCCACCGGAGGAGGCGCCAAGGACTGGCGCGCCTTCCTGGCATGGTACCTGGTGGCTCTGGATAAGAACCCGATTGCGACTAAGGCGGTCACGTCTGCCGTCCTAACTCTGGCCGGGGACCTCATCT…
Pyridoxal-phosphate dependent enzyme		K12235	map00260,map01100	F:magnesium ion binding; F:protein homodimerization activity; P:pyruvate biosynthetic process; F:glycine binding; P:response to lipopolysaccharide; F:threonine racemase activity; F:protein self-association; F:D-serine ammonia-lyase activity; P:protein homotetramerization; F:PDZ domain binding; P:L-serine biosynthetic process; C:cell; C:cytosol; C:neuronal cell body; F:calcium ion binding; P:D-ser…	0.138055	0.00871946	ATTCTCTTTGGTCTTTGCAGTCATCGTCCTCGTTCTCCCCTCTCCTAGTCAGCGCGTAGGGCGAACTGCAGAGGTGAGGTCTACAATCATCCGGCGGTCCGGACCTCGTTTGGTCCCTTCTGCTGTTGCCACAGATCAGCGAACAGGACTCTCAGCCGTGGCTTTTCAGCGAAGCGAACCGGGTGTACTAGGCCTGATGGGAAACATAGACGGCACCGGTGACAGCACGGGGCGCCAGGGCTATGCTGCCGACATCGATTCCATCAGGGAGGCGCAGGCACGCATTGCACCATACGTTCACAGGACGCCCGTTCTGTCGTCGACGTCCATCGATGCCATGGTGGGGAAGCAGCTCTTCTTCAAGTGCGAGTGCTTCCAGAAAGCGGGCGCATTCAAGAT…
Involved in autophagy and cytoplasm to vacuole transport (Cvt) vesicle formation. Plays a key role in the organization of the preautophagosomal structure phagophore assembly site (PAS), the nucleating site for formation of the sequestering vesicle	ATG9	K17907	map04136,map04137,map04138,map04140	C:phagophore assembly site; P:protein localization to phagophore assembly site; P:defense response to fungus; C:autophagosome; P:late nucleophagy; C:cell; P:autophagy of mitochondrion	0.137455	0.00901821	GAGCTCCCAAGGGAAGATGGAGAAATCATTCTTAAGTTTTCAGAGTGTCTATCCATCATGGGAGCCAAATGCTGATGGCAAACATTTCTTATCTAACCTCCAAAAGTTCAAAGAAAAGCAAATACGTCAACAAGCTCTTGCACAACATCAAGCAATGGAAGCTTCAGGCTTTGTGGCAGGCACTAGAGGTCAAAGGGATGATACCTTCCAACAACTAAATAGCGATATTCATGGCCATGCTGAGGCCACTTTGCCTCCTGTTTATAACCCGAGCCCCTTGGGATTGCTCGACACAGACCAAAGAACTCATCCATATATCCTGGACTGGTATTACATGTGTCATCCACCACTCTCGGATAGAGCTGAGGCCCCCCAATTTGAGCATGCATTCCCTGAGAC…
Zinc knuckle		K12896	map03040,map05168	P:negative regulation of mRNA splicing, via spliceosome; P:hematopoietic progenitor cell differentiation; F:sequence-specific mRNA binding; C:cell; C:nuclear speck	0.137305	0.00909453	GAGGCTCTAGTAGAATTCAGATCCCTCCCCTAGTCCCCTTCCCCTCCCTCCTCGCGCGCGCCACCGGCTCTCCAGCGCGCCGGCTCTGCCCAGATCCAGGAGGTATGCCTCGCTATGATGACCGCTATGGAGGCACGCGCTTGTATGTTGGCAGATTGTCCCCTCGTACTCGTTCCCGCGATTTAGAAAATCTGTTCGGCAGATATGGAAGAATACGAGAAGTGGAGTTGAAGCGCGACTATGCATTTATTGAGTTCAGTGATCATCGTGATGCTGATGAGGCTCGATACCAACTAGATGGCAGGGATGTTGATGGGAGTCGCATTGTTGTTGAGTTTGCCAAAGGGGTCCCACGTGGTCCAGGTGGCTCACGTGAATATATGGGAAGAGGCCCTCCAC…
RIO1 family		K08851			0.136183	0.00968244	CGCGTCTCCCAGCAGCAGCAGCAGCCTCCCGGAGCTTTGTTTGAAGTGGTTATTAGGCTTCATGGATACGTCTCAGGAGCAAGAACAAGATTTTGGCGTACTGCTGAAGCAGGGGGCAGAAGGGAGGGTATTTGCTTCGACATTTGTGGGACGAAAATGTGTAATCAAAGAGCGGTTTTCAAAAAAGTACCGACACCCATTGTTGGACTCGAAGTTGACTCTAAAGCGCTTAAATGCTGAAGCTCGGTGCATGAAAAAAGCAAGAAGGCTTGGCGTTCCTACCCCAGTACTTTATGCTGTAGATCCACTTCTTCATACTTTGACCTTTGAGTATGTGGATGGCTTGTCTGTCAAGGATATACTTCTTGGGTTTGGTTCAGATGGGGTTAATGAGGAACA…
E3 ubiquitin-protein ligase		K22377		C:cell; C:cytosol	0.136026	0.00976754	GGGAAGCAGAAGGGCCGCGCGTCCAGCAGCGGCATGGCGGCGTCGCTGGTGCCGCATGCCAGGGCGCCGTCCCCACCGTCGGTTTCGGCGGCTACCATGGCGCCGTCCGTGTTGAGCCCGCTGCGCCCTCCGACCCAGACGCCCCGATTCGACTTACGCCAGATGTGGATGGTGAAGTGCTTCAGAACCTAAAGAGGCTAGGAAGGAAAGATCCAACAACAAAGCTCAAGGCCTTATCTGCTCTCTCTACACTCTTTGGACAAAAACCTGGTGAGGAAGTTGTGCAGATTGTTCCACAATGGGCATTTGAGTACAAGAGGCTGCTACTTGACTATAACAGAGAAGTTCGCCGTGCTACTCATGAGGCCATGTCTAGCCTCATCACAGCAGTCAAGAAAG…
cwf21 domain		K13172			0.135763	0.00991099	CTGGACTCGCTCGAACTCGCCCCGAGGCCCGAGCGAGGGCTTCTCCGCCACAAGGCCTTCGACCCCGTCCGACCGCGGCGGCGGCCGCCCGCCGCTCTCCGGCATGTACAACGGCGTCGGGCTGCAGACCCCGCGGGGGTCCGGCACGACCGGGCACGTCCAGGCAAGCAAGTTCCTCGCCAAGCCCCGGCCCTCCCCCTCGTCTTCCCCCTCTCCCTCTGAGGCCGGCGGGATGCGGAAGCCGAACAAGGACATCATCGAGCACGACCGGAAGCGACAGGTGGAGCTGCGGCTGCTCGTGCTGATTGACGCGCTCGAGGAGCAGGGGTACACGGAGGCCGAGATCGAGGCACGCGTTGACGAGGCGCGCAAGGCTGCCGAGGCCGAGGCGGCAGCCGA…
Caleosin related protein		K17991	map00073		0.134805	0.0104505	AGAGACATACTATACCATCAGCAGCTAGTAGCACATGACTCTGGGTCTGTGTGTGCAACTCGCTTCGAGCCTGCGCCTGCCCGCCCGGAGCCCCCGTCTCGCCGTTCTCCACCTCCGAAGATCCTGCGAGTTCAGCAGCCCGCGAGTGAGCATGTCGTCGTTCTCGTCGCCGCCGCCGCTGCCGGACCAGTCCCTGGACACGGAGGCGCCCAACGCGCCCGTCACCAGGGAGCGGAGGCTCAACCCCGATCTGCAGGAGCAGCTTCCCAAGCCATATCTCGCGAGAGCTCTCGAGGCGGTGGACCCGAGCCACCCGCAGGGGACCAAGGGGCGCGACCCCCGCGGCATGAGCGTGCTTCAGCAGCACGCCGCCTTCTTCGACCGCAACGGCGACGGCGT…
Starch binding domain	PWD1	K15535		F:phosphoglucan, water dikinase activity; C:chloroplast stroma; P:starch catabolic process; P:protein autophosphorylation; P:carbohydrate phosphorylation; C:cell; F:carbohydrate kinase activity	0.134224	0.0107906	CAGCCAGACCTCTCCTTTGTGCTTCATACAATTAGCCCAGTTGACCATGATCCCAAGTTAGTAGAGGCTGAGGTTGCCCCTGGTCTTGGAGAAACCCTTGCTTCTGGAACCCGTGGCACTCCATGGAGACTCTCATGTCACAAGTTTGATGGCAAAGTCACAACTCTAGCTTTTGCGAATTTCAGTGAGGAGATGGTGGTGCTCAACTCTGGCCCTACGGATGGTGAAGTGATTCGTAGGACTGTAGATTACAGCAAGAAGCCGTTATCTGTTGATGCAACCTTTAGGGTGCAGTTTGGTCAGCGCCTTGCCGCCATTGGACAGTATCTGGAACAGCAGTTTGGAAGTGCCCAAGATGTGGAAGGTTGCCTGGTTGGCCAAGATATATTTATAGTTCAG…
Belongs to the glutathione peroxidase family		K00432	map00480,map00590,map04918		0.133136	0.0114533	GGCCGCCCACATCCTCAGCTCCGCCGCTTCTGCTCTCTCCCGGCTCTCAGCTTCGTCTGCACGCTACCCCGCCTCACAAGTCACAACCGCTCCTCCCGGACCCCGCTAGTTCGCCGCCGCCGCCCGCCGTTCGCCCCAGCATGGCCGCCGCGTCGTCCGCCACCTCCGTCCACGACTTCACCGTCAAGGATGCTAGTGGGAAAGATGTGGACCTTAGCACCTACAAGGGGAAGGTTCTTCTCATCGTTAATGTCGCATCCCAGTGTGGCTTAACCAACTCCAACTACACTGAGCTGGCCCAGCTCTATGAGAAGTACAAGGACCAAGGCTTTGAAATCCTGGCTTTCCCATGCAACCAGTTTGGTGGGCAGGAGCCTGGTACCAACGAGGAGATTGTCC…
Nucleolar RNA-binding protein, Nop10p family	NOP10	K11130	map03008	P:positive regulation of telomerase RNA localization to Cajal body; C:box H/ACA telomerase RNP complex; F:box H/ACA snoRNA binding; P:polar nucleus fusion; C:box H/ACA snoRNP complex; P:snRNA pseudouridine synthesis; P:telomere maintenance via telomerase; F:telomerase RNA binding; C:box H/ACA scaRNP complex; C:cell; P:rRNA pseudouridine synthesis	0.13194	0.0122227	CGGCCGCGCCCACCCAGCCAGCCAGCCACCGCGCCGCCACCCCCACACACATCGGCAGTTCGGCACCTCGCACATCGACACCCTCGTCCGGTGACTGCCCTTCACCCAATCCCGCTCCGGTCCTCCCAAGGGCTTGTCGCTGCTTGTGGATTCAAGATGTATCTGCAGTACTACATCAACGAGAAGGGGGACAAGGTTTACACCACCAAGAAGGAGTCGCCTCTTGGGGTGCCGACGCAGTCTGCTCACCCGGCTCGCTTCTCACCAGATGACAAGTACTCTCGCCAGCGGTTCCTGTTGAAGAAGAGATTTGGACTTCTGCCAACCCAGAAGCCAGCACCGAAGTACTGAAGCCTCAAGCCCTCAACTGTCCAACCACGGATGTTCAGGAGAAAATCA…
Belongs to the universal ribosomal protein uL1 family		K02865	map03010		0.131695	0.0123861	CGGACGCCGACGCCGCCGCCGCCGCCGCTCGCTCTGTCGCCCGATATCCTCTCCCGACCACAGCCCGAAGGAACGTTGCTTGCACTTCCAGTGGCGGCGACATGAGTAAGCTGCAGAGTGATGCTCTGAGGGAGGCGATTGCCTCGATTACTAATGATTCCCGTGAGAAGCAGCGCAAGTTTGTTGAGACCATTGAGCTGCAGATTGGTCTCAAGAACTATGACCCTCAAAAGGACAAGCGTTTCAGTGGTTCTGTTAAGCTGCCTCACATCCCTCGCCCTAAGATGAAGGTTTGCATGCTTGGTGATGCTCAGCACGTTGAGGAGGCAGAGAGAATAGGTCTAGACAGTATGGATGTGGAAGCCCTCAAGAAGATGAACAAAAACAAGAAGCTAGTCA…
Drought induced 19 protein (Di19), zinc-binding		K22376			0.131495	0.0125209	AAAACCGGGAGAAGCAGTGAGGAAGGGAAGAGACCAGAGGGACGGGGAGAAGCAGTGAGGAAGGGAAGAGAGGGAGGGGAGACGGCCTAGGGTTTCGATCCCGCAGCCATGGACGCCGCCGACGTGTGGGGCCGCTCGTCGTCCTCGTCTTCTTCTTCCGCCGCCGCCGCCGCGAGGCGCCTGCAGGCGCGCTACGATCTGTACATGGGGTTCGACGACGCGGACGCCGGCGGGGACGAGGTGACGGACCCGCGCGGCGGGGCGGAGCCCTACAACTGCCCCTTCTGCGGCGAGGACTTCGACTTCGTCAGCCTCTGCTGTCACATCGACGACGAGCATGCCGTTGAGGCTAAGAGCGGGGTATGCCCCATCTGTGCTACAAGGGTTGGAATGGACTTG…
Ubiquitin-2 like Rad60 SUMO-like		K12160	map03013,map05418	F:protein tag; P:protein sumoylation; C:nucleus; C:cell	0.130488	0.0132185	ATCCACCGATCGATCGATCGCCGGGAAACTGACCCCTGCAGCTGCTGCGTTCGGAGCCTTCGTCGACGATGTCTGGAGCCGGTGAGGAGGACAAGAAGCCCGCGGAGGGCGGCGCCCACATCAACCTGAAGGTCAAGGGTCAGGACGGAAATGAGGTGTTCTTCCGCATCAAGCGGTCCACCCAGCTGAAGAAGCTGATGAACGCCTATTGTGACCGCCAGTCTGTGGACATGAATGCCATTGCATTCCTGTTTGATGGCCGCAGGCTTCGTGGCGAGCAGACCCCCGATGAGCTAGAGATGGAAGACGGCGATGAGATCGACGCCATGCTTCACCAGACTGGAGGCAGCGTTCCCGGCGCCTAGATGCAGCCGTTGTGGAGCCTCTTTTGCTGCGCCA…
GTP binding		K06944		F:GDP binding; C:cytoplasmic vesicle; F:GTP binding; F:GTPase activity; C:cell; F:phosphatidic acid binding	0.12995	0.013605	CTCTTTCTCGCTCGCTCACTCTCTCGCGGCGACGACTGGGCTACCGCCGCCTCCGCCCTACGCCTGGTGCCCTTCGCCGGCGACGAGCGCACAACAGGGTACAGTGTGTATTTTTGTAACCCAGGAGCAAGCTGCATACAACACGAGATAGAAGATGGGTATCCTTGAGAGGATCAAGGAGATTGAGGCCGAGATGGCCCGGACTCAGAAAAATAAAGCAACAGAATATCATCTTGGACAATTGAAGGCAAAGCTAGCAAAGTTGAGGACACAACTATTAGAGCCTCCAAAGGGATCCAGTGGAGGTGGAGATGGTTTTGAAGTCACAAAGTTTGGGCATGGTCGTGTTGCACTTATTGGATTTCCCAGTGTTGGAAAGTCAACTCTTTTAACGATGTT…
Belongs to the eukaryotic ribosomal protein eL19 family		K02885	map03010		0.129573	0.0138822	ACACACTTGAGTTCCCTGCGCCGCCACCACACCACCACACGCACACGGTAGCGAGAGCTTATCGGCGGCGGCGAAGATGGTGTCGCTGAAGCTGCAGAAGCGCCTCGCCGCGAGCGTCCTCAAGTGCGGGAAAGGCAAAGTCTGGCTTGACCCCAATGAAGTCAGCGAGATCTCCATGGCCAACTCCCGCCAGAACATCCGGAAGTTGGTTAAGGATGGGTTTATCATCAAGAAGCCTCAGAAGATCCACTCAAGATCCCGTGCAAGAAGGGCACATGAGGCCAAGCAGAAGGGAAGGCACTCTGGATATGGCAAGCGCAGGGGTACCAGGGAGGCTAGGCTCCCCACCAAGATTCTGTGGATGAGGAGGATGCGTGTTCTGAGGCGCCTGCTCCGCAA…
Regulatory subunit of pyrophosphate--fructose 6- phosphate 1-phosphotransferase		K00895	map00010,map00030,map00051,map01100,map01110,map01120,map01130		0.128239	0.0149012	CGTGAGAGGACAGAGAGGAGGAGGCTTCCAGTATCGAGTAGCCAGCAAGAAGAAGAGAGATGAACGCCGACTTCGGCGCGCCCAAGGAGCTCGCGGGGGGCCTGCAGCAGCGGCGGGCCCTCTACCAGCCCCCCCTCCCGCCATGCCTCCAGTGGCCGACGGTAAGGGCGGAGTACGGCGACGCCACCACCACCATCGACCCCACCTGTGCCCAAGCCGTCGCGCAGGCCTTCCCGCACACCTTCGGCCAGCCGCTCGTCAGCTTCGTCGTGCCGGCCGCCGACGCCGCCGCCGTTGAGGAGCGCCACCAGATCAGGGTGGGCGTGGTGTTCTCTGGGAGGCAGTCGCCGGGAGGGCACAACGTCGTCTGGGGCCTCCATGACGCACTCAAAGCCTACA…
Major Facilitator Superfamily		K13783		P:phosphate ion homeostasis	0.127521	0.0154774	AGGCGCCCCAGAAAGCTGCCCTCCGCCTCCCTCACGGCTCCTCCGCGCAGCAAGGAACAGCTCTGCCGTTCCCTTGGAAAACCTTCAAGGACAGCAGCGGCGGCTGGCACCACTTCTCCTAGCTTCAAGGTGGTGGCAGCACCGACACCGCTAAGGCAATTTCGTAACATCGGCCGGCCTTCTTCCTGACTTGAGCTATCTTTGCAGGAAAAATCAGTTCAGTTTCATTCATGGGCTCCTCAAGTCATCAGAAAAACAAAATGTGTAGCAGAAAGCCCTTGGGAATTCAACTTTTTGAGTGTGTCCGGGGGAGTCCCATCTCCTTCAGATCATGCCAGGCTCTTGTGCTACTACTGACGTTCTTATCATACGCCAGCTACCATGCCACCAGAAAAACTA…
regulation of response to stimulus		K03231	map03013,map05134		0.127424	0.0155566	CCAAGACGCAGTCGGCCGCCGCAGACCGGGAGTAGCCGACGCGCCGTCACCGTATCCTCAGATCAGCGGCGAGCCGTAACCAAGCCACTCTGCTGACGCCCGACGAGCAGTGTAGCGTTTCCCTTCAGCCATGGGTAAGGAGAAGACTCACATCAACATTGTGGTCATTGGCCATGTCGACTCTGGCAAGCTTGGTGGTATTGACAAGCGTGTGATCGAGAGGTTCGAGAAAGAGGCTGCGGAGATGAACAAGCGTTCATTCAAGTATGCGTGGGTGCTTGACAAGCTCAAGGCTGAGCGTGAGAGAGGTATCACAATTGATATCGCCCTGTGGAAGTTTGAGACCACCAAGTACTACTGTACTGTCATTGATGCCCCTGGACACCGTGACTTCATCAA…
ABC transporter C family member 9		K05665,K05666,K05670	map01523,map01524,map02010,map04071,map04976,map04977,map05206	F:ATPase activity, coupled to movement of substances; C:plasmodesma; C:vacuolar membrane; P:response to nematode; F:ATPase-coupled transmembrane transporter activity; C:cell; P:transmembrane transport; C:plant-type vacuole	0.125414	0.0172797	ACCCTCTCTCTCTCCAATTCCCTCCCTCTCTCTCTCTCATTGGCGAAACGATGGAGAGAGTGAGCCTGCACTACTCGCCTGCAGCTCTCGCGGGGATTCTTCCCAAGAGGGCGCAACAGCTGTTGATCCAGGGAGGCTTCCTCGATGACCCGTCAGATTCTACTATATTGCACCATATGCAAGAATGGCAAGGGCTATACTCACCTTGCTTCTGGATGGGCACTTTTGCACTGATACAATTGATATTCATCATGAGTATATTGGCTCAATTTCTGTTCAAGAAATTCAGATGGTGGAGACAGAGACTAAAGGCTGCAGCTCCTGAAAGCAATAAACAACATCAGGAACACAAGATTACAGATATAAAGCTGGGTATCTCGTATAAAGCATGCAAAGCTT…
Belongs to the FBPase class 1 family	FBP	K03841	map00010,map00030,map00051,map00680,map00710,map01100,map01110,map01120,map01130,map01200,map04152,map04910	P:gluconeogenesis; C:chloroplast stroma; P:fructose 1,6-bisphosphate metabolic process; F:fructose 1,6-bisphosphate 1-phosphatase activity; P:sucrose biosynthetic process; P:dephosphorylation; C:cell; P:fructose 6-phosphate metabolic process; P:fructose metabolic process; C:cytosol	0.125334	0.0173518	AGAGCAGAGAGGGCGAGCGCACGTGCCACCAGCAGCAATGGCCGCCGCCGCCACCACCTGCTCCCACCTGCTCCTTCTCTCCAACGAGGTGTTCTCTAACTGCCTCAAGTCGAGCGGGCGCACCGGCGTCATCGCTTCGGAGGAGGAGGACGTGCCAGTAGCGGTGGAGCAGAGCTACTCCGGCAACTACATCGTGGTGTTCGACCCTCTCGATGGCTCCTCTAACATCGACGCCGCCGTCTCCACCGGCTCCATCTTCGGCATCTACGCCCCCAACGACGAGTGCCTCGCCAACGTCGAGGACAATGAGACCCTTGACTCGGTGGAGCAGAGGTGCATTGTGAGCGTGTGCCAGCCGGGGAGCAACCTGCTGGCCGCCGGCTACTGCATGTACTCGAG…
Sucrose-cleaving enzyme that provides UDP-glucose and fructose for various metabolic pathways	SUS1	K00695	map00500,map01100	P:response to sorbitol; P:response to cadmium ion; P:response to hypoxia; C:vacuole; P:response to flooding; C:cell; C:plasma membrane; C:cytosol; P:response to mannitol; P:response to anoxia; P:response to sucrose; P:protein tetramerization; F:sucrose synthase activity; C:plasmodesma; P:seed maturation; P:response to osmotic stress; P:response to glucose; P:response to water deprivation; P:respo…	0.124577	0.0180452	CTCCACATTGCGTTCTCTGCATCTGTTCCAGTTCTCTGTTCTGTTCTGTCGACGCCATTCCTGTGCTCTGCCGTCCCAGCGTTTGCCAAGTATTGAGTGTCATTGAGCCATGGCTGCCAAGTTGACTCGCCTCCACAGTCTTCGCGAACGCCTTGGTGCCACCTTCTCCTCTCATCCCAAGGCCTGGTGTCTGGGATTACATTCGAGTGAATGTAAGCGAGTTGGCTGTGGAGGAGCTGAGTGTTTCTGAGTACTTGGCATTCAAGGAACAGCTGGTGGATGGAAATTCCAACAGCAACTTTGTTCTTGAGCTTGATTTTGAGCCCTTCAATGCCTCATTCCCTCGTCCTTCCATGTCAAAGTCCATTGGAAATGGAGTGCAATTCCTTAACCGACACC…
EF-hand domain		K13412	map04626,map05145	F:calmodulin-dependent protein kinase activity; P:intracellular signal transduction; P:protein autophosphorylation; P:abscisic acid-activated signaling pathway; C:cytoplasm; C:nucleus; C:cell; F:calcium-dependent protein serine/threonine kinase activity; P:peptidyl-serine phosphorylation; F:calmodulin binding	0.124464	0.0181511	GCAGTGGTTACATTACTGTGGACGAGCTTCAACAAGCGTGCAAAGAGCATAACATGCCAGCTGCTTTTCTTGATGATGTGATTAAAGAAGCTGACCAGGATAATGATGGGCGCATTGATTACGGGGAATTTGTTGCCATGATGACAAAGGGCAATATGGGAGTTGGGAGGAGAACAATGAGAAACAGCTTGAACATAAGCATGAGGGACACGCCTGGTGCCCTCTGAAGTCTGAACATCCAAGAAATTTGTTGCACTATGAGAGAGCGCCTGGTACAGCCTGCGGAGAGATTCTTCCAATCCCTTCCTCCACGAATTCTGCCTACATTTTTTTGGTTGCTATATCTGTTGAAGCATTGTAGGGGCGTGTTTCAGGAGTTCAGGGTAGGGTAATCCTGCT…
Belongs to the bacterial ribosomal protein bL36 family		K02919	map03010		0.123919	0.0186683	GGACGGAAGGAAGACGAGAAGGCCCCAAGGCAGGAGGCGAGCGGGGGAACGAAGAAGAGGATGAAGGTCCGCGCGTCGGTGAAGCGCCTGTGCGGGTTCTGCAAGGTGGTGAAGCGCCGGGGCATCGTCTTCATCCACTGCACCGCCAACCCCAAGCACAAGCAGCGCCAGGGCTTCTCCACCATCGCCGAAGCCGCCGCCTCGTGCGTCCACCTGCCGCTGCCACCGCCCGCCAGCGGTTCCGCCTCCGCCGCAGCGTTCACGGAGGCTTCGAAGGTGGCGAGGCAAGAGATTTCTATGAAGTTCAATTGGCCGCTGGGTTTAGCTGCCCTGCTCAAGAATGGAGAAAAATAATGCATCAGGCCTACCGTACGCTGTCATTTTTAAGCAGTTAAGCAG…
5'-AMP-activated protein kinase beta subunit, interaction domain	GAL83	K07199	map04068,map04152,map04211,map04213,map04371,map04530,map04710,map04714,map04910,map04920,map04921,map04922,map04931,map04932,map05410		0.122898	0.0196714	GCTGCGCGCGCCATCTCTGTCAGCTCCGGGCGACCGGTGGTGGCTCGCCGGCGCGAATTAACCCAAACCCCGTGCCATTCTCGCGTGGGGCTGTAGTCTTGCAGCCTCCCGACGCTCCTCCGCCTAGTCGCTTGCTTCGCCACAACACTTGCTTAATTAGGGCGGTGTTGGAGAGGTGGTTGTGGAGTACTAGTGTACTACTCTCCCCGCCTCGAGGGTTTGACTGGTGGAGACGGGAGCGGGGAGTAGCTGCGGAGGCGCGGCGATCCGGGCGGGCGGGCATGGGGAACGCGAGCGCCAAGGAGGGGGAGAACGGCCACATGGCGGCGTCGCCGGAGCTGGCGGCAGGCCAGCAGCCGGCGGCGGAAGCAGCAGCAGCTCGGCGGGAGGCGCCGCCGC…
cheY-homologous receiver domain	PRR7	K12129,K12130,K12131	map04712	P:red or far-red light signaling pathway; P:negative regulation of transcription, DNA-templated; C:mitochondrion; P:circadian rhythm; C:nucleus; C:cell; F:DNA binding	0.122076	0.0205121	ATCACACCAGTCACCAGCGCATCGCCTCTCCCCGCCATTTGGCCCGGAACCCCTCGCGGCCTCATCTCCTCCTCGTCATCGTAAACACCCCACGCGTAGAGTTTGTCAGGGTCGCCTCCAGTGGATCTCGAGAGTCCGATTCCCCAGGCGCTGCTGTTACCTTGGGTGGAGCTCGGACCGCGGATTAGTTGGATTTTGAAGGGAGACGGAGTCGGAAGCAACTGATTTTGAGCGTCGCAGAGCACATGGCTTAAGAATAATTTCTTCCAGCCCGGCTACATATTCGTAGTTGGATTCAGCATATGCATTTTTTATGCTGACATAGGATGTGCTCCACCATCTGTGAACTCCCTCTAGTTGCACAAACCAACCACTGCGGTGCTCTCTCTCTCTCTTCGA…
Belongs to the short-chain dehydrogenases reductases (SDR) family		K15095	map00902,map01110		0.121944	0.0206503	ACGCACGCGCTTGCCGTGGCAGACGGCGTCCGGCGAGCAGTTTGACAGCAACACAAGCAGACGCCGTTCTCAGGGGAAAGGTGCGGACGACGCCTGAATCCTCTCCAACTCCGTGGTTACGGCACCGCATTCCGCACGCCCGCGCCGCCCCGAACCGGAGAGGAGCCATGGACGCGGCGGCTTCGAGCCCCTCGAGCAAGAGGATCGCGCTGGTGACCGGAGGGAACAAGGGGATCGGGATGGAGACGTGTCGGCAGCTGGCGTCCAAGGGGCTCAGGGTCGTCCTGACGGCGAGGAATGAGGCGAGGGTTTGGAACGCGGTCGAGCGGATCAGGTGCGCCAGCGGCGACGCCGAGGTTTACTTCCACCAGCTCGATGTCACCGACCCCTCCAGCGCCG…
Ribonuclease H2 non-catalytic subunit (Ylr154p-like)		K10745	map03030		0.121926	0.0206693	GCGAAAATTCCACACGAACCTGAGCCCAACATGGAGCCGGCGACCCCTCCGGCACCCGCCGCCGGCGTCACGGCCACCGTCGACCTCTCCCCAGTGGCTGCGAGCCTCGGCGGGGCGCACCTCCTGCCCTGTGGCATCAGGCATAACGGCGGCGCCCCCGTATCCGACTACTTCAAGCCTAGGGCCACAGGTGTGGAGGTGGAGGGGGTGAAGGTGGAAGAGGCCTTCTTCCGCGGAAGGAAGCTGCAGGGGGCTACCCTAACTCTCCCGGATGGCTACCGAGGTTATGTATTGGAGAAGAGGCCTGGACAGAATTCAGATGTTGAAGTTAGCAATTTTGTATCCCAAGCTGAGTTCCAGAACATAACCTACTGGAATCATGATACCACGCCATCAGCA…
Ccr4-not transcription complex		K12604	map03018		0.12177	0.0208331	AGCCACGTCAGTACCGTGTATAATCTCCTCCAATATGAAGTACTGTCCTGCGTATTTCCTGCTGTACTGAAGGATCCAACAAAGCACAATGTAGTGAATTATCTCTGGCATACAAACCCATACTTCACGCTTCGAGGTTTTGTTGATGCTCACAGTGACCCAGATTGTTTGCTAAGAATTGTTGATGTTTGTCATGACTTGAAGATTCTGTCTTCTGTCCTTGATTCTACTCCATTTGCATTTTCTATTAAATTGGCTGCTGCTGCCTTGAGGAAAGACTATAGTCATCTTGAGAAATGGCTGACTGAAAAGTTATCTCTATATGGAAAAGGTTTTGTTGAGGAATGTGTTAATTTCCTGAAAGCAACTATGAGCGACACAGATTATGTCTTAGAGGGC…
5'-methylthioadenosine S-adenosylhomocysteine nucleosidase		K01244	map00270,map01100	P:reproduction; P:L-methionine salvage from methylthioadenosine; F:methylthioadenosine nucleosidase activity; P:phloem or xylem histogenesis	0.121074	0.0215792	GCAGCGCCGCCTCACTATTTGACTATCGGATTCCATCCCCACACCGTCGGCGACAATTCGCCGCCCCCAATCCGCCTGCTAGGTCTCGCACCTCCGGCCATGGCTGCCGAGGCTGGCCCAATCTCCAAGGTCCTCATCGTCGTAGGTCTCGCACCTCCGGCCATGACTGCCGAAGCAGGCCCGATCTCCAAGGTCCTCATCGTCGTAGCGATGCAGACGGAGGCGATGCCGCTCGTCAGCAAGTTCAAGCTCGTCGAGGCGCCCGCCCACGAATCCACTTTTCCTAAAGGTGCCCCATGGGTTAGGTACCATGGCAACTACAAAAACCTCCACATTGACCTTGTATTGCCTGGAAAGGATGCTGTTTTTGGAGTAGACAGTGTTGGTACAGTATCGGCA…
Pyrimidine 5'-nucleotidase (UMPH-1)		K01081	map00230,map00240,map00760,map01100,map01110		0.120205	0.0225438	ATCTCTCGCGCGCCTCTCGCCGCCGGAACCCTACCGCCGGGCCGCTACCTCCTTGTACTTTCCGCCGCCGCCTCCCGCGCCTCCTCCCCACTGCCATGTCCTCCGACTCCACCACCGCCCCCGACTCCGTCGTCGCCGACCCCACTACTCTTGCCCGCAAGGTCGCAGACATCCGTGCCGCCGGACCCGCCAAGCTCCAGGTCATCGCCGACTTCGATGGCACGCTCACGCGGTACTGGTACGACGGCGCCCGCGGGCAGAGTAGTCATGGGCTGCTCAGGCAAGGGAACGAGGAGTACGACGCCAAGAGAGAGGCGTTGTACCAGCTCTACCACCCCATCGAGATTTGCCCCGACATTCCACTCCCGGAGAAGGCCAAGCTCATGGAAGAATGGTGGG…
ABC transporter		K12608	map03018		0.119656	0.0231722	AGCGGCCCCAGCTCCGATGGCGCCAACGGTTGAGATCAGCCACCTCTCCTTCACCTACCCGGGCATCGACGGCCGCCCGCCACCCGGCGCGCCGCCGCTCATCGAGGACGTCTGCTTCTCCCTCGATGCCGGCCAACGATGCCTCCTCCTCGGCTCCAACGGCGCAGGCAAGACGACGATACTGAAGATACTAGGCGGGAAGCACATGGTGGATCCGAGCATGGTGCGGGTCCTGGGAAGGTCCGCCTTCCATGACACGGCGCTCACCTCCTCGGGCGACCTCTGCTATCTCGGCGGTGAGTGGAGACGCGACGTGGCCTTTGCTGGCTACCAGGTGAACATTCAGATGGATATATCGGCAGAGAAGATGATTTTTGGTGTTGCTGGTGTTGATCCAAA…
Required for the assembly and or stability of the 40S ribosomal subunit. Required for the processing of the 20S rRNA- precursor to mature 18S rRNA in a late step of the maturation of 40S ribosomal subunits	RPSa	K02998	map03010	C:90S preribosome; C:polysomal ribosome; P:endonucleolytic cleavage in ITS1 to separate SSU-rRNA from 5.8S rRNA and LSU-rRNA from tricistronic rRNA transcript (SSU-rRNA, 5.8S rRNA, LSU-rRNA); C:cell; P:establishment of localization in cell; C:plasma membrane; P:response to salt stress; C:plasmodesma; F:structural constituent of ribosome; C:chloroplast; P:endonucleolytic cleavage to generate matur…	0.11929	0.0235994	CGCCGCCACTCAGACCCCGAGCCCGACTGCCCGACCCCGATCCGGCGATCCCTCTCCTCCCCTTCGTTCGCGCTGCCAGCCCCAATCACTCACATCCTCATCAACCATGGCGGCGGCAGCAGGCGGAGGCGCGGTGCGCGCGCTGTCGCAGAAGGAGCAGGACATACAGATGATGCTCGCCGCCGACGTCCACCTCGGCACCAAGAACTGCGATTTCCAGATGGAGCGCTATGTCTTTAAGCGCCGCACCGACGGCATCTACATCATCAACCTTGGCAAGACATGGGAGAAGCTCCAGCTCGCGGCGAGGGTTATCGTTGCCATCGAGAACCCTCAGGACATAATTGTCCAGTCCGCCCGTCCCTACGGCCAGCGTGCTGTCCTCAAGTTCGCGCAGTA…
cytoskeleton organization		K10355			0.11858	0.0244475	GCCGCTCTCCCATTTGTCTCGTCTCGCTCTCACGCTCGCGTCACCGGAGCTCTCCAGAAGCGAGCCCCAACTGCCCAAGGGCGAGCGATCCGATCCCCTTCGCGGCCTCGTCAACGACGCCGAGAACACTTTGAGGAATGGCTGAAGAGGATGTCCAGCCCCTTGTGTGTGACAATGGCACTGGAATGGTCAAGGCGGGTTTCGCTGGTGACGATGCACCGAGAGCTGTCTTTCCTAGCATTGTAGGCAGGCCACGCCACACTGGTGTGATGGTGGGCATGGGCCAAAAGGATGCATATGTGGGCGATGAAGCTCAGTCCAAAAGAGGTATTCTGACACTGAAGTACCCAATCGAGCACGGCATTGTCGGCAACTGGGATGATATGGAGAAGATCTGGC…
Belongs to the cysteine synthase cystathionine beta- synthase family	OASC	K01738	map00270,map00920,map01100,map01110,map01120,map01130,map01200,map01230	P:response to cytokinin; P:response to cadmium ion; C:chloroplast stroma; C:trans-Golgi network; C:endosome; C:cell; P:double fertilization forming a zygote and endosperm; F:cysteine synthase activity; C:chromoplast; C:apoplast; C:mitochondrion; F:identical protein binding; P:pollen tube growth; C:chloroplast envelope; F:pyridoxal phosphate binding; P:cysteine biosynthetic process from serine	0.118294	0.0247967	CATTGGTCTTGCCTTCATTGCTGCATCCAAAGGATATAAGTTGATATTAACAATGCCTTCATCAATGAGCATGGAGAGAAGAGTCCTACTCAGAGCTTTTGGTGCTGAACTTGTCCTTACTGATGCTGCAAAAGGGATGAAAGGGGCCGTAGATAAGGCTACAGAGATTTTAAATAAGACACCCAATTCTTACATGCTTCAACAGTTTGATAACCCTGCCAACCCTAAGGTACATTATGAGACTACTGGTCCAGAGATCTGGGAGGATTCAAAGGGGAAGGTAGATATATTCATTGGTGGAATTGGAACAGGGGGGACAATATCTGGTGCTGGCCGTTTCCTAAAGGAGAAAAATCCTGGAATTAAGGTTATTGGTATTGAGCCTTCTGAAAGCAACAT…
Family of unknown function (DUF5311)		K14303	map03013	P:poly(A)+ mRNA export from nucleus; P:response to auxin; C:cell; P:establishment of localization in cell; C:nuclear pore; P:response to cold; C:nuclear membrane	0.117257	0.026099	AAAAAGCCAGGTACGAAAAAAAACTTCCGAAGAAGGCCCAACTCGGCATCTGGACTGTTTGTTGCGCCCCTGCTCCGACCTCACTCATCTCGCCGCCCAAAACCCACTCTCTCCAAAACCCTCCTTCCGCGGCGGCCGCGGTGAGGCTGACGCCGACGACGGCGAGGCAGCCATGGCCGCCCCCGCCGCCCGGAGGATAGTCGGCGCTGAGGTTCCCATACCCGGCTCGGACAAGCTGCGGTGGATCGACCTCACCATCCCCTCCTCCTCCGCCGCGCCGGCGAGCCCCTCCGATCCCTTCGTCCTCGTGCCCCAGCGCGCCGCCTCGGGGTGCCACATCATTCCTTCCGGCGATTCTCAGTATTACCTCTCGTGGAGGATTCACGAGGAACACCCAAA…
Binds to the 23S rRNA	RPL37	K02922	map03010		0.116667	0.0268651	CTCCCAACCCGACAACGCCGCGCCTCCGCCTCGAACCCTAGCCGAGCAGAGCTAGGAAGGAATGGGGAAGGGTACGGGCAGCTTCGGCAAGCGCCGGAACAAGACGCACACGCTCTGCATCCGCTGCGGCCGCCGCAGCTTCCACCTCCAGAAGAGTACCTGCTCCTCCTGCGGTTACCCCGCCGCCCGCATCCGCAAGTATAACTGGAGTATTAAGGCCATCAGGCGCAAGACAACTGGTACAGGAAGGATGAGGTACATGCGACACGTGCCTCGCCGTTTCAAGAGCAACTTCAGAGAAGGGACCGAGGCTGCCCCAAAGAAGAGTGCTGCCGCCAGCAACTAAGTCTGATGTTGCCATCAAGAACCTGAAAAGCTAGAAGTTGGAACTTTTTGATT…
Nascent polypeptide-associated complex subunit beta		K01527	map04214		0.116605	0.0269474	GGGGTTGTTGGCCTCCCGACTCCCCCTCCCTATCTCTATCTGCTTCCTGCTGAGCTCAGGAAATCCCCTCCCGTCCCCCATTCCACCCGCCGCCGCCGCCGCTCCAAGATGAATGTGGAGAAGCTCAAGAAGATGGCGGGCGCTGTGCGCACTGGAGGAAAGGGCAGCATGCGCAGGAAGAAGAAGGCAGTTCACAAGACCACAACCACCGATGACAAGCGGCTTCAGAGCACACTGAAAAGAATTGGAGTGAACACTATTCCTGGTATTGAGGAGGTCAACATCTTCAAGGATGACGTTGTTATCCAATTTCAGAACCCTAAAGTGCAAGCATCCATTCCTGCAAATACATGGGTAGTCAGTGGAGTACCCCAGACAAAGAGTCTGCAAGACCTTCTG…
Anaphase-promoting complex subunit 4 WD40 domain		K15542	map03015	P:mRNA polyadenylation; P:mRNA cleavage; C:cell; C:mRNA cleavage and polyadenylation specificity factor complex	0.116442	0.0271629	AAATAAGTAACGCACATGACAGTAGTGTCTGGGATCTTTCGTGGCATCCTGTAGGCTATCTACTTTGCAGTGGGGGCAATGATCATGCTACAAAGTTCTGGTGTAGAAACAGGCCTGGTGATCTTACCCGTGATAGATACAACAGTGGCCAGATGCAAGGTTATGGTGACCAACATGCTGCTTTTGGTGCTCGTGGTATGGGTGGATTCCAGATGCCTGAACCTCCAATAACGCCTGGACCATTTGCTCCTGGATTGTCACGCAGTGAAGGTACAATCCCTGGCATTGGGGTTGCAATGACCTTGGCAGGCCAGTCTCTTGATGGATCTGATGGAGAGCAGAGGCCATCTATTCCGGGTCTTCCACCTGGGCAACCCCCGCTGCCACCAGGTCCTCATC…
Belongs to the class I-like SAM-binding methyltransferase superfamily. Cation-independent O- methyltransferase family	OMT1	K13066,K22439,K22440	map00940,map01100,map01110	F:myricetin 3'-O-methyltransferase activity; P:response to ethylene; F:quercetin 3-O-methyltransferase activity; P:response to salicylic acid; C:cytoplasm; C:cell; P:flavonol biosynthetic process; F:caffeate O-methyltransferase activity; C:plasma membrane; P:response to wounding; P:lignin biosynthetic process; C:plasmodesma; P:melatonin biosynthetic process; P:response to hydrogen peroxide; F:ace…	0.116435	0.0271722	CGGTCATCATCACCAAGAAGCTCCTCGAGTTCTACACGGGCTTCGAGGGTGTCTCCACGCTCGTCGACGTGGGCGGCGGCATCGGCGCCACCCTGCACGCCATCACCTCGCACCACCCGCAGATCAAGGGCATCAACTTCGACCTCCCCCACGTGATCTCCGAGGCGCCGCCGTTCCCCGGCGTGCAGCACGTCGGCGGGGACATGTTCAAGTCGGTGCCGGCGGGCGACGCCATCCTCATGAAGTGGATCCTCCACGACTGGAGCGACGCGCACTGCGCCACGCTGCTCAAGAACTGCTACGACGCGCTGCCGGAGAACGGCAAGGTGATCGTCGTCGAGTGCGTGCTGCCGGTGAACACCGAGGCCGTCCCGAAGGCGCAGGGCGTGTTCCACGTCG…
Domain of unknown function DUF21		K16302			0.116301	0.0273509	AGGAGGAGGAGGGGCAGCCGAGCCAAGCAGACTGCAGACCACGCGACGCTTGCTGCTGCCGCGGACACGCTACCAGGCACAGGCAGAGGCAGGCGGCACGCGCTCCAGCACTGAGGGAGGGAGGCCCTGCCTGCCACTCGTGCCGTCCCGCCCCGACCCTCCCCCGCGGCGGCCGAGAGAGAGAGAGAGAGAGAGAGCGCCGCGCGATTCGCCGATGCCCAGCCATGAGGCCTGCTGCGGCACCATGTTCTGGGTGTACCTCATGTCCTGCTTCGGCCTCGTCATGTTCGCCGGCCTCATGTCGGGCCTCACCCTCGGACTCATGTCCCTCAGCCTCGTCGACCTCGAGGTGCTCTCCAAGGCCGGCACGCCCAGGGACAAGCGCAACGCCGCCAGGAT…
		K15199			0.115885	0.0279118	GGGGCTCACGCTCCCCGTGGGGCTCCGTGCCTGATGCCGCCACAGCCGAAACCCTGAAGCCCTAAACCTCCCGAAACAATCATGGATGAGCTCGTGTCGGCGGCGCTGGAGGAGGTGTCTGCGCGCACTCGCGCCGGGGATGCCCCGTCGTGGAAGCCCTATGGCCGGCGCTCCGCGCGCGCTCGATCCACGGGCTCCGCTCAGGCCGCTATCAGTCAAGCGCGCCCTGTGGGCTCGCATCCTTGCGCTCCGCGTCGTCAGCCTCGTGGAGGGGGGCGGGGACGGGGTGCCCGTCTCTGCCGGCGACCCTGCGGAGAAGGACTTCGAGGAGGCCGAGCGGCGGGGCATGCGGCTCGTGGCGAGCGCGGGGATCAGGGACAACTTCCTGGGGTTATACGA…
Belongs to the isocitrate and isopropylmalate dehydrogenases family		K00031	map00020,map00480,map00720,map01100,map01110,map01120,map01130,map01200,map01210,map01230,map04146		0.115111	0.0289814	CCGTTCTTCGTCGTCTTCTCCTCCCCAGGCCCCAGCACACCCACCAGTCCCGTCCGGCCGCCGGCTGTCTCGCCCGCCGCCGCCCTCTCCCGGTCCCTGAGGCGAACCAGGTCGGCCATGGCGTTCAACAAGATCCAGGTCGCCAACCCGGTCGTCGAGATGGACGGCGATGAAATGACCAGGGTGTTCTGGAAATCTATCAAGGACAAGCTTATCTTCCCTTTCGTGGACCTGGACATCAAATACTTTGACCTCGGCCTTCCATACCGTGATGCTACCGACGACAAAGTCACAGTCGAGGCTGCGGAGGCCACACTCAAGTACAATGTGGCTATCAAGTGTGCCACCATTACACCAGATGAAGCAAGGGTGAAGGAGTTTGGCTTGAAGGCTATGTGG…
belongs to the protein kinase superfamily		K04368,K20602,K20603	map01521,map01522,map04010,map04012,map04013,map04014,map04015,map04016,map04022,map04024,map04062,map04066,map04068,map04071,map04072,map04114,map04140,map04150,map04151,map04210,map04218,map04270,map04320,map04370,map04371,map04380,map04510,map04540,map04550,map04620,map04626,map04650,map04660,map04662,map04664,map04666,map04668,map04720,map04722,map04725,map04726,map04730,map04810,map04910,map…	P:response to chitin; P:cold acclimation; P:defense response, incompatible interaction; P:activation of MAPK activity; C:cytoplasm; C:cell; C:plasma membrane; P:response to salt stress; P:response to wounding; P:defense response to bacterium; F:MAP kinase kinase activity; P:response to molecule of bacterial origin; P:xylem and phloem pattern formation; P:response to hydrogen peroxide; P:auxin tra…	0.113611	0.0311544	GCTGTGCAGAAGGTGCCAACCACTTCAGATTTCCGAAGGAAAAGTAACCAGCTTTGCACAACCAGCCCGTCCACTCCCCTCCTTTCCCCCGCGCGTCTGCTCCGTGCTCCGGCGAGGAACCCGGCGCCGCCGCCGGACATACTTCCGATGGCGACGCCACGGAAGCCAATCAAGCTCACGCTGCCGTCCCAAGAGACCACCATCGGCAAATTCTTGACGCATAGCGGGACGTTCAAGGACGGGGATCTGCGCGTCAACAAGGACGGTCTCCGCATCGTCTCGCAGAGTGAGGGAGACGAGGTTATTCAACTAAATATTGATGAGTGTATACGCAAACAGATTGCCAAGGAGTTGAAAATAAACTTATCAACACAGTGCCAATATGTTGTTGTGTTCTAT…
RNA recognition motif. (a.k.a. RRM, RBD, or RNP domain)		K12890	map03040,map04657,map05168	C:cell; C:nuclear speck; F:mRNA binding; C:interchromatin granule	0.11355	0.0312451	ATCGTACTTCAGGTGGTTCGCTGCCCGCGCCCCGCGCCCCGCTGCCTTCTAGATTTGTTTTCTTGTGGGGTGTCGTGTCGGGTTGCGGAGATGCGGATGCGGACGCGGCGGGGGCTGATTTGCTGATTGATTTTTCCCTTCTTGCTTTGTTGGTAGGTCAGCGGTGAAGGATGAGCAGGCGCTGGAGCCGCACGATCTACGTCGGGAACCTCCCCGGCGACATCCGGGAGAGGGAGGTGGAAGATCTGTTCTACAAGTATGGTAGAATTGTTGACATCGACCTGAAGGTCCCCCCAAGGCCACCTGGTTATGCTTTTGTTGAGTTTGAAGATCCTCGTGATGCTGAGGATGCGATTGCTGGGCGGGATGGATACAACTTTGATGGACACCGTCTAAGAG…
BEST Arabidopsis thaliana protein match is		K20283			0.112411	0.0329915	ACGCAATAAAAAGATTCTCTCTCCCTTTTTTTCTCTCCATCCACCCGCTTCTCTCTCCCTTCTTGCCGGGGTTGGTTTTTGGTTCTACTTCTGGCGGCTGCAGATCGCCGCTCGCTCGCCTGCAATCGCCGAGGGAGAGGAAGCAAGAAGGATCGCGCCGCCGGGACCTCTCTTCCAAATCCCAATCCAAAGGGACGGACAGCTGAAGTAGCTGTGGAATATGGAAGTCGAACAGGCTGCCGAAGTAAGCGCTCCAGAGACGGCCGATCTTAAGGCGCCTGATATGACGCTGGCACACGATGATGAAAAGAAAATATACCGAATGGTAATACGAATTTGCAAGTGAAGGAAGCACACAATGATGAAGATGATGGAACAGGATCTGATGGGTTTGAGCTG…
citrate synthase		K01647	map00020,map00630,map01100,map01110,map01120,map01130,map01200,map01210,map01230	P:fatty acid beta-oxidation; C:plasmodesma; C:glyoxysome; F:citrate (Si)-synthase activity; C:cell	0.11234	0.0331029	GACGGAGCCGGGAAGCGGTACGAGGTAAGTCTCCGGACGGCACCGTGCGCCCACCAGACTCAGAAGATTTACACTGGTACTAAGGATGACAACGGGCTCTAAGATTATGATACCATAGAGAATATCTTACACTGCCCTGTCTTGCCTGGGGACCCCCCCCCCAAAATTTTTCCTTGCATCATCGATGGACGAGGAAATCCTAACCGCTTAGTATCCAACGGGCAGGGTATCAATCGAAGACAGGTTCATAGGGGTTGGCTGAGACGACAGACAGATCTCTGAATATTTTCGAAAGCACCAAACAGGGAAGTTCGTAATAGTTGATGGAGAATGGTACCTTTAATGTATGGGAGAGCATCTGAAACCATCATGAGCATTGGTATACTTAGCAGCCAAGCC…
Long chain acyl-CoA synthetase		K01897	map00061,map00071,map01100,map01212,map02024,map03320,map04146,map04216,map04714,map04920	P:long-chain fatty acid metabolic process; C:endoplasmic reticulum; F:long-chain fatty acid-CoA ligase activity; C:chloroplast envelope; C:Golgi apparatus; C:cell	0.111954	0.0337146	AGCTTCTTCCTGCGGGATTCGGCACGGAGCGGAGCCCCCACACCACACCCCCTCACGTCGTCGCCACCGCCGCAGATCCGACCAACGGCCCCCGCCCCGACCGATCGATCGATCCCCTTCCCCCTCGGCGCGGCGCAGAGCCGAGTCGGACAACACAGCCGCGACCACGAGGCGTCGTCGCGGAGCAGTCGGAGCCATTTTCGCTGCACCCCACCCCTCCCCTCCCGCCAAATTTGTCAAGTTACTGTCGATGCTCCAGATATAGTAGAAAACCATGGGAGAAGTTGGTGATGATAATTCCGACATGTCCTTTCTAAAAAGAATCGCTACAAGTGATGTACCACTGCTGAAAGAGTATGGTGTGAATGGAGTTGTCGTCGCCTTGCTTCTGGCTGTAGT…
Belongs to the phosphohexose mutase family		K01835	map00010,map00030,map00052,map00230,map00500,map00520,map00521,map01100,map01110,map01120,map01130	P:response to cadmium ion; C:chloroplast stroma; F:phosphoglucomutase activity; P:glucose metabolic process; P:detection of gravity; C:cell; P:glycogen biosynthetic process; C:plasma membrane; C:cytosol; P:galactose catabolic process; C:nucleus; P:starch biosynthetic process; C:stromule	0.110504	0.0361008	CAGATCATAACAAAAATGGCTGCTGCCAATGGAGTAAGACGTGTTTGGGTTGGACTAAACAGTCTCATGTCTACTCCTGCTGTATCTGCTGTCATCCGTGAAAGAATTGGTGCAGATGGATCAAAGGCTACTGGTGCCTTCATCTTGACAGCGAGCCATAACCCAGGTGGTCCTACAGAGGACTTCGGTATCAAATACAATATGGGAAATGGTGGACCTGCCCCTGAATCCGTTACCGACAAGATTTTCTCTAATACAATGACAATATCTGAATACCTCATCTCTGAAGACCTTCCAGATGTTGATATTTCTGTTGTCGGTGTCACCAGCTTCAGTGGACCCGATGGCCCCTTTGATGTGGATGTCTTTGACTCTAGTGTAGATTACATAAAGTTAATG…
ABC transporter transmembrane region 2		K05677	map02010,map04146	P:lipid catabolic process	0.110447	0.0361974	GATGAGTATTTATTTATTATCCGCCTCCTCAGTTTTTCCTTCTCTCTCCCTCCCTGCGCGTCGTCGTCGTCGTCTCCTCCTGCGGTGGCGGCCGCCGGCGATCCCCGATCGGCGACACTCAGACTCTAATTCTGTCCACTGTGCTGCACGGTAGCAGTAGACAATCTTGCTTCTCGGTGTTTTGTTTGTCTTAGTTGATCATTCAGATGCCTGTACAGCTCAGCTGTTCTAGCTAGCTGTATATATCTGGTCGAAGAGGGCCAATCTAGCAACAATGTCATCGCTTCAGTTATTGCAACTAACAGAGCGCGGGCGCAACCTTTTGTCTTCAAGAAGGAGAACAATTGCAATTGTTTCTGGGGCAGTACTTGCTGGTGGAACTTTAGCATATGCCCAATC…
nuclear ribonuclease	TRZ1	K00784	map03013	F:3'-tRNA processing endoribonuclease activity; P:tRNA 3'-trailer cleavage, endonucleolytic; C:nucleus; C:cell	0.110417	0.036247	AAGGCGAAACACCGTATGGAGATCGAGGGGTACCCAGTGGATGGCGTCTCTATCGGCGGTCAAGAGACCTGCGTCATCTTCCCGACGCTGAGCCTCGCCTTCGACATCGGCCGGTGCCCGCAGCGCGCCGTCTCGCAGGAGTTCCTCTTCGTCTCCCACGGACACCTGGACCACATCGGGGGCCTTCCCATGTACGTGGCCACGCGGGGGCTCTTCAGGTTGCGTCCGCCCACCATCTTCGTCCCGGCGTGCCTCCGCGACCTTGTGGAGCGGCTCTTCGAGGTGCACCGCGCCATAGACCAGTCCGAGCTTAACCACAACCTGGTCCCCCTCGAGGTCGGGGAGGAGTACGAGTTCAGGAGGGACCTCAAGGTCAGGGCTTTCAGGACCTACCACACC…
Belongs to the 14-3-3 family		K06630	map04011,map04110,map04114,map04151,map04390,map04391,map04722,map05169,map05203		0.109856	0.0372123	GCCTTGTCTGGACTTAGAAATTGGTGTGGCCATGGCGGTGCCAGAGGCGGCGGCGGCGGCGCCGCCATCATCCGCATGGCGTACGACGCCAACCGCCACTCTGACATGTTTGTTTTGGTAAACAAGCTGGCCGAGATGCACACTGAGTTCAACGCGGAGGAGACGAAGCTTTTCGTCATCGCCTACAGATGCACTTTCTCTGCCAAGCTCAGAGCACTAGGTGTCATCTCCGCTGCGAAGGAAGGACAAGACGACCCTGAGAAGGCCAAGTGTGTCATGTTCTACCGCGCGGTATTAGTGCGTGACATTCAAGCAACGTGCAGGGAGACGCTAGACATTGTTGACAAACACCTCCTGCCATTCAGCTGCGCTGCGGAGAACACTGTCCTCTGCACTAAC…
PHD-zinc-finger like domain		K11348,K11380		P:histone H3-K4 methylation; F:phosphatidylinositol-5-phosphate binding; C:chromatin; F:histone-lysine N-methyltransferase activity; P:regulation of flower development; P:regulation of transcription, DNA-templated; P:specification of floral organ identity; C:cytoplasm; F:transcription regulatory region DNA binding; C:nucleus; C:cell; C:plasma membrane	0.109684	0.0375111	ATACCGTCAGGTTTTCTCTGCATAACAGGGACACTGATAGGAATACCGCTGACAGTTCCACATCAACAATATCATACAAACGGAAGTTGGATGATGGGGAATCATTTGCATTCAAGAGTCTTCCCGGAACACCAGCTACTGCCTTACTGGAGTCACGGGATGTAGAAAAGAAGCCAATAGATAAAAAGCGTAGGGAAATATATCAAAAGGAGCTTGTCATGGCTACTTCTCACCAAGCTTTGTTGAAGAACAAGAGCCCTCCAGAGAGATATGTTTACACTCGCCGTAGCTCCATGTCCAAAAGGAAGCAATGTAGTCAGCATGTAGTTGAAGGACCTGGTGGATGACAGCAGATGAAGTAGCATCTTGGTGGCTTCTTCTTGGGATGTTTGGAGAATA…
PLU-1-like protein		K11446		P:negative regulation of histone deacetylase activity; P:histone H3-K4 demethylation, trimethyl-H3-K4-specific; P:negative regulation of transcription by RNA polymerase II; P:circadian regulation of gene expression; F:transcription coactivator activity; F:zinc ion binding; C:cell; F:DNA-binding transcription factor activity; F:methylated histone binding; F:histone demethylase activity (H3-trimeth…	0.109114	0.0385208	TCCCGCCGTCGTCATGGTCCCCGCCTCACGCCCTCGACTTCAACTCTCTCTCTTTCCCCACCAAGAGGCAGCCCATCCACCGCCTCCTCGCCCGCCCCGCCCCCGCTGACCCCGACACCTTCCTCCTCGACTATCGTCGCTTCCTCAAGGCTTCCTCCGCACATCGCCGGGGCCGCAGGAGGGGTCTTCCCAAGTCGCCCGCTCTTTCGGATGGTCGCCCGCTCGACCTCTGCCGCCTGTTCCATGCTGTCAAGCGCTTCGGCGGTTACGACGGTGCCTGTGAGGGGAAGCGCTGGGGCGACGTGGTCCGCCTCGTCGACGACAAGGCGCCAATGCACATATCAGAGTGTGCCAAGCACGTGCTTGCGCAGCTATATTACGAGCATCTTTATGACTACG…
Belongs to the helicase family. Dicer subfamily	DCL4	K11592	map05206	P:maintenance of shoot apical meristem identity; P:vegetative phase change; C:cytoplasm; P:production of lsiRNA involved in RNA interference; C:cell; C:RISC complex; F:RNA binding; P:maintenance of DNA methylation; P:RNA virus induced gene silencing; P:cellular response to dsRNA; P:production of ta-siRNAs involved in RNA interference; P:DNA-templated transcription, termination; P:reproductive str…	0.108979	0.0387628	ATCGTAGTGTACCTTGGAACGGGATGTGGGAAGACACACATTGCCGTGTTACTCATGTATGAGCTTGGACGCCTCATCCGCAAACCCAGCCGTGAGGTCTGCGTCTTCCTCGCACCGACCATACCCCTTGTCCGTCAGCAAGCAATGGTGATTGCGGATTCCACTAATTTTAAAGTTCAACGTTACTATGGAAGTGGTAAAAACTCTAGGGATCACCAGGCGTGGGAGAAGGAGATGGGAGAATACGAGGTCCTTGTAATGACTCCCCAAATATTATTGCACAATTTGCGGCATTGTTTCATCAAGATGGACTTAATTGCACTTTTGATATTTGATGAATGCCATCATGCACAAGCACAAAAAAGGCATCCATATGCACAAATTATGAAGGAATTCTAC…
Nucleoside transporter		K15014		P:nucleoside transmembrane transport; F:nucleoside transmembrane transporter activity; C:cell; C:plasma membrane	0.107494	0.0415129	CGCGCTCGCTTAACTAACCCGGACTCCCTGGGTCGCGGTCGACTGGTCGTTGCCATCCCCCGGCTTTCTCGGCTGCCGCCAGCCGCTCTTGGGCGCCGCCGCGGACGACGCGACGACACCGAGGCTTGGCCCCCGCGCCGGCCGGTGCACCGCAGGTGAACATATACAGTTACCATGAGCATGGACGTAGCAGGTGCAGAGGCACCTGTCAAGGGGAAATTCCTTGGTATACTTGTATGCTGGCTTTTGGGAAATGGAAGCCTTTTCGCGTGGAACAGTATGCTCACCATTGAAGATTACTACTCCCATCTCTTCCCGAATTACCACCCAACAAGAGTACTCACGCTATCTTACCAGCCTTTTGCCTTTGGAATAACCCTCATCTTGACATTCTATGAA…
FAD binding domain	DWF1	K09828	map00100,map01100,map01110	P:plant-type secondary cell wall biogenesis; P:brassinosteroid biosynthetic process; C:vacuolar membrane; P:lignin metabolic process; C:integral component of membrane; C:cell; P:unidimensional cell growth; F:calmodulin binding; C:plasma membrane	0.107458	0.0415816	GGGGGCAACAAGCTGCAGCAGCATCTGCATCGCTCGCCCACCTCCCGCTCCGCCTGCTGAGGAGGAGGAGAGCCGGCCGGCCGGATCCACAGCTGAAGCATCCTCCACCCATGGCGGACGTGCATGAACCTTTGGTGCGCCGCAAGAGGAAGAAGGTTTTGGTGGACTACTTCGTGCAGTTCCGATGGATCCTCGTGATCTTCGTGGTCCTTCCTATTTCATCTCTGATCTACTTCAATATCTTTCTGGGTGACATGTGGTCTGCCATGAAGTCAGAGAAGAAGCGCCAGAAGCAACACGATGAGAATGTGCAGAAGGTTGTGAAGCGGCTCAAGCAGAGGAACCCAAAGAAGGATGGTCTTGTTTGCACAGCCAGGAAGCCCTGGATTGCTGTTGGCA…
Belongs to the small Tim family	TIM8	K17780		C:mitochondrial intermembrane space; C:cell	0.107208	0.0420615	CCCCTTCTGCAAGCAAAAACCGAGCTAGGGTTTTAGGGAGAGAGAGAAGCAGACGGAGGCGACATGGACAACCCCGAGATGCAGCGATTCCTTCAGCAAGAGCAGCAAAAGGCGATGATGAACGAGATGGTTGGCAAGCTAACGAGCGTGTGCTGGGACAAATGCATCACCAGCGCTCCCGGGAGCAAGTTCAGCTCCGGCGAATCAACCTGCCTGACCAACTGCGCCCAGAGGTTTCTCGACATGAGCGTGCTGATTGCTAAACGCTTCGAGATGCAGTGAGGCATCCCGGCGCTCAAAGCTGTTGCCTAGTCAATCACCCTAAGTACTCTTTTTCCTTTGATTTGAGGTTCCATCGAACACTTCGAACGATTCAACAGAGAGTTTAATGTACTTTCT…
cysteine-type peptidase activity	ALPHA-VPE	K01369	map04142,map04612	C:protein storage vacuole; P:response to wounding; P:proteolysis involved in cellular protein catabolic process; C:lytic vacuole; P:leaf senescence; F:cysteine-type endopeptidase activity; P:vacuolar protein processing; P:response to ethylene; P:response to salicylic acid; C:cell; P:response to jasmonic acid	0.106529	0.0433867	ACCCCAACCAAAACCTCTACTGGCTCCTTCCCAACCGACTCCCAATTCCACTCTCGCGTCTCGCCTTCTTTCGTCCTATACGCAATGGTGGCCGCTCGCCTCCGCCTCGCGCTGCTACTACTCTCCGTGTTCCTCTGCTCCGCGTGGGCGCGCCCACCGCTCCGAAGCCGACCATCCAGCCTGCCGTCCCGAAACCGCGGCGGCGGCGGCGGGCGGGCCCGCGACGAAAACGGAACGAACGGCCGTCGGGACACGGTGGGCGTGCTCGTCGCCCCGCCTCCAAGCGGGCCTAACGACAAAAAAAAAACCCCCTTTTTTTTTTTTACCGCCCCCCCCAAACCAGGCGGACATCTGCCATGCGTACCAGATCATGAAGAAGGGAGGACTCAAGGACGAGAA…
NB-ARC domain		K13457	map04626		0.106074	0.0442942	AAACAACCTAGATGGCTCTAGCAAAGTTTAGGAAGCAGGGTGGATGTCCATGTGCTGAGCATCCCTTCAGCTTACTCTGTATTCGGTCGCATTTCTTCGTCTGCTTCTCCGTCTTCTCCTCACCTGCTCCCCGAGCTAGGCCTTCTTTCTCCTCCTCCCTCCCTCTCTACCATCCTTGCTCCGGTGCCACCAACCGTGGAGATTAAACTCTTCGTTCCTCTCGCTCGATTCACCCGCAGAGTAGAGCCAAGATTTACTGCACGCTGCTGTTTGGAGCAATCAGTCGAACACCTTAAGGGCACTGGACAAGGCCAGATCCTGGGCGCTCCACGCTCGGTCCATGAGTGCCCTCATGGATACCTGGATATTGGAGTCAAACCTCGTCCCCTTACGAATTCA…
ZIP Zinc transporter		K14713		C:endoplasmic reticulum; P:cellular zinc ion homeostasis; P:zinc ion transmembrane transport; C:cell; F:zinc ion transmembrane transporter activity	0.105274	0.0459297	CTTTGAGTGTCCAGTGCTGCACCAGCGCCCTACGACTTACGCGTGACCGCCTCCTGACACCCCACCCCAAACCCCCGCGGGCGCACTGACGCGCGAGCCCTAATGCGCCGCCAAAGCCTCGCCACCGTCCTGCTGCTTACCACTGGCGGCCGCCGCGGCTCCCTGGCCGCCCCCCGCCGCAGGGCACTCGGAGTCCTCCTGCCCCTTCCACGACCATGGCGGCCACGGCGAACCGCACGAACACCAAGTGACAGCGCCACGGTGACAGCTGCGGCGGCGGCGCGAACCATGAACACAGCCACAGCCACGGCCACGGCCACGGCGAGATCCAGCGGCTGCTTCCGGAGGAGATGGCGGAGGAGGCGGATCTCGAGCTCGAGTCCTTCGGTTACGACGAGC…
belongs to the protein kinase superfamily		K04730	map04010,map04064,map04620,map04624,map04722,map05133,map05140,map05142,map05145,map05152,map05162,map05169		0.104235	0.0481289	CTCCAAAAAAACTGGTGCGCTGCGACCCCTCCTCTACCTTCCTCGCCCCTCCTCTCTAATGGCCGCCGGCATCCTCGCCGCTTCCGGCGATTCTCCGGCAAATCCACGGCGGCCCGGCTCGGATCTGGTTGTTCCTGCAACCGTGTGCCCGGATCTGCAAGTTGCTCATGGTGGCGCCCCATCCTTTCTCGGGCGGACGGATTTGGGCTGCTGGTCAGCCTTGGATCCAGCTCCGTTCATTTCTAGATGCGGTGGTCGCGCGTCCTCCCCTTCCCCGAGCAGCTCCTCGGCCGTCGTCGTGCTTGGGCTCGCCATCAACGGCGGATGTATGCCGCAGTGGTTGGCCTGTGCGGCCAGATCTGGGATGGCCCTATAGCAGAGCAGGGCGCAGTTTCGGCC…
MEKHLA domain		K09338			0.102454	0.0521024	CTCGTCAATATGTTCGTAGTGTTGTTTCTGCTGTGCAAAGAGTGTCGATGGCTATATCTCCCTCCCAATCTGGTCTAAATGCTCAGAGGACGCTTTCTGGCTTCCCTGAAGCTGCCACACTTGCTAGATGGGTTTGCCAGAGTTATCACTACCATCTAGGCGTGGAATTACTTAATCAATCAGATGAAGCTGGCGAAGCATTGTTGAAAATGCTCTGGCATCATCCAGACGCTGTTCTGTGCTGCTCTTTTAAGGAGAAACCTATGTTTACGTTTGCAAACAAGGCAGGGCTTGACATGTTAGAAACATCTCTTATTGCCCTGCAAGACCTGACACTAGACAAGATTTTCGACGAGTCAGGAAGGAAAGCAATATTCTCAGATATCTCAAAACTAATGG…
ZIP Zinc transporter		K14713		C:endoplasmic reticulum; P:cellular zinc ion homeostasis; P:zinc ion transmembrane transport; C:cell; F:zinc ion transmembrane transporter activity	0.101729	0.0537984	CACGGTATCTAAGGCCCTATTGTTCAATTTTCTCTCTGCGTTGGTTGCTCTTGCTGGAACAGCACTAGCATTGTCTTTGGGTAAAGATCCGGGACATTCCTCCCTGATTGAGGGTTTCACGGCTGGTGGTTTCATTTACATTGCTGTCGCGGGAGTCCTCCCACAGATGAACGACCAGAAAACAACCCTCAAAAGCTCAGTAGCTCAGCTGATCTCCGTCGCAATGGGGATGCTGGTCGCACTAGGCATTTCTCTGGTAGAATAGTCAGAATCTCCATTTCACCAGCTGCAGCTTTAGGTCCAACCGCAGTTAACCCAAATCGATATAATTCTCGAGCAGCTCCAGACTAGAAGCCGGTTTCTCTGATCCTCTCGATTATATAGTACCAAAAAACGTTT…
Component of the endosomal sorting complex required for transport II (ESCRT-II), which is required for multivesicular body (MVB) formation and sorting of endosomal cargo proteins into MVBs	VPS22	K12188	map04144	C:ESCRT II complex; P:protein transport to vacuole involved in ubiquitin-dependent protein catabolic process via the multivesicular body sorting pathway; C:cell; P:establishment of localization in cell	0.101675	0.0539252	CCGTTTCTGGCGGCTCTTGGGCCTCCCTCGCCCTCCCTGACGGCCCCGAGCTCGCCCTCCATCTCCGCCAAGCTCGCGCCGTCTCGACGCCTCGAGCTCGTCGTCCTCGCTTCCGTGGTCACCGCTGGGAAGCATGAGGAGGAGGCCTGGGATCGCTGGCTTGCAGAATGCGGTGGCTACTCGCGACCAATTCCGGCTGGTCGGGGAGAATGTGGCCAAGGTGAGGACCGATGTCATGAAGGAGCAGCTTGCGACGTTCCGGTCACAGCTCGAGGAATTTGCTCGCAAGCATAAGAGTGACATCCGTAAAAACCCAGTATTTAGACAGCAGTTCCATGAGATGTGCGCAAAAGTTGGAGTAGATCCACTGGCATCTAATAAAGGAGTCTGGGCAGAACT…
Iron-sulphur cluster biosynthesis		K22063		F:ferrous iron binding; P:protein maturation by iron-sulfur cluster transfer; P:iron-sulfur cluster assembly; C:mitochondrial matrix; C:cell; F:2 iron, 2 sulfur cluster binding	0.101632	0.054027	GGCTCCCAGCGTCTCGGAGAAGAGGAGCAGCACGGCACGGCGGCGGCGGCGGCGAGGAACGCTCTAATAACATCCCAATCCATTCCACCCAACCCAATTAGCAAGCGCCCAAGGAGAAGGAGTCCAATCGTGCGTACGGGCGTTCCCGTCGGCCATCCATCCATCGATCCGAATCTGCAGGTGGCAAAGCAGTATTTGTCTCTCTGGAACAGTGACGATATTGAGATCCTAATTAACCAACACTACAAGGTGCTATTACCTGGCAAAGCAGTCTTTGTTTCTTTGGAGCAGTGACGATATCGAGATCCAGGTCCCTGCGGCACGGCTTGTTCGTGGAGAAGAGGTTGCTGTGTAAGCCGCCACCAGTTAACCATGTCATCCTCTGTGCTGAGGGCTGCA…
May function in recognizing stalled ribosomes and triggering endonucleolytic cleavage of the mRNA, a mechanism to release non-functional ribosomes and degrade damaged mRNAs		K06965	map03015	P:ribosome disassembly; F:ribosome binding; P:nuclear-transcribed mRNA catabolic process, no-go decay; C:cytoplasm; P:nonfunctional rRNA decay; P:ribonucleoprotein complex disassembly; P:translation; C:cell	0.101471	0.0544119	TTGGTGCCGGAGGAGGAGGACGACTTGTGGCACGCGTACAACCTCGTTGCTATCGGTGACAACCTCCAGGCCGTCACCGTTCGGAAAGTGCTGAGAGAGGTGGCATCTGGAGGACGTGATGCTGAGCGTGTGAAGCTTAAGTTAGAAATTGTAGTTGAGTCTGTAGACTATGACAAGGAGGGATCTGTCTTACGTGTGCGTGGAAAAAATATCACTGAGAATGATCATGTGAAGATTGGCCAGTTCCACACGTTAGAGCTTGAGCTGAAGAGACCTTTTGTTCTACGAAAGGAAATTTGGGATTGGTTGGCACTTGAGACCATCCAGCAAGCATGTGATCCTGCTGCAAGTGCTGATCTAGCAGTTATTCTCATGCAAGAAGGACTTGCCCACCTATTC…
PHAX RNA-binding domain		K14291	map03013		0.10133	0.0547489	GAGAAGCCAAAGCCCGTGCGAGGGAGCTTTTCCGCAGCGCCCCGCATCGGCCGCCTCACTCGCGCCGCTCCTCGCGCCACCCTCCGGCCTCCGCCGCCTCGCGCTGCCTCCCGCCCCCTCGCACCGAACCCCTCACCCTCCCTTGCCGGAGCCCCTCCACCACCGGGCGCTTCCCTCGCCGGAGCCCCTCCCCTATCAGGCGCCTCCCTCGCCAAAGACCTGTGAATGTGAGCCGGCTTCCGGGCTCCTTTGTCCTCTCTCTGCGCGCCGCCTCTCCCGCTGCTTTCCATTCTTTTCCCTCATCCTGCGGAAGAGGGGAGAGGCGAGAGCGAGAGGCTCGACCGCATCCAGGGGTGGGGCTCGGTATGGGGGGAGGCGAATGCGCCCTGGGCGACGCCG…
mTERF		K15032			0.100634	0.0564434	AAGTCAGATGAGCTCTGAAGCTGAAGCCCCGCCGCCCTAACTTCTCTCTCTTCCTTCTACCGACGCCGGCGCCACTCGCCCACCGCGCCGGAACGCCATGGTGGTCTCCCGCTTACTAGCGAGCCTCTCCCCATCCCGCCTCCGCGCCCCTCGCACGCCCCTCCTCTCGTCCTCCTCCACCGCCTCCTCTCCTCTTACGCCGCCGATGCGTCCTCTTCTACCTCCTTCGCCGCGGAGGACTACCTCGTATCCCGCTGCGGCCTCACCCAGGCGCAGGCGCTCAAGGTCGCCGCGAAGCTCTCCCACCTCCGGTCTCAGGCCAAGCCCGAAGCCGTGCTCGCCTTCATCGATAGCACCCTCGGCATCCCCGCCGCCGACATCGCCAGGGTCGTCGTCTTT…
Occurs in almost all aerobically respiring organisms and serves to protect cells from the toxic effects of hydrogen peroxide		K03781	map00380,map00630,map01110,map01130,map01200,map04011,map04016,map04068,map04146,map04211,map04212,map04213,map05014	P:response to xenobiotic stimulus; C:peroxisome; P:circadian rhythm; P:oxidation-reduction process; P:cold acclimation; P:protein homotetramerization; C:cell; P:hydrogen peroxide catabolic process; C:mitochondrion; P:response to hydrogen peroxide; P:response to auxin; F:catalase activity; P:cellular oxidant detoxification; F:heme binding	0.100377	0.0570794	GTAAGCCACACTCCTCCACTGTCCAACACTGCACACTTCACTAGCAGAATCACAATGGATCCCACCAAGTTCCGTCCGTCGAGCAGCCACGACACGACGGTGACGACGACGAACGCCGGTGCGCCGGTGTGGAACGACAACGAGGCGCTGACGGTGGGCCCCCGCGGCCCGATCCTGCTGGAGGACTACCACCTGATCGAGAAGGTGGCGCACTTCGCCCGCGAGCGCATCCCGGAGCGCGTCGTCCACGCCCGCGGCGCCTCCGCCAAGGGCTTCTTCGAGTGCACCTACGACGTGACGTCGCTGACCTGCGCCGACTTCCTCCGCGCCCCGGGCGTCCGCACCCCCGTCATCGTCCGCTTCTCGACGGTGATCCACGAGCGCGGCTCGCCGGAGACG…
transmembrane receptor protein tyrosine kinase activity	TYRO3	K05116		P:substrate adhesion-dependent cell spreading; P:negative regulation of neuron apoptotic process; P:platelet aggregation; P:negative regulation of inflammatory response; C:cell; C:endoplasmic reticulum subcompartment; P:peptidyl-tyrosine phosphorylation; F:transmembrane receptor protein tyrosine kinase activity; P:apoptotic cell clearance; P:phosphatidylinositol 3-kinase signaling; P:protein auto…	0.0989873	0.0606237	GAAGTAAGTGGAAGCATATATCCTCTCAGTATAGAAGACATATGCATTCCAAAGATGAGCATAGCCATGGCAACGCTTGTGCTCGGACTACTCGCTGCGCCGTGTCCGACAGCTGTCTCGGTGAAGACGAGGGGAAGCAGCTGCTCTGACCGATGTGGTGGCATCTCCATCCCGTATCCGTTCGGGATAGGGCCAGAGTGCTCCCTGCCGGGCTTCAATCTCACCTGTGCCAAGGGCGCCAACAACACTAGTAACCTACTGCTAGGCAACCCAAGCATCAAGGGTGGAGCCTGGGCTGGCAACCGTGGGCTGACTATTGGTTTCCTGCCGTCCACACAAACATCAGCTACTTTGTGAAGCTAACTCCTGCCCAGAACTACTCCGTTCACTGGGAGGCTC…
Protein kinase domain		K04733	map04010,map04064,map04620,map04621,map04624,map04722,map05133,map05140,map05142,map05145,map05152,map05162,map05164	P:response to wounding	0.0979864	0.0632873	AGCATGCACGGAGCCAGCATTTGGTGATTCGCCGCTCTTCTCTTCTTCCATCTGCCGCCTCCTCTGTCCACCCTGTCCCCAGCTTATCCAGGAAGGCACAGCCAAGAAGAACGCATCGTCACTCACCAGCAACGAAGCGATTAAAGGAGCGAGCACGCCGAGCAGAGGAGGACTTGTTCTCTACCAGTCGCGGACACTCCTCCCACCCACAGCTCGAAATGTTCAGGGGTTGCGGCCTGTTCGCGTGCGCCCGCCGGGGCCGCGGTGACACCTCAGGAAGCGCGGGAGCTAGGCGGCGCGAGCTCGCGGGTGGCGCCGGCTGAGCCGGAGCAGGTGTGCGTGGACGACGCCGAGGCAGAGGACAGCAGCGGCGCCGCGGCGCGGCAGCTGGCGTGGCGG…
Glycosyltransferase family 17		K00737	map00510,map01100	C:Golgi membrane; C:cell; C:Golgi subcompartment	0.0974435	0.0647721	GAAAACAAGCATCGGTTTGGGTTTGCTAAATCACGGCTGACATATGGTAATATCGGGGGACGGTTCGTGAAGGGGGAGAACCCATTTGTTGAGGAGTCATATCAGAGGGTTGCCCTTGATAGGCTTCTTAAGCTTGCAAGAATAGAAGATGATGACTTGCTGATCATGTCAGATGTCGATGAAATCCCTAGTGGTCACACAATTGATCTCTTAAGGTGGTGCGACGACATTCCAGACATACTTCATCTTCAGCTCAGGAATTATCTTTACTCGTTTGAGTTTTTCCTGGATGACAAGAGCTGGAGGGCATCGATACACAAGTACCGATCTGGAAAGACAAGGTATGCGCACTTCCGGCAGACAGATGAGCTTCTTGCTGATTCTGGGTGGCACTGCAGC…
citrate synthase		K01647	map00020,map00630,map01100,map01110,map01120,map01130,map01200,map01210,map01230	P:fatty acid beta-oxidation; C:plasmodesma; C:glyoxysome; F:citrate (Si)-synthase activity; C:cell	0.0973134	0.0651322	CACTTATTGAGGTGGCCATTGCTCTAGAAAAGGCAGCACTGTCAGACGAATATTTTATCAAGAGGAAACTATATCCAAATGTGGACTTCTACTCTGGGCTAATTTATAGGGCAATGGGATTCCCTACAGAATTTTTTCCTGTGCTGTTTGCCATTCCTCGCATGGCTGGCTGGCTAGCGCATTGGAAAGAGTCACTCGATGATCCCGACACTAAGATTATGAGGCCCCAACAGGTATACACTGGCGTCTGGCTGAGGCATTATACCCCAGTCAGAGAACGAGTGCTGCCAAGCCAGAGTGAGGAACTCGGCCAGATTGCTACCTCAAACGCAACTAGGCGCCGCCGTGCTGGTTCTGCCCTGTAGAATAGCTGCTGCATATAAACACACCGGCATACTC…
V-type proton ATPase catalytic subunit A	VHA-A	K02145	map00190,map01100,map04145,map04150,map04721,map04966,map05110,map05120,map05323	F:ATPase activity, coupled to movement of substances; F:proton-exporting ATPase activity, phosphorylative mechanism; C:cell wall; P:proton transmembrane transport; C:plant-type vacuole; C:cell; P:Golgi organization; C:plasma membrane; P:pollen development; P:response to salt stress; C:apoplast; F:protease binding; C:plasmodesma; C:chloroplast envelope; C:vacuolar membrane; C:Golgi apparatus; F:pr…	0.0963925	0.0677276	GGAATTTCAGGGCATCAAAAAGCAATTTACTATGCTCCAGACATGGCCTGTGCGTTCACCAAGGCCTGTTTCATCAAAGCTTGCTGCTGACACACCTCTCTTAACAGGACAGCGTGTGCTCGATGCATTGTTTCCCTCAGTGCTTGGAGGGACATGTGCTATTCCTGGAGCATTTGGGTGTGGAAAAACTGTCATTAGTCAAGCACTTTCAAAGTATTCCAATTCAGAAGCTGTGGTTTACGTGGGTTGTGGGGAACGAGGGAATGAGATGGCTGAGGTCCTTATGGACTTCCCACAATTGACAATGACATTGCCCGATGGACGTGAAGAGTCTGTCATGAAAAGAACAACTCTTGTGGCTAACACCTCCAACATGCCTGTCGCTGCTCGTGAAGCATC…
GDP-mannose biosynthetic process		K00966	map00051,map00520,map01100,map01110	P:response to ozone; P:response to salt stress; P:defense response to bacterium; F:mannose-1-phosphate guanylyltransferase activity; C:nucleus; P:response to heat; P:cellulose biosynthetic process; P:L-ascorbic acid biosynthetic process; C:cell; P:response to jasmonic acid; C:cytosol; P:response to ammonium ion	0.096343	0.0678697	CGGCAGCCTCGCGCGGCGGTTTGGTGGTGGGTGCTCTCTTCGCCGGTGGCCGGAAGGGGAGGGGGAAGGCGGAGGACGCAAGGCGACAAGCCGACTCAAGGAGAGACCGGCATCCCCAAATCTCGTTCCACCCTCCTTTCCCCTTGGGATTGCGGGAGGAAGGAAAGGAGGTGCTTCACCATGAAGGCGCTCATTCTTGTTGGGGGTTTCGGAACCCGCCTTCGGCCTTTGACTCTTAGCTTCCCGAAGCCCCTTGTGGATTTTGCAAACAAGCCCATGATTCTGCATCAGATCGAAGCTTTGAAAGAAGTTGGGGTCACAGAGGTGGTTTTGGCCATCAACTACCGCCCAGAGGTAATGATTAATTTCTATCTTCTTGACAGATGATATCTTTGTATG…
Variant SH3 domain		K11247	map04144	C:cell; C:plasma membrane	0.0962889	0.0680249	CGACCGCCGACCACACGCCAAATTCAACGCCGTGCCACGGCGTCGCCCGCTTCTCGTGTCTCCCTCTCCCCTCCCCCTCCCCTCCCCTCCCTGGCCGGCCGCGACCGCGTGCACTTTCCCTGAACTTTTTACCTTTGCCAGGCGTGCGCGCGCGACAACGGCAGCAAACCGCTACAGCGAAGCAGGCAAGGCAGGCGACCCCTCCTCACCCACCCCACCACACCCGCTACACCACCACCGCTCTCGCACCGGAACAAAACGCGGAGTGGTCGCGCTGGATTGCCTTCCTACTACTATTCCCCCGTCTCCGCACTATCGGCGAACCGATTCCGTGCGCTGTTGGCTGTCGCGTGTCGCCTGTGGCGCCTACTACTTGGTACAGCCTCGGCCGCCGTCCCC…
Pyroglutamyl peptidase		K01304		C:cytoplasm; C:cell	0.0961404	0.0684528	GCCGCTCTTCTTCCGTCCGGCCGCTTCTCTCTGTCCCTCCCTCCCCCCAAGCCCCAACCCGGCCGGCAAATTGTTGCAGTGCACTGAAGCCAACAGCTGCAGACCGGAGGAGGAGCTGCTTCAATTCGTCCCCACAAGCCCGCGCCCCCGCTCCCGAGGATTCCAGGTTCTCAGGCAGAGGTCATCTTGCTGCTCAACACAGCACTGCACACATATAGATGGGTTCCGAGGGGCCTTCTCCTGTCACCACCGTCCATGTCACTGGATTCAAGAAGTTCCATGGGGTCGCTGAGAACCCCACCGAGAAAATCGTACGCAACCTCCCATCATTCATGGAGACGAAAGGGTTGCCCAAAGGCCTTGTGCTTGGGAGCTGCACCGTCCTTGAGGCCGCCGGGC…
BEST Arabidopsis thaliana protein match is		K20283			0.0959294	0.0690646	CTCCAGAGACGGCCGATCTTAAGGCGCCTGATATGACGCTGGCACACGATGATGAAAAAGAAAATATACCGAATGGTAATACGAATTTGCAAGTGAAGGAAGCACACAATGATGAAGATGATGGAACAGGATCTGATGGGTTTGAGCTGATAGATGTGAAGGAAAACTTCGATTCAGCAAAAGTGGAGGAAGAAATGGCCGCTCCAAGTACTACGGTTGATACATCTCCTGTTACAGAAGAAAGTGAAACACAAGAAGAAAAAACAACAGCACCTGAAGAACAATCAGTTGCAGCAAACACAAGACATCTAGAGTCCTCAATGTTGAACCAACAAACAGAACAATTGGAAAAGCTGACAAGGCGTATTGAGGAGCTTGAATCTGAAAAAGAGAAACTGG…
Belongs to the ubiquitin-conjugating enzyme family		K10689		P:protein ubiquitination; P:protein import into peroxisome matrix; P:fatty acid beta-oxidation; C:cytoplasm; F:ubiquitin protein ligase binding; F:ubiquitin protein ligase activity; C:cell; P:establishment of localization in cell	0.0951622	0.0713267	CCCGATTACCTTTTGCGACGGCCACTGCCCACCGTCGCTGCAGCTCTCCGGTGACTTTCCCCACGCCGGAGTCGAGCCCCCGGTGCCATAAGCCCAAGATTCGATTGCATTCAGTGACATCTTTGCCAATATCAGCCCTGTGGTCATCACTCATCAGTAGCGAAGATGCAGGCATCTAGGGCAAGACTTTTCAAGGAGTACAAGGAGGTACAGCGAGAGAAGTCAGCTGACCCAGATATCCAATTAATATGTGACGATTCTAACATATTCAAGTGGACTGCTCTTATCAAGGGCCCTTCTGAAACACCTTATGAAGGTGGTGTGTTTCAACTTGCGTTCGCCATTCCAGAGCAGTATCCTCTGCTGCCTCCACAAGTTCGATTTTTGACCAAAATTTTC…
Belongs to the FBPase class 1 family		K03841	map00010,map00030,map00051,map00680,map00710,map01100,map01110,map01120,map01130,map01200,map04152,map04910	P:gluconeogenesis; P:starch catabolic process; P:response to abscisic acid; P:dephosphorylation; P:response to fructose; C:cell; P:photosynthesis; C:cytosol; P:fructose 1,6-bisphosphate metabolic process; F:fructose 1,6-bisphosphate 1-phosphatase activity; P:sucrose biosynthetic process; C:nucleus; P:fructose 6-phosphate metabolic process; P:fructose metabolic process	0.0949391	0.0719958	ACCCTAAGCTACGTGGGAAGTACTGTGTTTGCTTTGATCCCCTCGACGGTTCCTCCAACATCGACTGTGGCGTCTCCATCGGAACGATCTTTGGGATTTACATGATCAAGGACAAGGACAATGTCACTCTGTCCGACGTACTGCAACCTGGCAAGGACATGCTTGCCGCTGGATACTGCATGTATGGCAGTTCCTGCACGCTTGTTCTGAGCACTGGAACTGGTGTCAATGGCTTCACACTTGATCCTTCACTTGGCGAGTTCATACTAACTCATCCAGACATCAAGATACCTAAGAAGGGGAAGATTTATTCAGTCAATGAAGGGAACGCCAAAAATTGGGACGTGCCTGTTGCAAAGTTTGTGGAGAAGTGCAAATACCCCAAAGATGGTTCGCCAC…
Belongs to the thiolase family	ACAT2	K00626	map00071,map00072,map00280,map00310,map00362,map00380,map00620,map00630,map00640,map00650,map00720,map00900,map01100,map01110,map01120,map01130,map01200,map01212,map02020	C:peroxisome; P:pollen germination; P:sterol metabolic process; P:fatty acid beta-oxidation; P:pollen tube growth; F:acetyl-CoA C-acetyltransferase activity; C:cell; C:cytosol; C:plasma membrane	0.0948123	0.0723785	GAGCCGTGCCCGTCTCTCCCAAATCCCAATCTACTCCGCACTCGGCACTCCGCCGCCGCCGGAAGAGCAAGTGGTAGCGAACACACTCACCACCCCCTCTCTTCTCGGTCTCGCTCTCGCAGCTCTCTTGGGTGCGCTCATCGCTCATCGCCGGCGGCAGTGAGGCATCTTCGCCTCCGGCTTCCTTATTAGGATAGGACCAACCCATCGATCGATCATGGCGTCGTCGAGCTCGGCTGCTACTACTAGTGATGGCAACCAGGGCCTCAAGGCTCGGGATGTCTGCATCGTCGGCGTCGCCCGCACGCCCATCGGCGCCCTCCTCGGCTCGCTCTCGTCCCTCCCCGCCACCAAGCTCGGCTCCATCGCCATCCAGGGTGCTCTCAAGAGGGCGAAGGT…
Domain with 2 conserved Trp (W) residues		K12821	map03040	C:U2-type prespliceosome; P:regulation of cell shape; P:cytoskeleton organization; P:mRNA splicing, via spliceosome; P:cell migration; C:nuclear speck; C:cell; C:cytosol; C:nuclear matrix; F:RNA binding; F:proline-rich region binding; P:regulation of cytokinesis; C:U1 snRNP	0.0943807	0.0736932	ACGCTGCCTTTTTCTTCTGTTCACCCCGCTTGGGTCTCTCTCGCGGGGACGACTGCGCGACCACCGCCGCCGCCTCCGCCTCCGCCTCCGCTCCACGCTAGGTGCCCAGGTCTTCGTCGGATCCTTCACCGGGCACAAGCATCACCCAGCAGGTGCTCTTCTTTGTTGGTGTTTTGATGGTGGCTTGATGGCTAGTAATATGCAGGCTCCTGGGCCGCCTCAGCCTCCCAGGCCTCCCATGATGGGTTCTAGTGCCCAGCCACAAAACCTTGGACCACCAATGCCTATGCAGTTTAGGCCAGTGGTTCCTTCGCAGCAGCCTCCTCAGTTCATGCCGCCAGCAGCACAGCAGTTTCGTCCTGTTGGTCAGCCTATGCCGGGGGCTAACATTGGCATGCC…
Anaphase-promoting complex subunit 4 WD40 domain		K14818			0.0930805	0.0777711	CCGCTGACGGATGACAGGTGCACGCCGGTCGCCCCGCCGCCATCTGCAAGCCTATCATTCGCCGCCTCGCCGGTGACCCAGCGCTTGGTCCCTCGACCCTCTGTCGCCCAGACTGACTAGAAGGCCCTCCCTGTTCGTTTCTGCTTTGCACACGCACTTGTCCGATCCCCAAACAGCGGCGGCGGCGATGAGTATCTCAGGCGAGCTTCCCGGCGAAGGAGGATCTGACGGTGAGGAGGAGGTCTTCATCAACGAGGAGGACATCATCCACGAGATAACCATCGACGAAGAAGATCTCCCCGACCGCGACGAAGAAGATGACGACGTTGGCGACGGGATGGTTGACTCAGAAGACGTCGATGATTCTACATACACATTTCAAGACCACAAAGACGAAGT…
NB-ARC domain		K19613	map04014		0.0921196	0.0809013	ACACAATGATTGGCAGTGGAGCTACCAAAGGCACCAGTTTTCTCTGCTATCTCGCTAAACTGCAGCACCCACATTCTTGCAGCTCTGCATCCTGAACCGAGAAGGTCAGTGATTTTTATAGATTGAAACACACTTTCATGGAGTAGCGAGAAAGAAGCTGATCCAAGCTCAAATTCAAGTCTCCAAGAGTTGTTACATGTCTCATTGATGCTATTAATCCAGACAAAATATCTGCCACTGGATTTAACGGTGTTATATATAAGCAAGAATGGATGATCAGGAAGATTTGAACTGGTGCTAAGCTGCACCTCCTGCCTTCTCCAACTCGTGCAACCTGAACCCCAAAAGCTCCGTAGTTTCAAAGGCACAGGGAAACCCACTGACTTGTTTGCGAATGAC…
Ribosomal protein L34e	RPL34	K02915	map03010		0.0915951	0.082652	CTAGCCTCTCTGCTCCAGCCTCCCACTAGGGTTTATTCGCCGGCGGCGCGCGCGACGGCGGCAAGATGGTGCAGCGTCTGACCTACCGCAAGCGGCACAGCTATGCCACAAAGTCCAACCAGACGCGGGTCGTCAAGACCCCTGGTGGCAAGCTCGTGTACCAGTACACCAAGAAGAGAGCCAGCGGTCCCAAGTGCCCTGTGACCGGGAAGAAGATCCAGGGGATCCCCCATCTGAGGCCTGCTGAGTACAAAAGGTCCAGGTTGTCTAGGAACCGCAGAACTGTGAACCGTCCCTATGGTGGAGTGCTCTCTGGACCTGCAGTTAGAGAAAGGATCATCCGTGCTTTCCTGGTTGAAGAGCAGAAGATTGTCAAGAAGGTGTTGAAACTACAGAAGA…
Belongs to the eukaryotic ribosomal protein eS12 family		K02951	map03010		0.0913779	0.0833862	ATCCACCAAAAGTCCAAAACTCCCGGCCGTCTCCTCCTCCCCACGCGGAAACCCTAGCAGCTTGGCACTCCCTCTGCTCTCCGACTCCCTCGAGGTGGCGGCGGCGCGCCCCTCCCCCTCCCCTTTCTTCTTCCTAGCCTCCCTCGCAAATTGCCATGACGTTCATTCCGTTTACTTGCTTGCTTGCTGCAGGTATTCCCCTCGCTATCGGCCGGGTCCTCGAGCGCGGGAGATGGCGGATCAGGAGACCCCAGTTGCAGTCGAGGCACCTACCCCAGTCCTTGGGGAGCCGATGGACTTGATGACTGCTCTGCAGCTTGTCATGAAGAAGTCAGGTGCTCATGATGGCCTTGTTAAGGGTCTTCGCGAGGCTGCCAAAGCCATTGAGAAGCATGCTGC…
Kinase that can phosphorylate various inositol polyphosphate such as Ins(3,4,5,6)P4 or Ins(1,3,4)P3		K00913	map00562,map01100,map04070	P:seed coat development; P:response to wounding; F:inositol-1,3,4-trisphosphate 5-kinase activity; F:inositol tetrakisphosphate 1-kinase activity; P:phosphorylation; C:cytoplasm; C:nucleus; F:inositol-1,3,4-trisphosphate 6-kinase activity; C:cell; P:regulation of response to osmotic stress	0.0900197	0.0880959	CTCTTTAAGGTGTATATCATTGGCGAAACAATACAGGTTGTCCGCAGGTTCTCTCTTCCTGATGTTAACACATATGACTTACTAAACAACGTTGGCGTCTATCGATTGCCAAGAGTTTCATGTGCTGCAGCTAGTGCGGATGATGCAGATCTTGACCCTCTTATTGCAGAGCTTCCTCCAAGGCCACTTCTAGAGAAACTGGGCAGGGAGCTTCGTGGCCGGCTGGGTTTGAGATTGTTCAATATAGATATGATTAGAGAACTTGGAACCAAAGATCGGTACTACATAATTGATATCAACTACTTCCCAGGTTACGGTAAAATGCCAGGATATGAGCGCATGTTCACAGACTTCTTACTAAGTCTCTCACAAAGCAAGTACAAAAGGTACTTAAGCGGG…
SYF2 splicing factor		K12868	map03040		0.0900167	0.0881067	CCACTTCCCAATCTCAGACGGAATCGATCCAAGGCTAACCTAGGGTTCCGTTCCGTCCGCATCCGTGCTCGTCGATGGGGAGGGAGGGCGTGGTGGCGGGGCCGGTGGCGGAGGGGAGTAAGTCGCGGCCGGAGTGCATCAACTCGTCCAACCCGTACCACGAGTGCTCCGACTACTGCCTCCGCAAGATCGCCGAGGCCAGGCAGCGCCTCGACGACGACCTACCCGACTCGTGGAAGCGCCCGCCCGAGCAACGCACCGTCCACCCGGACTGCATCAACGCTTCCAACCCCTACCACGAGTGCTCCGACTACTGCTTCAGGCGCATCGCCGACGCCAAATTCGATCTCGAGCGTGGGGAGGGACAGCCACCGGCTGATGTGGCCACCGCTGCCGGCT…
FDF		K18749		F:protein homodimerization activity; C:P-body; P:deadenylation-independent decapping of nuclear-transcribed mRNA; P:positive regulation of cytoplasmic mRNA processing body assembly; P:ribonucleoprotein complex assembly; P:negative regulation of translation; P:positive regulation of protein complex assembly; C:ribonucleoprotein complex; C:cell; F:mRNA binding; C:cytosol	0.0896261	0.0895002	CAACTTCCGTGGCTGAAACTAGTGCAATAGTGTCGCAGAACTTAACTTCATTTGGTAGCAACAAGGCTACTGCTCTTCCAGGCTCAACATTGGCATACCAAACTGTATCTCAGTCTGTTTCTTCAACTATTGCCCCAGCTAGCTCAGCCCAAGTGGAGATGCCTGTGCCTTTGTTGGCACCATCAGGTCAACTATTGCAGAACACATCATCCGTGCTTTCATCATCGCACTCCATGCAGGCACCATTACAGGTAGCTAGCAAAGAAGTGAAGCCAGTTGAGCCTAAGGTTAAGGTTGCAGAACCGTTACTACCTGACCCTTTGCTACCAGATCCACCATCACGGGCTCTGCCTGAAAATAAGGAGCCTATATTACCATTGCCGAAACAGACACCTCAGA…
Dephospho-CoA kinase		K00859	map00770,map01100	C:peroxisome; C:chloroplast; C:vacuole; F:dephospho-CoA kinase activity; P:phosphorylation; C:cell; P:coenzyme A biosynthetic process	0.0886081	0.0932148	AGTCCCTCGCCAAATTCCTGCCCCTTCAGCTTCAAGCGACACCAGCTTAGACTGCTAGACACCTACCGCGCGTCAGCGCCTACCATCCGTTCCTCGACGCCGCCGCCGCCCGCGAGGCACCGGTGCCGGTGCTCCCCGACGACTTCGACTGGTGGGACCACATCACCGTTGACCCCATCAAGAACCAGGATGTAGTGAAGAAAGGCACCAGAGGTTGGAAGAAGATTGTAAAAGCCTTTGGGAATGACATTTTGTTGGAAAGTGGAGAAATTAACAGAGCTCTCTTGGGACAAATCGTATTTTCTGACCCATCAAAACGTCAACTTCTAAACTGTCTTCTGGCACCACATATTTCTTCTGGCATAGTCTGGGAGATAGCAAAACTGTGGATGGAAGGCT…
TLC domain		K01872	map00970		0.0879873	0.0955404	AGCGTCGCGGGTGCGGCTCACCGTTCGCCACGACGAGCCGACGACGAACCCGATGCCGCCCCACCGTGCCGGAGGGGCCGCAGGCGGCGGTGACACGAGCGCGTTCTTCGCGGCGACGCTAGTGCTCTGGGCTGTGTCTGTGGGGTTCGAGATCGGCGTGCGGGGACGACGCGAGCTTGCGCCCGTGGCCGCCGGCTTCGCCTTCTTCCAGGCCGCCAACGCCGCGGTCCGCGGCTCGGTCTCCCGCGACCCGCTCTTCGTCAACACCGCCGTATCGCTCCTCCACTCCTCCCTCACCTCCGTCTCCGTTATCTTTGTTCTTGTCCATCAATGGCGTTACAAGGGCCTTGAGAACATGTTTGAGCATGAAGAACTATTTGGTGGCAATTGGATTGGAGC…
PPIases accelerate the folding of proteins. It catalyzes the cis-trans isomerization of proline imidic peptide bonds in oligopeptides		K17605	map04931	P:protein ubiquitination; P:negative regulation of gene expression; P:response to abscisic acid; P:ubiquitin-dependent protein catabolic process; P:posttranscriptional regulation of gene expression	0.0879467	0.095694	ACCACGGCGCCGACCCCGGCCCCCTGGTCGGGGACCACCGACTCCCCGCCGCCGGCATACCGCCCCATCCGTCTCCCAGCCATCAACGCGCCCACCAACACAGCCGCCATCCTCCTCTCCCCCGTCCCGCAGCCGCTCCCCGTGCCTCCCGCCGCGCCGCCCCACGCCTTCCAGGTCCCCGCCAAGCGGATCGCCTCACCGGACGACATCGCCCGCTTCCACGCCTCAGTCCATGGTCGCCACTTCCTCGGGTTCGTCGCCGCGCTGTCCGCCTCCATCCACGGCCGCAAGCTCTCGGACCCGCTACCGTCCCCGCCATCCCCTGCTGTCGCTGCGCTCCTCGACCTCGTCTCGGTTCTCGCCGCGCTCGTGGAATCCACCCCTCCGCTTCCGCACAGC…

## Sheet: Table S8
TABLE S8 Co-expressed genes (301) from the pink module significantly (p-value < 0.1) positively correlated to fibre content.
KEGG ID	Gene Name	Description [KEGG Enzyme ID]
K05750	NCKAP1, NAP125	NCK-associated protein 1
K05666	ABCC2	ATP-binding cassette, subfamily C (CFTR/MRP), member 2
K12863	CWC15	protein CWC15
K01476	E3.5.3.1, rocF, arg	arginase [EC:3.5.3.1]
K04733	IRAK4	interleukin-1 receptor-associated kinase 4 [EC:2.7.11.1]
K03015	RPB7, POLR2G	DNA-directed RNA polymerase II subunit RPB7
K02875	RP-L14e, RPL14	large subunit ribosomal protein L14e
K12832	SF3B5, SF3B10	splicing factor 3B subunit 5
K00128	ALDH	aldehyde dehydrogenase (NAD+) [EC:1.2.1.3]
K11097	SNRPE, SME	small nuclear ribonucleoprotein E
K00799	GST, gst	glutathione S-transferase [EC:2.5.1.18]
K00033	PGD, gnd, gntZ	6-phosphogluconate dehydrogenase [EC:1.1.1.44 1.1.1.343]
K19514	ATP6AP2, PRR	renin receptor
K20478	GOLGB1	golgin subfamily B member 1
K02208	CDK8_11	cyclin-dependent kinase 8/11 [EC:2.7.11.22 2.7.11.23]
K01580	E4.1.1.15, gadB, gadA, GAD	glutamate decarboxylase [EC:4.1.1.15]
K11518	TOM40	mitochondrial import receptor subunit TOM40
K10635	RNF111	E3 ubiquitin-protein ligase Arkadia [EC:2.3.2.27]
K19041	RNF38_44	E3 ubiquitin-protein ligase RNF38/44 [EC:2.3.2.27]
K03671	trxA	thioredoxin 1
K14454	GOT1	aspartate aminotransferase, cytoplasmic [EC:2.6.1.1]
K12741	HNRNPA1_3	heterogeneous nuclear ribonucleoprotein A1/A3
K03231	EEF1A	elongation factor 1-alpha
K13464	JAZ	jasmonate ZIM domain-containing protein
K12624	LSM5	U6 snRNA-associated Sm-like protein LSm5
K06215	pdxS, pdx1	pyridoxal 5'-phosphate synthase pdxS subunit [EC:4.3.3.6]
K11642	CHD3, MI2A	chromodomain-helicase-DNA-binding protein 3 [EC:3.6.4.12]
K11643	CHD4, MI2B	chromodomain-helicase-DNA-binding protein 4 [EC:3.6.4.12]
K14435	CHD5	chromodomain-helicase-DNA-binding protein 5 [EC:3.6.4.12]
K01166	RNASET2	ribonuclease T2 [EC:4.6.1.19]
K01738	cysK	cysteine synthase [EC:2.5.1.47]
K04035	E1.14.13.81, acsF, chlE	magnesium-protoporphyrin IX monomethyl ester (oxidative) cyclase [EC:1.14.13.81]
K01772	hemH, FECH	protoporphyrin/coproporphyrin ferrochelatase [EC:4.99.1.1 4.99.1.9]
K14513	EIN2	ethylene-insensitive protein 2
K10355	ACTF	actin, other eukaryote
K12885	RBMX, HNRNPG	heterogeneous nuclear ribonucleoprotein G
K13195	CIRBP	cold-inducible RNA-binding protein
K13161	HNRNPR	heterogeneous nuclear ribonucleoprotein R
K21773	LIN9	protein lin-9
K00026	MDH2	malate dehydrogenase [EC:1.1.1.37]
K07952	ARFRP1	ADP-ribosylation factor related protein 1
K05658	ABCB1, CD243	ATP-binding cassette, subfamily B (MDR/TAP), member 1 [EC:7.6.2.2]
K14376	PAP	poly(A) polymerase [EC:2.7.7.19]
K00025	MDH1	malate dehydrogenase [EC:1.1.1.37]
K13343	PEX14	peroxin-14
K12124	GI	GIGANTEA
K01689	ENO, eno	enolase [EC:4.2.1.11]
K01623	ALDO	fructose-bisphosphate aldolase, class I [EC:4.1.2.13]
K00789	metK	S-adenosylmethionine synthetase [EC:2.5.1.6]
K10577	UBE2I, UBC9	ubiquitin-conjugating enzyme E2 I
K01358	clpP, CLPP	ATP-dependent Clp protease, protease subunit [EC:3.4.21.92]
K04564	SOD2	superoxide dismutase, Fe-Mn family [EC:1.15.1.1]
K00131	gapN	glyceraldehyde-3-phosphate dehydrogenase (NADP+) [EC:1.2.1.9]
K00573	E2.1.1.77, pcm	protein-L-isoaspartate(D-aspartate) O-methyltransferase [EC:2.1.1.77]
K12879	THOC2	THO complex subunit 2
K10704	UBE2V	ubiquitin-conjugating enzyme E2 variant
K01369	LGMN	legumain [EC:3.4.22.34]
K05677	ABCD3, PMP70	ATP-binding cassette, subfamily D (ALD), member 3
K13456	RIN4	RPM1-interacting protein 4
K12184	VPS28	ESCRT-I complex subunit VPS28
K10575	UBE2G1, UBC7	ubiquitin-conjugating enzyme E2 G1 [EC:2.3.2.23]
K01365	CTSL	cathepsin L [EC:3.4.22.15]
K10365	CAPZB	capping protein (actin filament) muscle Z-line, beta
K11446	KDM5, JARID1	[histone H3]-trimethyl-L-lysine4 demethylase [EC:1.14.11.67]
K14792	RRP5, PDCD11	rRNA biogenesis protein RRP5
K02155	ATPeV0C, ATP6L	V-type H+-transporting ATPase 16kDa proteolipid subunit
K11827	AP2S1	AP-2 complex subunit sigma-1
K07305	msrB	peptide-methionine (R)-S-oxide reductase [EC:1.8.4.12]
K00706	E2.4.1.34	1,3-beta-glucan synthase [EC:2.4.1.34]
K11000	CALS	callose synthase [EC:2.4.1.-]
K03809	wrbA	NAD(P)H dehydrogenase (quinone) [EC:1.6.5.2]
K17506	PPM1L, PP2CE	protein phosphatase 1L [EC:3.1.3.16]
K06118	SQD1, sqdB	UDP-sulfoquinovose synthase [EC:3.13.1.1]
K14379	ACP5	tartrate-resistant acid phosphatase type 5 [EC:3.1.3.2]
K01100	E3.1.3.37	sedoheptulose-bisphosphatase [EC:3.1.3.37]
K07213	ATOX1, ATX1, copZ, golB	copper chaperone
K02863	RP-L1, MRPL1, rplA	large subunit ribosomal protein L1
K02880	RP-L17e, RPL17	large subunit ribosomal protein L17e
K08511	ATVAMP72	vesicle-associated membrane protein 72
K01537	ATP2C	P-type Ca2+ transporter type 2C [EC:7.2.2.10]
K12185	VPS37	ESCRT-I complex subunit VPS37
K11294	NCL, NSR1	nucleolin
K14411	MSI	RNA-binding protein Musashi
K19323	ATXN10	ataxin-10
K13347	PXMP2, PMP22	peroxisomal membrane protein 2
K06941	rlmN	23S rRNA (adenine2503-C2)-methyltransferase [EC:2.1.1.192]
K15707	RNF170	RING finger protein 170 [EC:2.3.2.27]
K22071	FDX2	ferredoxin-2, mitochondrial
K05747	WAS	Wiskott-Aldrich syndrome protein
K12614	DDX6, RCK, DHH1	ATP-dependent RNA helicase DDX6/DHH1 [EC:3.6.4.13]
K15979	SND1	staphylococcal nuclease domain-containing protein 1
K10357	MYO5	myosin V
K14298	RAE1, GLE2	mRNA export factor
K15095	E1.1.1.208	(+)-neomenthol dehydrogenase [EC:1.1.1.208]
K17609	NXN	nucleoredoxin [EC:1.8.1.8]
K10949	KDELR	ER lumen protein retaining receptor
K10845	TTDA, GTF2H5, TFB5	TFIIH basal transcription factor complex TTD-A subunit
K03097	CSNK2A	casein kinase II subunit alpha [EC:2.7.11.1]
K01823	idi, IDI	isopentenyl-diphosphate Delta-isomerase [EC:5.3.3.2]
K19043	RHF	E3 ubiquitin-protein ligase RHF [EC:2.3.2.27]
K08770	UBC	ubiquitin C
K12896	SFRS7	splicing factor, arginine/serine-rich 7
K02732	PSMB1	20S proteasome subunit beta 6 [EC:3.4.25.1]
K09533	DNAJC13	DnaJ homolog subfamily C member 13
K13201	TIA1, TIAL1	nucleolysin TIA-1/TIAR
K01850	E5.4.99.5	chorismate mutase [EC:5.4.99.5]
K18730	GIGYF	PERQ amino acid-rich with GYF domain-containing protein
K14272	GGAT	glutamate--glyoxylate aminotransferase [EC:2.6.1.4 2.6.1.2 2.6.1.44]
K09497	CCT5	T-complex protein 1 subunit epsilon
K14012	NSFL1C, UBX1, SHP1	UBX domain-containing protein 1
K13109	IK, RED, RER	IK cytokine
K14498	SNRK2	serine/threonine-protein kinase SRK2 [EC:2.7.11.1]
K03026	RPC4, POLR3D	DNA-directed RNA polymerase III subunit RPC4
K11253	H3	histone H3
K02937	RP-L7e, RPL7	large subunit ribosomal protein L7e
K13155	SNRNP35	U11/U12 small nuclear ribonucleoprotein 35 kDa protein
K18121	GLYR	glyoxylate/succinic semialdehyde reductase [EC:1.1.1.79 1.1.1.-]
K08515	VAMP7	vesicle-associated membrane protein 7
K01807	rpiA	ribose 5-phosphate isomerase A [EC:5.3.1.6]
K02984	RP-S3Ae, RPS3A	small subunit ribosomal protein S3Ae
K04650	NCOR1, N-CoR	nuclear receptor co-repressor 1
K06065	NCOR2, SMRT	nuclear receptor co-repressor 2
K01304	pcp	pyroglutamyl-peptidase [EC:3.4.19.3]
K12501	HST	homogentisate solanesyltransferase [EC:2.5.1.117]
K14489	AHK2_3_4	arabidopsis histidine kinase 2/3/4 (cytokinin receptor) [EC:2.7.13.3]
K03011	RPB3, POLR2C	DNA-directed RNA polymerase II subunit RPB3
K21989	TMEM63, CSC1	calcium permeable stress-gated cation channel
K07887	RAB5A	Ras-related protein Rab-5A
K07889	RAB5C	Ras-related protein Rab-5C
K13116	DDX41, ABS	ATP-dependent RNA helicase DDX41 [EC:3.6.4.13]
K02136	ATPeF1G, ATP5C1, ATP3	F-type H+-transporting ATPase subunit gamma
K06689	UBE2D, UBC4, UBC5	ubiquitin-conjugating enzyme E2 D [EC:2.3.2.23]
K11584	PPP2R5	serine/threonine-protein phosphatase 2A regulatory subunit B'
K02975	RP-S25e, RPS25	small subunit ribosomal protein S25e
K08853	AAK	AP2-associated kinase [EC:2.7.11.1]
K20283	GOLGA4	golgin subfamily A member 4
K18416	THEX1, ERI1	3'-5' exoribonuclease 1 [EC:3.1.-.-]
K18417	ERI2	ERI1 exoribonuclease 2 [EC:3.1.-.-]
K18418	ERI3, PINT1	ERI1 exoribonuclease 3 [EC:3.1.-.-]
K00616	E2.2.1.2, talA, talB	transaldolase [EC:2.2.1.2]
K00826	E2.6.1.42, ilvE	branched-chain amino acid aminotransferase [EC:2.6.1.42]
K03066	PSMC5, RPT6	26S proteasome regulatory subunit T6
K18442	ARFGEF, BIG	brefeldin A-inhibited guanine nucleotide-exchange protein
K22376	KCMF1, FIGC	E3 ubiquitin-protein ligase KCMF1 [EC:2.3.2.27]
K10255	FAD6, desA	acyl-lipid omega-6 desaturase (Delta-12 desaturase) [EC:1.14.19.23 1.14.19.45]
K12382	PSAP, SGP1	saposin
K12611	DCP1B	mRNA-decapping enzyme 1B [EC:3.-.-.-]
K10144	RCHY1, PIRH2	RING finger and CHY zinc finger domain-containing protein 1 [EC:2.3.2.27]
K01074	PPT	palmitoyl-protein thioesterase [EC:3.1.2.22]
K19366	SPG20	spartin
K00921	PIKFYVE, FAB1	1-phosphatidylinositol-3-phosphate 5-kinase [EC:2.7.1.150]
K02503	HINT1, hinT, hit	histidine triad (HIT) family protein
K08332	VAC8	vacuolar protein 8
K02331	POL5, MYBBP1A	DNA polymerase phi [EC:2.7.7.7]
K03255	TIF31, CLU1	protein TIF31
K17552	PPP1R10	protein phosphatase 1 regulatory subunit 10
K10592	HUWE1, MULE, ARF-BP1	E3 ubiquitin-protein ligase HUWE1 [EC:2.3.2.26]
K14165	K14165	atypical dual specificity phosphatase [EC:3.1.3.16 3.1.3.48]
K03100	lepB	signal peptidase I [EC:3.4.21.89]
K13457	RPM1, RPS3	disease resistance protein RPM1
K17987	NBR1	next to BRCA1 gene 1 protein
K19995	SCAMP	secretory carrier-associated membrane protein
K07901	RAB8A, MEL	Ras-related protein Rab-8A
K04392	RAC1	Ras-related C3 botulinum toxin substrate 1
K05350	bglB	beta-glucosidase [EC:3.2.1.21]
K16284	SIS3	E3 ubiquitin-protein ligase SIS3 [EC:2.3.2.27]
K03018	RPC1, POLR3A	DNA-directed RNA polymerase III subunit RPC1 [EC:2.7.7.6]
K01897	ACSL, fadD	long-chain acyl-CoA synthetase [EC:6.2.1.3]
K02641	petH	ferredoxin--NADP+ reductase [EC:1.18.1.2]
K20403	TTI1	TELO2-interacting protein 1
K05665	ABCC1	ATP-binding cassette, subfamily C (CFTR/MRP), member 1 [EC:7.6.2.3]
K05674	ABCC10	ATP-binding cassette, subfamily C (CFTR/MRP), member 10
K00988	APA1_2	sulfate adenylyltransferase (ADP) / ATP adenylyltransferase [EC:2.7.7.5 2.7.7.53]
K13342	PEX5, PXR1	peroxin-5
K08360	CYB561	cytochrome b-561 [EC:7.2.1.3]
K02739	PSMB7	20S proteasome subunit beta 2 [EC:3.4.25.1]
K14424	SMO2	plant 4alpha-monomethylsterol monooxygenase [EC:1.14.18.11]
K03955	NDUFAB1	NADH dehydrogenase (ubiquinone) 1 alpha/beta subcomplex 1, acyl-carrier protein
K20890	GUX	xylan alpha-glucuronosyltransferase [EC:2.4.1.-]
K02867	RP-L11, MRPL11, rplK	large subunit ribosomal protein L11
K11647	SMARCA2_4	SWI/SNF-related matrix-associated actin-dependent regulator of chromatin subfamily A member 2/4 [EC:3.6.4.-]
K11786	STH1_SNF2	ATP-dependent helicase STH1/SNF2 [EC:3.6.4.-]
K00703	glgA	starch synthase [EC:2.4.1.21]
K17805	PAM16, TIM16	mitochondrial import inner membrane translocase subunit TIM16
K11684	BDF1	bromodomain-containing factor 1
K11721	BRD3	bromodomain-containing protein 3
K15414	C1QBP	complement component 1 Q subcomponent-binding protein, mitochondrial
K09580	PDIA1, P4HB	protein disulfide-isomerase A1 [EC:5.3.4.1]
K06944	K06944	uncharacterized protein
K14565	NOP58	nucleolar protein 58
K15523	FN3KRP	protein-ribulosamine 3-kinase [EC:2.7.1.172]
K01783	rpe, RPE	ribulose-phosphate 3-epimerase [EC:5.1.3.1]
K14950	ATP13A1, SPF1	manganese-transporting P-type ATPase [EC:7.2.2.-]
K19054	FXN	frataxin [EC:1.16.3.1]
K11671	NFRKB, INO80G	nuclear factor related to kappa-B-binding protein
K21852	DOCK6_7_8	dedicator of cytokinesis protein 6/7/8
K01698	hemB, ALAD	porphobilinogen synthase [EC:4.2.1.24]
K21026	AAE	acetylajmaline esterase [EC:3.1.1.80]
K08488	STX7	syntaxin 7
K10802	HMGB1	high mobility group protein B1
K11296	HMGB3	high mobility group protein B3
K21752	DRAP1, NC2-alpha	Dr1-associated corepressor
K15382	SLC50A, SWEET	solute carrier family 50 (sugar transporter)
K03039	PSMD13, RPN9	26S proteasome regulatory subunit N9
K07390	grxD, GLRX5	monothiol glutaredoxin
K17085	TM9SF1	transmembrane 9 superfamily member 1
K09013	sufC	Fe-S cluster assembly ATP-binding protein
K10848	ERCC4, XPF	DNA excision repair protein ERCC-4 [EC:3.1.-.-]
K02726	PSMA2	20S proteasome subunit alpha 2 [EC:3.4.25.1]
K05670	ABCC13	ATP-binding cassette, subfamily C (CFTR/MRP), member 13
K14638	SLC15A3_4, PHT	solute carrier family 15 (peptide/histidine transporter), member 3/4
K14496	PYL	abscisic acid receptor PYR/PYL family
K13280	SEC11, sipW	signal peptidase I [EC:3.4.21.89]
K19801	PI4KB	phosphatidylinositol 4-kinase B [EC:2.7.1.67]
K20347	TMED2, EMP24	p24 family protein beta-1
K01681	ACO, acnA	aconitate hydratase [EC:4.2.1.3]
K15200	GTF3C2	general transcription factor 3C polypeptide 2
K00859	coaE	dephospho-CoA kinase [EC:2.7.1.24]
K07198	PRKAA, AMPK	5'-AMP-activated protein kinase, catalytic alpha subunit [EC:2.7.11.11]
K02993	RP-S7e, RPS7	small subunit ribosomal protein S7e
K11592	DICER1, DCR1	endoribonuclease Dicer [EC:3.1.26.-]
K02291	crtB	15-cis-phytoene synthase [EC:2.5.1.32]
K12872	RBM22, SLT11	pre-mRNA-splicing factor RBM22/SLT11
K13348	MPV17	protein Mpv17
K12235	SRR	serine racemase [EC:5.1.1.18]
K17907	ATG9	autophagy-related protein 9
K08851	TP53RK, PRPK, BUD32	TP53 regulating kinase and related kinases [EC:2.7.11.1]
K22377	LTN1	E3 ubiquitin-protein ligase listerin [EC:2.3.2.27]
K13172	SRRM2, SRM300	serine/arginine repetitive matrix protein 2
K17991	PXG	peroxygenase [EC:1.11.2.3]
K15535	PWD	phosphoglucan, water dikinase [EC:2.7.9.5]
K00432	gpx, btuE, bsaA	glutathione peroxidase [EC:1.11.1.9]
K11130	NOP10, NOLA3	H/ACA ribonucleoprotein complex subunit 3
[truncated: 68 more rows]

## Sheet: Table S9
Table S9 - Gene sequences supporting Table S8 (513 sequences) - These sequences match the co-expressed the 301 co-expressed genes Table S8 (Explanation of the difference of number: some genes have more than one KEGG ID, and only Uniq KEGG IDs represent the list of co-expressed genes).
[truncated: 514 more rows]

[truncated: 1 more sheets: Table S10]
